# Supplementary material for: Centralized scientific communities are less likely to generate replicable results
Source: eLife. 2019 Jul 2;8:e43094. doi: 10.7554/eLife.43094 (PMC6606034; doi:10.7554/eLife.43094)
Supplement: Supplementary file 1. [file elife-43094-supp1.xlsx]

## Sheet: Supplementaryfile1
Danchev, Rzhetsky and Evans. 2019. Centralized scientific communities are less likely to generate replicable results. eLife 8:e43094 DOI: doi.org/10.7554/eLife.43094
Supplementary file 1: Data about the corpus of 51,292 drug-gene interaction claims.
VARIABLE	DESCRIPTION
Drug_Gene	Drug name and Gene Entrez code
Effect_literature_CTD	Interaction effect where -1 denotes decrease in expression and +1 denotes increase in expression
Supporting_findings	Number of findings in support
Opposing_findings	Number of findings in opposition
Support_literature	Probability of claim’s support in the literature (lower bound of one-sided 95% posterior credible interval)
Lower95PCI_Support_literature	Lower bound of 95% posterior credible interval (PCI) for the distribution of support in the literature
Upper95PCI_Support_literature	Upper bound of 95% PCI for the distribution of support in the literature
Lower80PCI_Support_literature	Lower bound of 80% PCI for the distribution of support in the literature
Upper80PCI_Support_literature	Upper bound of 80% PCI for the distribution of support in the literature
Lower68PCI_Support_literature	Lower bound of 68% PCI for the distribution of support in the literature
Upper68PCI_Support_literature	Upper bound of 68% PCI for the distribution of support in the literature
Claim_classes	Typology of drug-gene claims on the basis of PCI support in the literature
Journal_prominence	Journal prominence measured via journal eigenfactor score
Combined_zscore_L1000	Experimental effect size in LINCS L1000 measured in combined z-scores
Lower95CI_Combined_zscore_L1000	Lower bound of 95% confidence intervals estimated via bootstrapping (10,000 samples) experimental z-scores across conditions (cell lines, duration, and dosages)
Upper95CI_Combined_zscore_L1000	Upper bound of 95% confidence intervals estimated via bootstrapping (10,000 samples) experimental z-scores across conditions (cell lines, duration, and dosages)
Significance_Combined_zscore_L1000	Statistical significance (p < 0.05) of the DGIs in LINCS L1000 based on 10,000 bootstrap samples
Variability_L1000	Variability in LINCS L1000 across cell lines, duration, and dosages measured via coefficient of variation
Replication	Replication of published drug-gene findings in high-throughput experiments: Replication = 1 if the direction of the effect (positive or negative) in LINCS L1000 matches the direction of the effect (increase or decrease) in the literature; 0 otherwise
Drug_Gene	Effect_literature_CTD	Supporting_findings	Opposing_findings	Support_literature	Lower95PCI_Support_literature	Upper95PCI_Support_literature	Lower80PCI_Support_literature	Upper80PCI_Support_literature	Lower68PCI_Support_literature	Upper68PCI_Support_literature	Claim_classes	Journal_prominence	Combined_zscore_LINCSL1000	Lower95CI_Combined_zscore_LINCSL1000	Upper95CI_Combined_zscore_LINCSL1000	Significance_Combined_zscore_LINCSL1000	Variability_LINCSL1000	Replication
Tetradecanoylphorbol Acetate-4318	1	26	0	0.899786	0.871058	0.999136	0.91512	0.997019	0.933255	0.994796	very high support	0.0716885	8.26863	6.49889	10.1445	Y	1.09961	1
Estradiol-595	1	25	0	0.898109	0.863215	0.99905	0.910395	0.995928	0.930865	0.992734	very high support	0.0805952	5.39268	3.7641	7.08217	Y	2.74386	1
Tretinoin-5915	1	23	2	0.763537	0.752602	0.974368	0.810438	0.958417	0.837925	0.945772	very high support	0.164292	3.91286	2.45986	5.43185	Y	2.86495	1
Cadmium Chloride-3162	1	19	0	0.855832	0.820079	0.998849	0.889289	0.995201	0.912151	0.99052	very high support	0.275303	14.6303	11.5421	16.5565	Y	0.162387	1
Estradiol-9687	1	19	0	0.860307	0.835152	0.998253	0.896724	0.993294	0.914219	0.989308	very high support	0.059728	2.913	1.60408	4.24421	Y	4.01255	1
Tetradecanoylphorbol Acetate-5743	1	17	0	0.842962	0.811483	0.998563	0.877221	0.995651	0.90281	0.993129	very high support	0.301036	34.6475	27.3674	42.3219	Y	1.07193	1
sulforafan-1728	1	16	0	0.838785	0.80139	0.998067	0.878543	0.994893	0.901713	0.989657	very high support	0.061708	8.4054	6.62268	10.1074	Y	1.7186	1
troglitazone-5468	1	15	0	0.840482	0.804458	0.999358	0.870191	0.994411	0.892421	0.987962	very high support	0.350564	-6.27477	-11.0838	-1.81283	Y	5.2112	0
rosiglitazone-5468	1	14	0	0.803454	0.800857	0.998617	0.86897	0.991441	0.887098	0.988971	very high support	0.137604	-2.87344	-5.5601	-0.0864125	Y	5.04677	0
resveratrol-1026	1	13	1	0.725475	0.674116	0.988366	0.771584	0.969684	0.804029	0.956801	very high support	0.269579	3.13857	0.795406	6.15204	Y	5.57683	1
2-tert-butylhydroquinone-1728	1	12	0	0.785516	0.766553	0.997773	0.839906	0.991404	0.867152	0.987054	very high support	0.0707137	5.37415	4.06398	6.7707	Y	1.57817	1
2-tert-butylhydroquinone-3162	1	12	0	0.79558	0.777383	0.997136	0.849135	0.990081	0.873466	0.986288	very high support	0.212654	17.5536	13.7284	22.278	Y	1.46433	1
Estradiol-596	1	11	1	0.673215	0.6552	0.98009	0.737824	0.960525	0.771543	0.947233	very high support	0.102482	4.27377	2.68762	6.13376	Y	3.57826	1
Fluorouracil-1026	1	11	0	0.773441	0.714339	0.997778	0.810214	0.992141	0.851746	0.9874	very high support	0.274637	4.71084	1.885	9.21438	Y	3.01302	1
Fluorouracil-7298	1	11	0	0.780859	0.718842	0.99851	0.836148	0.993712	0.862631	0.988268	very high support	0.114145	-14.8631	-20.3661	-10.6543	Y	1.27878	0
Estradiol-2100	1	10	2	0.567463	0.552116	0.950125	0.637949	0.916622	0.676052	0.892942	very high support	0.0540151	-2.74897	-3.99582	-1.41505	Y	4.13402	0
Tetradecanoylphorbol Acetate-6648	1	10	0	0.75899	0.714563	0.996962	0.812731	0.990576	0.847148	0.982204	very high support	0.650483	11.7752	9.69515	13.9635	Y	0.918263	1
Thapsigargin-1649	1	10	0	0.744803	0.735487	0.998962	0.819873	0.989829	0.854173	0.983695	very high support	0.129482	9.23851	5.14829	14.2836	Y	2.29132	1
Thapsigargin-3309	1	10	0	0.745206	0.720429	0.99902	0.805783	0.992113	0.843249	0.985135	very high support	0.151081	7.96184	5.06394	11.1173	Y	1.80863	1
Tunicamycin-3309	1	10	0	0.756178	0.706967	0.996359	0.789213	0.988322	0.830608	0.979991	very high support	0.310765	9.58999	7.56088	11.3456	Y	0.495656	1
Curcumin-3162	1	9	0	0.73741	0.697487	0.997147	0.790146	0.987619	0.836726	0.981424	very high support	0.024373	39.2612	32.9981	45.7853	Y	1.50602	1
Tretinoin-7052	1	9	0	0.730152	0.696392	0.997785	0.806443	0.98973	0.841853	0.98204	very high support	0.282208	2.71466	1.3076	4.18058	Y	4.02705	1
resveratrol-4846	1	9	1	0.58284	0.581228	0.973998	0.689632	0.948611	0.728713	0.929307	very high support	0.0268525	3.16521	1.55641	5.30729	Y	3.92388	1
Benzo(a)pyrene-9518	1	8	0	0.706088	0.669052	0.997557	0.764908	0.98955	0.816902	0.980437	very high support	0.0288075	-3.85483	-7.1438	-1.63348	Y	1.00288	0
Methylcholanthrene-1545	1	8	0	0.727412	0.660839	0.996097	0.78352	0.988201	0.817004	0.98194	very high support	0.0292256	2.50094	1.24052	3.71188	Y	1.23126	1
Tretinoin-1382	1	8	0	0.721106	0.644765	0.997769	0.773313	0.990997	0.816201	0.984335	very high support	0.0404582	-2.46398	-5.42829	-0.495201	Y	7.34794	0
sulforafan-3162	1	8	0	0.699576	0.686742	0.998139	0.788661	0.989364	0.818859	0.978541	very high support	0.028707	36.5393	31.3457	42.1525	Y	1.21161	1
Benzo(a)pyrene-10058	1	7	0	0.698259	0.610354	0.997124	0.732572	0.985498	0.795682	0.977643	very high support	0.11868	2.72246	1.44451	5.17109	Y	0.910511	1
Doxorubicin-1026	1	7	0	0.697333	0.636169	0.996097	0.755945	0.986209	0.795185	0.978345	very high support	0.246221	25.6823	16.5943	34.6703	Y	2.18117	1
Doxorubicin-355	1	7	1	0.562611	0.515479	0.971898	0.636214	0.93891	0.680922	0.923754	very high support	0.372878	21.9182	15.6054	29.2668	Y	1.92576	1
Estradiol-1960	1	7	0	0.684166	0.658758	0.995441	0.769497	0.98544	0.806522	0.97649	very high support	0.0358499	2.8656	1.51547	4.26905	Y	4.22182	1
Estradiol-3480	1	7	0	0.70013	0.611435	0.996311	0.75315	0.985466	0.80204	0.975831	very high support	0.0322551	3.52663	1.72769	5.55449	Y	4.76115	1
Fluorouracil-355	1	7	0	0.691861	0.634379	0.996306	0.74665	0.985528	0.800981	0.977522	very high support	0.0525267	4.54498	1.93433	7.71373	Y	2.54958	1
Simvastatin-3156	1	7	0	0.707904	0.584875	0.993492	0.711624	0.985141	0.776044	0.974561	very high support	0.12122	10.7788	7.3071	14.6257	Y	1.88964	1
Tretinoin-5947	1	7	0	0.657243	0.647253	0.997616	0.751088	0.989395	0.791208	0.977489	very high support	0.3242	2.63941	1.24653	4.02767	Y	4.01624	1
Tretinoin-6280	1	7	1	0.586317	0.513056	0.966591	0.630789	0.933309	0.679044	0.915736	very high support	0.400492	2.31015	0.852923	3.77429	Y	4.8302	1
Tretinoin-9249	1	7	0	0.702688	0.615112	0.996778	0.741945	0.984232	0.780991	0.973813	very high support	0.208778	6.96016	5.44357	8.61317	Y	1.73088	1
Benzo(a)pyrene-10551	1	6	0	0.668291	0.573136	0.99685	0.692816	0.987368	0.755892	0.973639	very high support	0.0176441	2.44724	0.329011	5.8012	Y	1.5055	1
Benzo(a)pyrene-25976	1	6	0	0.659146	0.607049	0.995171	0.721021	0.984245	0.774874	0.974419	very high support	0.0218227	7.68889	4.65898	14.0236	Y	0.809384	1
Carbamazepine-1576	1	6	0	0.674794	0.580579	0.99555	0.722762	0.983217	0.768945	0.975787	very high support	0.0189546	3.20207	1.83114	4.73545	Y	2.33947	1
Curcumin-2730	1	6	0	0.640225	0.614309	0.995811	0.708095	0.984044	0.769562	0.975125	very high support	0.0237619	6.48245	4.6424	8.3593	Y	2.67148	1
Dexamethasone-2289	1	6	0	0.660519	0.632277	0.995908	0.741368	0.987892	0.786147	0.977091	very high support	0.335473	14.9233	12.3545	17.6925	Y	1.33658	1
Etoposide-1026	1	6	0	0.665949	0.613813	0.995303	0.720472	0.982613	0.764783	0.971945	very high support	0.106473	24.8834	19.125	31.3793	Y	0.821782	1
Tretinoin-3397	1	6	0	0.655329	0.589857	0.996484	0.720093	0.983371	0.771909	0.973545	very high support	0.231153	2.77658	1.40551	4.25308	Y	3.85502	1
Tretinoin-3486	1	6	0	0.649791	0.60519	0.997471	0.716862	0.985986	0.77064	0.976672	very high support	0.112152	13.039	10.277	16.1411	Y	1.7124	1
Tretinoin-3659	1	6	0	0.657268	0.570751	0.996864	0.70654	0.985669	0.765748	0.975753	very high support	0.178999	4.34529	2.92057	5.78902	Y	2.54244	1
Tunicamycin-1649	1	6	0	0.650856	0.562271	0.996923	0.713504	0.983065	0.769303	0.972937	very high support	0.127556	17.8238	15.5135	20.4153	Y	0.345812	1
rosiglitazone-948	1	6	0	0.664139	0.587831	0.994974	0.711335	0.984471	0.756832	0.976524	very high support	0.111404	2.30413	1.01368	3.6293	Y	3.0471	1
trichostatin A-1026	1	6	0	0.654175	0.608636	0.995682	0.73473	0.985448	0.788698	0.97305	very high support	0.0241874	123.555	116.946	130.257	Y	0.868844	1
Benzo(a)pyrene-3280	1	5	0	0.594518	0.528692	0.99326	0.677278	0.979905	0.728278	0.969031	very high support	0.0256015	-2.76722	-9.79528	-0.0203648	Y	2.17086	0
Benzo(a)pyrene-84617	1	5	0	0.624998	0.521087	0.993627	0.676305	0.978545	0.729515	0.964483	very high support	0.019411	-4.40171	-9.4489	-2.2416	Y	1.03383	0
Cadmium Chloride-7296	1	5	0	0.596215	0.520906	0.995045	0.672243	0.980823	0.7383	0.968396	very high support	0.0781549	5.14338	4.59066	5.47691	Y	0.0807166	1
Calcitriol-4609	-1	5	0	0.616715	0.529736	0.996059	0.653134	0.984286	0.719225	0.972046	very high support	0.172409	-5.34835	-7.89302	-2.68441	Y	2.77525	1
Calcitriol-5653	1	5	0	0.584227	0.546134	0.994454	0.672217	0.980094	0.726923	0.968495	very high support	0.0345425	2.39476	0.91663	4.4821	Y	4.14386	1
Dexamethasone-1831	1	5	0	0.625798	0.571524	0.994401	0.703472	0.981612	0.755427	0.969906	very high support	0.432485	37.4068	31.1715	43.9157	Y	1.30431	1
Estradiol-11031	1	5	0	0.61086	0.537482	0.995588	0.684004	0.981632	0.750331	0.967893	very high support	0.0283022	5.31189	3.56483	7.23105	Y	3.02456	1
Estradiol-5932	1	5	0	0.627489	0.524148	0.996089	0.661654	0.984025	0.716171	0.973786	very high support	0.0814122	4.68964	3.36403	5.93215	Y	2.41893	1
Estradiol-990	1	5	0	0.600182	0.557228	0.995807	0.694017	0.983644	0.737906	0.971592	very high support	0.0321736	2.85153	1.67432	4.05361	Y	3.69989	1
Simvastatin-3949	1	5	0	0.62266	0.525565	0.995905	0.670573	0.984563	0.732218	0.973316	very high support	0.0995817	2.33307	0.780011	3.85776	Y	3.72263	1
Tetradecanoylphorbol Acetate-2353	1	5	0	0.617378	0.519154	0.995327	0.660956	0.979229	0.727988	0.96765	very high support	0.195644	3.19323	1.35062	5.57958	Y	3.20244	1
Tetradecanoylphorbol Acetate-3576	1	5	0	0.624135	0.563327	0.995674	0.677512	0.975744	0.718021	0.964693	very high support	0.0522925	21.2307	18.8261	23.8463	Y	0.579223	1
Tretinoin-302	-1	5	0	0.590937	0.572796	0.995945	0.688774	0.984033	0.733898	0.973145	very high support	0.440732	-4.98134	-6.59569	-3.4752	Y	2.37359	1
Tretinoin-3553	1	5	0	0.596058	0.538894	0.994776	0.674084	0.979538	0.735265	0.96634	very high support	0.0288221	4.15325	2.3414	6.10702	Y	3.44411	1
Tretinoin-5920	1	5	0	0.620708	0.559088	0.998442	0.68423	0.988152	0.733732	0.972955	very high support	0.125865	3.22705	1.69629	4.8865	Y	3.67637	1
Tretinoin-597	1	5	0	0.620224	0.560523	0.99571	0.688501	0.983762	0.742161	0.972364	very high support	0.476384	2.73914	1.36253	4.17855	Y	3.96257	1
Tretinoin-7431	-1	5	0	0.611444	0.548081	0.993689	0.688795	0.981677	0.740437	0.971761	very high support	0.45232	-6.39398	-8.95423	-4.39982	Y	2.6399	1
vorinostat-1026	1	5	0	0.610667	0.538234	0.996871	0.68847	0.978412	0.743928	0.970877	very high support	0.12369	91.8252	85.6878	98.1016	Y	1.24282	1
Cisplatin-7832	1	4	0	0.517894	0.502086	0.994794	0.631998	0.977628	0.688546	0.959931	very high support	0.420557	-2.4139	-4.0773	-0.725207	Y	2.61662	0
Dexamethasone-5468	1	4	0	0.556514	0.509636	0.992707	0.652313	0.978091	0.709552	0.96547	very high support	0.019961	5.53325	3.069	8.65372	Y	3.7551	1
Doxorubicin-836	1	4	0	0.545983	0.508776	0.996682	0.652279	0.977048	0.703345	0.965595	very high support	0.0223941	5.37558	0.540742	9.72164	Y	5.31535	1
Estradiol-2305	1	4	0	0.565474	0.502747	0.995536	0.641422	0.980463	0.694495	0.96323	very high support	0.0784639	2.53628	1.11002	3.9407	Y	4.94781	1
Estradiol-9133	1	4	0	0.54654	0.508013	0.994591	0.634283	0.977974	0.698879	0.962799	very high support	0.12686	-2.68083	-5.00318	-0.712801	Y	7.01104	0
sulforafan-7296	1	4	0	0.561029	0.512729	0.992479	0.650348	0.976553	0.708226	0.965275	very high support	0.0641053	26.9534	23.4845	30.821	Y	1.11641	1
Benzo(a)pyrene-1545	1	50	0	0.949608	0.939516	0.99982	0.9574	0.998535	0.966046	0.996486	very high support	0.0702511	1.37731	0.479769	2.23984	Y	0.926692	1
Estradiol-1509	1	24	0	0.898686	0.874432	0.997844	0.917873	0.995283	0.931931	0.992619	very high support	0.277129	2.04033	0.412042	3.66303	Y	6.96134	1
Tretinoin-5914	1	14	0	0.828066	0.768915	0.99744	0.86067	0.993251	0.884644	0.989522	very high support	0.170863	-1.55241	-2.98239	-0.141493	Y	6.90263	0
Tretinoin-2152	-1	10	1	0.656589	0.613311	0.976731	0.707757	0.952034	0.748781	0.939621	very high support	0.371556	-1.49135	-2.79481	-0.096902	Y	6.76776	1
Benzo(a)pyrene-218	1	9	0	0.714002	0.689221	0.997861	0.779814	0.986437	0.818283	0.978555	very high support	0.0690356	1.8565	0.419124	2.4596	Y	0.692698	1
Cisplatin-1026	1	9	0	0.737557	0.694846	0.997749	0.785811	0.990993	0.83064	0.984383	very high support	0.201988	-1.36904	-2.56705	-0.207485	Y	3.22621	0
Phenytoin-1576	1	9	0	0.734389	0.697196	0.99782	0.802565	0.990736	0.842244	0.985962	very high support	0.0257179	-0.825829	-1.74281	-0.0350401	Y	1.71855	0
troglitazone-1576	1	8	0	0.72111	0.64864	0.996636	0.764306	0.9848	0.809466	0.977555	very high support	0.0194784	2.00839	0.266932	4.00236	Y	6.44051	1
Benzo(a)pyrene-1643	1	7	0	0.709247	0.601737	0.997287	0.73943	0.986096	0.784407	0.979482	very high support	0.257718	1.47902	0.315123	2.66642	Y	1.13411	1
Benzo(a)pyrene-2730	1	7	0	0.66393	0.6204	0.994561	0.75159	0.987484	0.796711	0.979379	very high support	0.021132	-1.17885	-1.79176	-0.584002	Y	0.748469	0
Benzo(a)pyrene-355	1	7	1	0.573184	0.520689	0.972565	0.637158	0.940204	0.684103	0.923619	very high support	0.0234122	0.974072	0.0609251	1.79713	Y	1.29175	1
Benzo(a)pyrene-8870	1	7	1	0.567328	0.506545	0.971495	0.616696	0.942124	0.667334	0.921241	very high support	0.0216887	1.11602	0.0227935	2.52666	Y	1.60311	1
Colforsin-6770	1	7	0	0.70577	0.618474	0.994664	0.731695	0.983641	0.77226	0.976016	very high support	0.0710639	1.94103	0.543002	3.53345	Y	1.88935	1
Benzo(a)pyrene-1646	1	6	0	0.661845	0.614161	0.994497	0.721646	0.983539	0.770758	0.97367	very high support	0.094695	1.18021	0.452516	2.58491	Y	1.18446	1
Benzo(a)pyrene-2232	1	6	0	0.661526	0.604294	0.997244	0.728406	0.984462	0.777989	0.97471	very high support	0.0233183	1.34112	0.091888	2.30103	Y	1.17258	1
Benzo(a)pyrene-25987	1	6	0	0.663846	0.608487	0.995961	0.734776	0.988942	0.783124	0.980361	very high support	0.0951956	1.27724	0.192999	2.16698	Y	1.11743	1
Benzo(a)pyrene-5366	1	6	0	0.659096	0.598398	0.9955	0.740061	0.984572	0.77621	0.978049	very high support	0.0205128	-0.374227	-0.665366	-0.0605829	Y	1.17841	0
Benzo(a)pyrene-6236	1	6	0	0.658412	0.573779	0.996515	0.718316	0.98556	0.766859	0.974764	very high support	0.0192061	-1.01091	-2.05437	-0.413491	Y	1.11121	0
Colforsin-1583	1	6	0	0.653786	0.60081	0.995065	0.733292	0.986646	0.767837	0.97695	very high support	0.0322575	1.55667	0.168253	3.21345	Y	2.33649	1
Estradiol-1545	1	6	0	0.545154	0.609957	0.996376	0.720046	0.986347	0.775184	0.975908	very high support	0.0320382	1.54323	0.210139	2.92748	Y	7.81012	1
Estradiol-26353	1	6	0	0.665221	0.57724	0.997556	0.722882	0.983877	0.772521	0.973144	very high support	0.0301011	1.80681	0.570503	3.04421	Y	6.02859	1
Estradiol-4602	1	6	0	0.648135	0.603109	0.997889	0.715305	0.986717	0.765807	0.977086	very high support	0.0265893	2.12737	0.582959	3.81651	Y	6.68631	1
Estradiol-8839	1	6	0	0.645027	0.584081	0.995075	0.712826	0.986955	0.774909	0.976261	very high support	0.0811573	-2.1394	-3.33291	-0.914135	Y	5.04159	0
Tretinoin-3684	1	6	0	0.644299	0.615044	0.998697	0.74046	0.987932	0.783161	0.975514	very high support	0.0431161	2.007	0.582345	3.46951	Y	5.46043	1
Benzo(a)pyrene-10788	-1	5	0	0.605391	0.524176	0.996244	0.672948	0.97778	0.726096	0.968627	very high support	0.0223577	1.20082	0.337687	2.55407	Y	1.29407	0
Benzo(a)pyrene-133	1	5	0	0.599137	0.546008	0.995487	0.666306	0.984055	0.721671	0.970306	very high support	0.0223577	-1.52541	-3.24318	-0.236232	Y	1.39443	0
Benzo(a)pyrene-136	1	5	0	0.608789	0.542312	0.99695	0.683448	0.983476	0.732616	0.973431	very high support	0.0223577	-1.42661	-3.44292	-0.231731	Y	1.57744	0
Benzo(a)pyrene-1843	1	5	0	0.589066	0.530932	0.997362	0.665382	0.985858	0.730083	0.972818	very high support	0.0223577	-1.53356	-2.87186	-0.331858	Y	1.1994	0
Benzo(a)pyrene-23081	-1	5	0	0.610523	0.54816	0.99634	0.681968	0.984526	0.732845	0.970384	very high support	0.03713	-1.18145	-2.17357	-0.322403	Y	1.1558	1
Benzo(a)pyrene-25771	-1	5	0	0.597809	0.54624	0.995838	0.679813	0.981676	0.73591	0.9679	very high support	0.0223577	-1.03438	-1.91126	-0.0894214	Y	1.28127	1
Benzo(a)pyrene-26020	1	5	0	0.59046	0.532984	0.997123	0.657158	0.98309	0.714969	0.972273	very high support	0.019411	1.4066	0.521597	2.94139	Y	1.18211	1
Benzo(a)pyrene-26256	1	5	0	0.617216	0.560163	0.99624	0.696911	0.983442	0.754272	0.973031	very high support	0.023763	1.53784	0.295412	2.98759	Y	1.2824	1
Benzo(a)pyrene-2887	-1	5	0	0.598632	0.566933	0.998161	0.686843	0.985569	0.739219	0.974989	very high support	0.0223577	1.43666	0.0212991	4.02495	Y	1.89376	0
Benzo(a)pyrene-3156	-1	5	0	0.605604	0.546913	0.995592	0.699347	0.984679	0.746163	0.973108	very high support	0.0283767	-1.69928	-2.93243	-0.607701	Y	0.989819	1
Benzo(a)pyrene-3553	1	5	0	0.622654	0.566648	0.995672	0.718089	0.982807	0.764035	0.973035	very high support	0.0226832	2.02545	0.857768	3.22066	Y	0.839148	1
Benzo(a)pyrene-5095	-1	5	0	0.59715	0.545585	0.99506	0.686252	0.983323	0.743305	0.97249	very high support	0.0223577	0.902726	0.273917	1.74396	Y	1.15924	0
Benzo(a)pyrene-57460	-1	5	0	0.606966	0.566195	0.995899	0.686928	0.984144	0.74099	0.97544	very high support	0.0223577	1.61272	0.283477	2.63288	Y	1.05558	0
Benzo(a)pyrene-57706	-1	5	0	0.641973	0.523796	0.995316	0.668999	0.984151	0.724407	0.971698	very high support	0.0223577	-1.74417	-2.67798	-0.630298	Y	0.85652	1
Benzo(a)pyrene-63892	-1	5	0	0.58443	0.538364	0.994862	0.679347	0.979994	0.747145	0.969718	very high support	0.0223577	1.17962	0.106469	2.29246	Y	1.35984	0
Benzo(a)pyrene-6581	-1	5	0	0.571526	0.542905	0.9935	0.668787	0.980145	0.72795	0.962553	very high support	0.0255468	1.64617	0.952104	2.8005	Y	0.783052	0
Benzo(a)pyrene-9215	-1	5	0	0.625534	0.56376	0.992594	0.704838	0.980994	0.756157	0.971895	very high support	0.0223577	1.18088	0.00862683	3.04019	Y	1.81978	0
Benzo(a)pyrene-9886	-1	5	0	0.594051	0.551447	0.993583	0.679461	0.980467	0.737075	0.968565	very high support	0.0223577	1.38827	0.32177	2.93588	Y	1.32501	0
Cadmium Chloride-1728	1	5	0	0.6048	0.557816	0.997696	0.693784	0.985792	0.741612	0.973287	very high support	0.0120196	1.90542	1.53559	2.12723	Y	0.14521	1
Clotrimazole-1576	1	5	0	0.608929	0.516399	0.995116	0.678598	0.983739	0.746875	0.972433	very high support	0.0217213	1.54824	0.788577	2.60176	Y	1.0992	1
Estradiol-25987	1	5	0	0.615408	0.537793	0.992918	0.684611	0.97813	0.738466	0.968399	very high support	0.0577596	2.00015	0.391664	3.50178	Y	6.95826	1
Estradiol-7078	-1	5	0	0.596535	0.521196	0.997461	0.66407	0.987444	0.724385	0.975637	very high support	0.0350602	-1.63147	-2.89326	-0.437771	Y	6.81586	1
Estradiol-7164	1	5	0	0.608553	0.54276	0.994809	0.678778	0.980908	0.733992	0.967986	very high support	0.065207	2.07151	0.875928	3.31717	Y	5.23311	1
Tretinoin-3576	1	5	0	0.606349	0.543785	0.995303	0.671162	0.98288	0.728949	0.97558	very high support	0.582834	1.64183	0.326731	3.00833	Y	6.16116	1
ciglitazone-5468	1	5	0	0.582734	0.555807	0.994868	0.696418	0.985661	0.755057	0.974671	very high support	0.557124	1.97871	0.136562	4.93022	Y	3.10585	1
decitabine-1026	1	5	0	0.596275	0.550357	0.995812	0.68439	0.980691	0.738273	0.966236	very high support	0.298223	2.03741	0.0798313	4.79567	Y	3.15375	1
resveratrol-1958	1	5	0	0.611117	0.531077	0.994932	0.695655	0.981552	0.745028	0.970579	very high support	0.492927	1.90897	0.351802	3.43254	Y	5.3846	1
Benzo(a)pyrene-2181	-1	4	0	0.558715	0.502156	0.993596	0.626407	0.98029	0.694927	0.968755	very high support	0.0619754	-1.35932	-2.87438	-0.118491	Y	1.45003	1
Benzo(a)pyrene-23670	1	4	0	0.536956	0.50598	0.995839	0.658205	0.981171	0.714008	0.968225	very high support	0.0153313	1.77586	0.458939	3.50961	Y	1.22388	1
Benzo(a)pyrene-2744	1	4	0	0.553013	0.507875	0.990696	0.637455	0.976379	0.694652	0.966347	very high support	0.0190146	0.932428	0.281569	1.6166	Y	1.03353	1
Benzo(a)pyrene-63874	1	4	0	0.567036	0.501961	0.99472	0.641579	0.978465	0.69001	0.966341	very high support	0.0190146	2.12251	0.118609	4.71643	Y	1.54798	1
Benzo(a)pyrene-6907	-1	4	0	0.556426	0.505758	0.997203	0.663179	0.980282	0.719368	0.969394	very high support	0.0190146	0.647722	0.010342	1.23796	Y	1.39286	0
Benzo(a)pyrene-9104	-1	4	0	0.554714	0.527537	0.993081	0.640734	0.977372	0.706665	0.965506	very high support	0.0190146	1.57464	0.641435	3.3898	Y	1.17971	0
Cadmium Chloride-3576	1	4	0	0.560229	0.501104	0.993562	0.639625	0.977691	0.70068	0.962059	very high support	0.0322793	1.1867	0.461704	1.59463	Y	0.442056	1
Cadmium Chloride-595	1	4	0	0.552487	0.507453	0.995521	0.653294	0.983361	0.71159	0.969285	very high support	0.0657979	0.851566	0.597949	1.05058	Y	0.295781	1
Estradiol-4603	1	4	0	0.545979	0.50225	0.994383	0.634142	0.973627	0.691941	0.958764	very high support	0.0269175	1.75926	0.618466	2.94713	Y	5.88345	1
Genistein-9687	1	4	0	0.548375	0.502757	0.995199	0.631369	0.978051	0.686556	0.961028	very high support	0.0586954	1.8803	0.565256	3.30732	Y	6.10049	1
Progesterone-2289	1	4	0	0.546871	0.506146	0.994002	0.649794	0.976973	0.697573	0.968101	very high support	0.0258719	1.87783	0.354254	3.46876	Y	3.12353	1
rosiglitazone-7351	1	4	0	0.55775	0.508068	0.993518	0.648168	0.979116	0.7132	0.963522	very high support	0.188368	2.09953	0.817923	3.35602	Y	3.1902	1
Estradiol-11098	1	6	2	0.44598	0.420001	0.926639	0.502889	0.867853	0.548899	0.837716	high support	0.0424051	10.5243	8.04513	13.0258	Y	2.09672	1
Estradiol-672	1	6	1	0.519607	0.463161	0.967418	0.60486	0.935438	0.649675	0.9147	high support	0.118732	3.82141	2.05615	5.5198	Y	3.9806	1
Tretinoin-3398	1	6	1	0.550119	0.461571	0.967012	0.591054	0.923677	0.6446	0.909344	high support	0.713692	-2.73281	-4.73232	-0.544816	Y	5.76517	0
resveratrol-7422	-1	6	1	0.488049	0.490943	0.967507	0.602932	0.928669	0.654151	0.905967	high support	0.0382733	-3.86948	-5.8328	-2.27913	Y	3.0404	1
troglitazone-1026	1	6	1	0.522745	0.466092	0.970764	0.595012	0.937927	0.645946	0.91449	high support	0.170469	6.15124	3.24016	9.94979	Y	3.75331	1
Benzo(a)pyrene-3157	-1	5	1	0.488908	0.420774	0.965421	0.550513	0.927648	0.616383	0.897854	high support	0.0283767	-2.47742	-6.51702	-0.915501	Y	1.38318	1
Bortezomib-5366	1	5	1	0.465029	0.408004	0.961076	0.534172	0.924226	0.590089	0.89576	high support	0.555969	27.5843	23.7841	31.637	Y	0.80617	1
Doxorubicin-7157	1	5	1	0.492516	0.426245	0.964363	0.553982	0.924519	0.608892	0.901308	high support	0.102529	9.46572	4.9279	14.0105	Y	2.95375	1
Estradiol-8140	1	5	1	0.456315	0.460344	0.970501	0.569449	0.931635	0.619161	0.90466	high support	0.0879413	-7.09425	-9.12739	-5.24342	Y	2.39895	0
Estradiol-9518	1	5	1	0.475447	0.437374	0.963525	0.559302	0.927429	0.620063	0.893277	high support	0.179494	-7.96542	-10.4408	-5.92098	Y	2.52637	0
Tretinoin-6347	1	5	1	0.482013	0.423321	0.966533	0.543459	0.927789	0.598924	0.889928	high support	0.802287	6.30529	3.34771	9.37724	Y	3.61903	1
resveratrol-1728	1	5	1	0.475708	0.41816	0.962552	0.545483	0.916531	0.603424	0.898233	high support	0.0407935	-3.00872	-4.71093	-1.25918	Y	3.80829	0
resveratrol-332	-1	5	1	0.478291	0.428426	0.961151	0.561933	0.921193	0.60317	0.892708	high support	0.359932	-2.6898	-5.141	-0.858366	Y	5.21363	1
Cadmium Chloride-1647	1	4	0	0.54043	0.477485	0.995103	0.614495	0.979591	0.67852	0.967384	high support	0.0299334	4.91728	1.41918	6.74695	Y	0.504628	1
Cadmium Chloride-1649	1	4	0	0.550211	0.468303	0.994112	0.619988	0.977604	0.676762	0.964827	high support	0.0160732	5.14124	2.48173	7.23847	Y	0.517199	1
Curcumin-332	-1	4	0	0.54909	0.478734	0.994429	0.632779	0.979296	0.693882	0.963942	high support	0.0350294	-6.96559	-9.79118	-4.87309	Y	3.19012	1
Curcumin-598	-1	4	0	0.476278	0.454122	0.99283	0.614432	0.97589	0.68539	0.964803	high support	0.0346136	-3.77987	-5.51438	-2.12796	Y	4.10404	1
Estradiol-2274	1	4	0	0.540593	0.478481	0.995857	0.640658	0.985167	0.70176	0.970798	high support	0.0627505	8.63112	6.13113	11.0777	Y	2.5652	1
Estradiol-2697	1	4	0	0.549579	0.470682	0.995351	0.650464	0.97873	0.712896	0.967069	high support	0.0216009	-4.51333	-6.6998	-2.75894	Y	3.84661	0
Estradiol-4494	1	4	1	0.431036	0.376268	0.952915	0.513486	0.906913	0.56239	0.88361	high support	0.0816217	-2.90753	-4.52548	-1.45899	Y	4.72472	0
Estradiol-5111	1	4	0	0.560447	0.470914	0.991384	0.620554	0.972774	0.687308	0.961999	high support	0.0348299	-3.18783	-6.21498	-1.02872	Y	6.98497	0
Estradiol-7298	1	4	0	0.551923	0.484573	0.996472	0.625526	0.978356	0.6819	0.962274	high support	0.0493643	-2.81138	-4.97644	-1.13619	Y	5.99541	0
Estradiol-7494	1	4	0	0.549005	0.456997	0.997499	0.620047	0.983097	0.68701	0.970113	high support	0.143653	8.24346	6.33771	10.213	Y	2.04552	1
Estradiol-9134	1	4	0	0.563406	0.496889	0.995519	0.625198	0.980334	0.679468	0.965427	high support	0.0918929	-2.49003	-4.49413	-0.702944	Y	6.66371	0
Fenretinide-1649	1	4	0	0.543203	0.498901	0.993944	0.646624	0.978811	0.698002	0.963797	high support	0.0918207	11.7885	8.99531	15.2683	Y	1.18079	1
Fluorouracil-4193	1	4	0	0.560053	0.476014	0.99574	0.626607	0.983965	0.694786	0.975121	high support	0.533229	2.40194	0.790718	4.26452	Y	2.85644	1
Methotrexate-3553	1	4	0	0.554127	0.499336	0.995454	0.625093	0.981271	0.693278	0.969544	high support	0.0162011	3.8301	1.85825	6.39615	Y	1.70151	1
Paclitaxel-1576	1	4	0	0.551595	0.469618	0.993527	0.627492	0.978399	0.691108	0.966468	high support	0.145331	-2.57962	-3.9079	-1.16114	Y	2.79784	0
Quercetin-891	-1	4	0	0.551007	0.456553	0.993501	0.609999	0.978618	0.666812	0.958256	high support	0.0200866	-3.0956	-5.23216	-1.3756	Y	1.80749	1
Simvastatin-4846	1	4	0	0.539216	0.489778	0.994115	0.630156	0.982074	0.699482	0.969888	high support	0.0638044	3.4023	1.92818	5.34943	Y	2.76278	1
Thapsigargin-23645	1	4	0	0.551109	0.49568	0.995405	0.650273	0.982142	0.703616	0.9674	high support	0.3819	3.67274	1.70815	5.93796	Y	2.72364	1
Thapsigargin-468	1	4	0	0.555651	0.494677	0.993496	0.624177	0.978295	0.680439	0.962984	high support	0.408502	5.73616	2.61857	9.2149	Y	2.73513	1
Tretinoin-211	1	4	0	0.557171	0.481999	0.993919	0.625456	0.979189	0.68981	0.965065	high support	0.698511	5.72309	3.08017	8.95631	Y	3.89817	1
Tretinoin-3875	1	4	0	0.569053	0.462303	0.995134	0.610801	0.976231	0.677842	0.96325	high support	0.349786	-2.44135	-4.42789	-0.733246	Y	5.68501	0
Tretinoin-4088	1	4	0	0.552812	0.486507	0.993565	0.64322	0.97443	0.697097	0.961457	high support	0.345362	16.8495	13.5808	20.2365	Y	1.49919	1
Tretinoin-445	-1	4	0	0.562236	0.479785	0.99493	0.64139	0.981162	0.699674	0.968493	high support	0.614713	-6.07282	-8.9471	-4.18819	Y	2.90987	1
Tretinoin-6696	1	4	0	0.567206	0.46425	0.994586	0.627517	0.978779	0.688778	0.963925	high support	0.475905	3.62364	1.56392	6.13269	Y	4.75447	1
decitabine-999	1	4	0	0.559315	0.459927	0.994658	0.623036	0.981844	0.678914	0.967184	high support	0.0788994	3.05414	0.978262	6.17808	Y	2.2627	1
fulvestrant-595	-1	4	0	0.531642	0.478772	0.991861	0.647326	0.973954	0.704074	0.964439	high support	0.107947	-2.66016	-4.75615	-0.730165	Y	6.45983	1
rosiglitazone-4023	1	4	0	0.544454	0.469858	0.992834	0.638142	0.978713	0.70618	0.966776	high support	0.0782607	3.71554	1.76431	6.52603	Y	3.37457	1
rosiglitazone-6319	1	4	0	0.524186	0.47548	0.995794	0.64235	0.981044	0.692539	0.96522	high support	0.131233	2.5255	1.07283	3.87879	Y	2.94465	1
trichostatin A-57162	1	4	0	0.5504	0.468174	0.994774	0.62916	0.978959	0.692628	0.963231	high support	0.0171474	23.4604	21.1341	25.7479	Y	1.61111	1
troglitazone-5111	-1	4	0	0.547188	0.462554	0.99434	0.634446	0.979957	0.702353	0.967796	high support	0.117842	-5.85348	-9.53091	-3.09977	Y	3.79014	1
Amiodarone-26471	1	3	0	0.477395	0.379724	0.995941	0.575289	0.977668	0.647637	0.963145	high support	0.0313103	3.77272	1.98486	5.62083	Y	2.58927	1
Amitriptyline-26471	1	3	0	0.459385	0.400962	0.991546	0.564728	0.967814	0.633169	0.948513	high support	0.0313103	2.42936	1.47161	3.33458	Y	1.20195	1
Amitriptyline-3249	1	3	0	0.471634	0.393907	0.993926	0.560934	0.978624	0.633394	0.956032	high support	0.0313103	2.6787	1.14295	4.39119	Y	1.93074	1
Amitriptyline-4047	1	3	0	0.471847	0.406146	0.99373	0.568756	0.973665	0.645318	0.958768	high support	0.0313103	4.54365	3.2441	5.87168	Y	0.914605	1
Atorvastatin Calcium-3156	1	3	0	0.482016	0.399199	0.991747	0.568054	0.975711	0.637217	0.962535	high support	0.058485	8.13152	5.85503	10.9802	Y	1.51079	1
Benzo(a)pyrene-211	1	3	0	0.474891	0.418015	0.994753	0.58754	0.975368	0.654003	0.958793	high support	0.243532	6.86322	4.41867	9.03245	Y	0.490482	1
Benzo(a)pyrene-3628	1	3	0	0.483951	0.402582	0.994038	0.554775	0.973145	0.63311	0.955553	high support	0.0181593	3.71878	1.7962	6.12402	Y	0.839527	1
Benzo(a)pyrene-51203	-1	3	0	0.467199	0.386171	0.992766	0.535819	0.973884	0.61616	0.955905	high support	0.0122655	-2.75561	-7.13653	-0.330344	Y	1.6699	1
Benzo(a)pyrene-5909	1	3	0	0.471052	0.35901	0.991898	0.569921	0.972303	0.631704	0.954743	high support	0.0198477	2.45469	0.0159597	5.12358	Y	1.50353	1
Benzo(a)pyrene-5971	1	3	0	0.480221	0.398528	0.993253	0.560978	0.975722	0.6407	0.958244	high support	0.0188491	2.5226	1.36676	3.48834	Y	0.612403	1
Benzo(a)pyrene-60	-1	3	0	0.484109	0.375007	0.989086	0.544208	0.972712	0.611721	0.953483	high support	0.0254126	-2.41522	-7.22837	-0.396898	Y	1.80391	1
Benzo(a)pyrene-60492	1	3	0	0.454653	0.406045	0.992839	0.581052	0.977982	0.657083	0.964283	high support	0.0206962	2.32705	0.663083	3.81817	Y	0.978559	1
Benzo(a)pyrene-6515	-1	3	0	0.524543	0.384658	0.992368	0.527704	0.965266	0.606876	0.946723	high support	0.0181593	-2.69401	-4.2529	-1.33512	Y	0.771421	1
Benzo(a)pyrene-7422	-1	3	0	0.493494	0.404544	0.993854	0.586418	0.975752	0.660135	0.960246	high support	0.0170099	-3.04368	-7.48187	-1.00187	Y	1.39507	1
Bortezomib-3162	1	3	0	0.443144	0.385605	0.995421	0.561205	0.977511	0.639932	0.958287	high support	0.192066	49.2934	43.2359	55.3954	Y	0.695822	1
Bortezomib-3310	1	3	0	0.494341	0.398337	0.993549	0.565648	0.972124	0.631493	0.957471	high support	0.183615	30.8462	27.689	33.7757	Y	0.55366	1
Bortezomib-4616	1	3	0	0.483029	0.366586	0.992658	0.568396	0.97368	0.644987	0.959229	high support	0.215221	10.415	7.20866	14.0344	Y	1.81221	1
Bortezomib-598	-1	3	0	0.48809	0.389511	0.993499	0.579668	0.977118	0.638744	0.959398	high support	0.986369	-7.23774	-9.07216	-5.31279	Y	1.46036	1
Bortezomib-9531	1	3	0	0.483911	0.412803	0.991627	0.595875	0.973929	0.657888	0.955965	high support	0.158876	40.7217	35.8785	45.509	Y	0.663035	1
Cadmium Chloride-3303	1	3	0	0.465876	0.398917	0.992158	0.563996	0.972815	0.627812	0.955613	high support	0.0136981	12.1666	2.95812	16.8649	Y	0.535519	1
Cadmium Chloride-4189	1	3	0	0.475186	0.415769	0.994716	0.572607	0.978766	0.639644	0.961358	high support	0.0336191	2.52935	0.701752	3.65596	Y	0.550924	1
Calcitriol-6696	1	3	0	0.487074	0.351675	0.991572	0.546897	0.9736	0.619769	0.955262	high support	0.163833	9.22324	6.48719	12.9349	Y	1.94733	1
Calcitriol-7869	1	3	0	0.471406	0.401531	0.996333	0.566875	0.981291	0.632329	0.96471	high support	0.0446308	4.95778	3.25967	7.64577	Y	2.40769	1
Calcitriol-79789	1	3	0	0.468418	0.39515	0.990741	0.577875	0.969181	0.646804	0.952624	high support	0.0312474	2.70391	0.960384	5.04458	Y	4.24599	1
Capsaicin-596	1	3	0	0.507385	0.403955	0.995612	0.577262	0.977575	0.645956	0.957278	high support	0.0351087	3.81457	1.46461	7.48048	Y	3.39861	1
Celecoxib-9518	1	3	0	0.481569	0.41452	0.99443	0.579879	0.980319	0.653904	0.963185	high support	0.048587	-4.64034	-9.86158	-1.88512	Y	2.72815	0
Cisplatin-3162	1	3	0	0.492097	0.378311	0.991309	0.544129	0.971735	0.616091	0.957257	high support	0.388527	3.79223	2.20988	5.71748	Y	1.71094	1
Cisplatin-9518	1	3	0	0.462587	0.397723	0.993944	0.566167	0.974039	0.634624	0.958729	high support	0.183834	-7.36236	-11.8282	-4.09933	Y	1.91805	0
Curcumin-1649	1	3	0	0.466358	0.379316	0.989827	0.534302	0.970733	0.60246	0.953048	high support	0.0424925	6.00105	4.17714	7.99227	Y	2.92226	1
Curcumin-2064	-1	3	0	0.463689	0.399995	0.991832	0.558984	0.973021	0.623848	0.952403	high support	0.0217878	-8.82041	-11.9175	-6.08752	Y	3.07333	1
Curcumin-3949	1	3	0	0.47497	0.391355	0.994419	0.563326	0.969155	0.620463	0.952616	high support	0.00750004	-3.47935	-4.81212	-2.20179	Y	3.4989	0
Curcumin-581	1	3	0	0.457466	0.394321	0.99325	0.565415	0.972642	0.653537	0.956398	high support	0.0164122	3.4282	1.47255	5.41025	Y	5.36652	1
Curcumin-7153	-1	3	0	0.437782	0.388343	0.994783	0.549468	0.977463	0.617677	0.955544	high support	0.030265	-11.0364	-14.5301	-8.20689	Y	2.59861	1
Dexamethasone-10891	1	3	0	0.468248	0.393998	0.996369	0.5543	0.97208	0.629409	0.948882	high support	0.282753	2.78912	1.25983	4.23806	Y	4.03402	1
Dexamethasone-330	1	3	0	0.496476	0.388402	0.991578	0.546346	0.971444	0.631935	0.960459	high support	0.120055	3.60203	2.18034	5.12805	Y	3.1145	1
Dexamethasone-3569	-1	3	0	0.476745	0.406243	0.99268	0.588841	0.971371	0.658158	0.956113	high support	0.018383	-3.8352	-5.21615	-2.24363	Y	2.9034	1
Dexamethasone-3576	-1	3	0	0.45968	0.424652	0.993907	0.561036	0.976346	0.619207	0.959332	high support	0.0669537	-2.64442	-4.2403	-1.04194	Y	4.5858	1
Dexamethasone-4792	1	3	0	0.471272	0.42406	0.994474	0.555398	0.975709	0.624921	0.961656	high support	0.0313732	21.6047	18.2525	25.1109	Y	1.21823	1
Doxorubicin-2876	1	3	0	0.462341	0.427785	0.994827	0.581723	0.975982	0.65145	0.958443	high support	0.156669	2.47793	0.344839	4.67726	Y	5.37695	1
Doxorubicin-672	-1	3	0	0.486202	0.37788	0.995469	0.543552	0.975408	0.611077	0.95861	high support	0.0187394	-22.0354	-28.1012	-16.7785	Y	1.57754	1
Epirubicin-4363	1	3	0	0.476813	0.374632	0.989815	0.549319	0.977669	0.627585	0.96132	high support	0.0148889	3.32644	1.35274	5.37952	Y	1.74502	1
Epirubicin-581	1	3	0	0.512068	0.419895	0.994068	0.578952	0.973253	0.639594	0.952719	high support	0.0148889	4.97975	1.61526	7.21214	Y	1.56623	1
Epirubicin-842	1	3	0	0.447985	0.381382	0.993299	0.547044	0.973874	0.609125	0.956083	high support	0.0148889	7.12705	5.06374	9.16091	Y	0.838127	1
Estradiol-10460	1	3	0	0.486264	0.385778	0.99596	0.564805	0.972237	0.633009	0.956877	high support	0.034814	3.28001	1.84368	4.60772	Y	3.80404	1
Estradiol-2066	-1	3	0	0.464797	0.372229	0.995714	0.553918	0.973116	0.631843	0.955591	high support	0.0340014	-2.36567	-3.71259	-1.03888	Y	5.02231	1
Estradiol-22843	1	3	0	0.463438	0.388395	0.993465	0.547387	0.973921	0.620918	0.961821	high support	0.0339406	-2.70877	-3.99137	-1.41494	Y	4.29283	0
Estradiol-25976	1	3	0	0.481504	0.399326	0.993493	0.581732	0.970212	0.648654	0.949516	high support	0.061247	4.52319	1.85977	7.82769	Y	5.73729	1
Estradiol-26136	1	3	0	0.462832	0.400032	0.9956	0.552173	0.976881	0.633194	0.961285	high support	0.0277809	-6.63416	-9.38359	-4.52314	Y	3.20724	0
Estradiol-3206	1	3	0	0.475336	0.397304	0.994219	0.565393	0.969589	0.626778	0.951383	high support	0.158144	2.40102	0.291762	4.73483	Y	8.1605	1
Estradiol-4780	-1	3	0	0.483101	0.399527	0.993604	0.575755	0.975114	0.638273	0.958203	high support	0.0241961	-3.398	-5.06099	-1.67569	Y	4.39863	1
Estradiol-4886	1	3	0	0.486984	0.377995	0.995618	0.52862	0.973497	0.613797	0.95595	high support	0.0190708	4.23959	2.91225	5.56355	Y	2.76716	1
Estradiol-54898	1	3	0	0.479041	0.37054	0.994801	0.547239	0.974041	0.625251	0.959096	high support	0.0215497	2.53604	1.30561	3.84093	Y	4.4391	1
Estradiol-55388	1	3	0	0.478604	0.399832	0.996169	0.575742	0.971055	0.63042	0.95259	high support	0.028606	3.34235	1.99131	4.63582	Y	3.55472	1
Estradiol-5557	1	3	0	0.473536	0.426457	0.992452	0.561256	0.976386	0.631246	0.957889	high support	0.028606	2.68585	1.25134	3.97757	Y	4.41366	1
Estradiol-56475	-1	3	0	0.48071	0.383314	0.9927	0.534428	0.970696	0.613258	0.953581	high support	0.0338295	-2.64344	-4.01341	-1.28762	Y	4.55349	1
Estradiol-6478	1	3	0	0.478174	0.392222	0.995207	0.56195	0.973604	0.637053	0.954153	high support	0.0666013	2.59958	1.31448	3.84645	Y	4.3461	1
Estradiol-677	-1	3	0	0.445214	0.403472	0.992952	0.565356	0.973924	0.637319	0.958165	high support	0.034814	-4.54579	-6.1061	-3.15124	Y	2.83259	1
Estradiol-684	1	3	0	0.462033	0.3602	0.98996	0.547448	0.9662	0.628705	0.94999	high support	0.0196666	2.32414	0.840741	3.93744	Y	6.00066	1
Estradiol-7074	1	3	0	0.490017	0.418603	0.994634	0.555394	0.976472	0.62544	0.958903	high support	0.0338295	7.93461	5.48437	10.6363	Y	2.81441	1
Estradiol-7112	1	3	0	0.449733	0.428838	0.994919	0.578142	0.980822	0.643437	0.963385	high support	0.038132	2.53094	1.2098	3.72012	Y	4.45042	1
Estradiol-7869	1	3	0	0.471998	0.412039	0.992252	0.572345	0.968314	0.645426	0.951009	high support	0.0357102	2.40575	1.08067	3.71738	Y	4.94025	1
Estradiol-79801	1	3	0	0.465413	0.414944	0.993405	0.554654	0.972817	0.62525	0.954114	high support	0.0232908	2.56614	1.2129	3.85558	Y	4.4831	1
Estradiol-8991	-1	3	0	0.463546	0.377202	0.995263	0.546795	0.978309	0.620929	0.964492	high support	0.0380888	-3.16797	-4.41459	-1.86569	Y	3.53773	1
Estradiol-960	1	3	0	0.474297	0.394902	0.9937	0.564061	0.972855	0.637402	0.956734	high support	0.0870796	-5.084	-7.34968	-3.09367	Y	3.65307	0
Fluorouracil-11065	-1	3	0	0.477778	0.406696	0.994927	0.573744	0.976668	0.644305	0.963457	high support	0.0609767	-4.52435	-8.84619	-1.79638	Y	2.91387	1
Genistein-5932	1	3	0	0.495847	0.369061	0.996568	0.543286	0.97377	0.621114	0.957986	high support	0.118202	3.10542	1.84021	4.38374	Y	3.45137	1
Indomethacin-9518	1	3	0	0.443389	0.361627	0.991579	0.540291	0.976435	0.612536	0.951003	high support	0.0369471	-3.30592	-5.98947	-1.20088	Y	1.95071	0
Ketoconazole-4047	1	3	0	0.468075	0.380576	0.993154	0.555532	0.969767	0.618863	0.9541	high support	0.0313103	5.86266	4.11039	7.52542	Y	0.680296	1
Methotrexate-1026	1	3	0	0.462594	0.410945	0.995356	0.55989	0.970452	0.635453	0.957037	high support	0.0462228	5.39838	1.79901	10.1807	Y	2.21187	1
Methotrexate-1647	1	3	0	0.468194	0.391761	0.992293	0.552544	0.965544	0.627581	0.94894	high support	0.0164807	4.59163	2.14304	6.89549	Y	1.47862	1
Methotrexate-5366	1	3	0	0.48267	0.409487	0.993216	0.573445	0.979832	0.645445	0.964883	high support	0.0251692	3.00875	1.76841	4.3695	Y	1.25297	1
Methotrexate-841	1	3	0	0.428363	0.419288	0.992999	0.591834	0.974834	0.656882	0.957923	high support	0.641201	2.42902	1.12793	3.90557	Y	1.64245	1
Progesterone-1831	1	3	0	0.479306	0.403807	0.99343	0.559622	0.973021	0.632559	0.95734	high support	0.0315507	2.54353	1.22777	4.0984	Y	2.12713	1
Progesterone-5187	1	3	0	0.499721	0.374239	0.992458	0.556707	0.973072	0.620976	0.960449	high support	0.00817016	2.61849	1.04798	4.53358	Y	2.48715	1
Simvastatin-10365	1	3	0	0.484607	0.405927	0.994637	0.55454	0.973169	0.630752	0.955928	high support	0.0223705	3.8701	2.16663	5.87955	Y	2.68816	1
Sirolimus-7015	-1	3	0	0.482622	0.381711	0.995542	0.530419	0.97813	0.610289	0.957704	high support	0.0332589	6.21486	4.39374	8.17778	Y	3.34724	0
Tamoxifen-6876	-1	3	0	0.461362	0.377245	0.992996	0.562822	0.970823	0.628316	0.958089	high support	0.0313103	-3.20575	-5.89392	-1.37635	Y	5.584	1
Tetradecanoylphorbol Acetate-1026	1	3	0	0.464317	0.384658	0.994259	0.560514	0.975279	0.634058	0.961786	high support	0.154753	33.6567	28.4671	39.2983	Y	0.799424	1
Tetradecanoylphorbol Acetate-1958	1	3	0	0.487436	0.402887	0.992535	0.589159	0.970028	0.651965	0.955844	high support	0.206019	32.4267	25.6766	39.4276	Y	1.05935	1
Tetradecanoylphorbol Acetate-3725	1	3	0	0.497696	0.384254	0.992458	0.538321	0.965806	0.610681	0.945992	high support	0.0978266	5.30172	2.84989	7.93103	Y	2.42451	1
Tetradecanoylphorbol Acetate-4312	1	3	0	0.480439	0.381459	0.991862	0.560177	0.971517	0.631608	0.953661	high support	0.0798155	58.1954	52.1154	64.0773	Y	0.513342	1
Tetradecanoylphorbol Acetate-4314	1	3	0	0.46423	0.402153	0.993458	0.585302	0.972877	0.641194	0.958378	high support	0.0798155	13.2452	11.1431	15.3108	Y	0.792195	1
Tetradecanoylphorbol Acetate-4323	1	3	0	0.47882	0.359118	0.996362	0.545793	0.975738	0.629405	0.959469	high support	0.0274256	13.5687	11.675	15.6554	Y	0.720947	1
Tetradecanoylphorbol Acetate-7076	1	3	0	0.478318	0.43485	0.995548	0.578094	0.974829	0.644453	0.961527	high support	0.0325701	4.71301	3.46733	5.93577	Y	1.31345	1
Thapsigargin-467	1	3	0	0.480173	0.37201	0.992554	0.559725	0.975637	0.63652	0.958299	high support	0.214429	3.24363	1.12429	5.60989	Y	3.27393	1
Thapsigargin-5366	1	3	0	0.478587	0.403877	0.996168	0.548248	0.97859	0.627494	0.96012	high support	0.311793	4.24291	1.46103	8.32136	Y	3.67586	1
Thapsigargin-7494	1	3	0	0.500065	0.404715	0.994204	0.558956	0.978539	0.636416	0.957132	high support	0.00804697	9.02615	4.46145	14.7283	Y	2.62822	1
Tretinoin-1051	1	3	0	0.4721	0.377396	0.993268	0.554559	0.971686	0.638521	0.951071	high support	0.778219	-4.82769	-7.3431	-2.66308	Y	3.64359	0
Tretinoin-1230	1	3	0	0.472795	0.399127	0.995685	0.568628	0.974919	0.639036	0.95968	high support	0.775987	4.77394	3.15768	6.36264	Y	2.52588	1
Tretinoin-1545	1	3	0	0.472604	0.373411	0.993677	0.563552	0.975795	0.635255	0.95955	high support	0.0514252	4.15507	2.67204	5.85609	Y	2.87147	1
Tretinoin-1601	1	3	0	0.476827	0.410005	0.991616	0.580133	0.976363	0.649912	0.966693	high support	0.0264599	-2.306	-3.8317	-0.999377	Y	4.69057	0
Tretinoin-1958	1	3	0	0.468085	0.417202	0.996571	0.561556	0.979505	0.642272	0.959437	high support	0.460987	2.77429	0.952829	4.94953	Y	5.40947	1
Tretinoin-2185	1	3	0	0.493795	0.402406	0.993297	0.56012	0.967421	0.626957	0.951036	high support	0.75989	3.68996	2.00604	5.4875	Y	3.59911	1
Tretinoin-2627	1	3	0	0.487455	0.387085	0.995509	0.549573	0.97746	0.636177	0.959736	high support	0.0399352	2.4007	0.959138	3.71961	Y	4.36733	1
Tretinoin-3198	1	3	0	0.489342	0.394307	0.99387	0.540944	0.969893	0.609451	0.952435	high support	0.274467	8.38339	6.80906	9.92378	Y	1.42536	1
Tretinoin-3920	1	3	0	0.489666	0.403953	0.994858	0.544014	0.970218	0.614808	0.953027	high support	0.194264	-2.61734	-4.18799	-1.05518	Y	4.45919	0
Tretinoin-3934	1	3	0	0.48023	0.416567	0.993595	0.566374	0.972572	0.622953	0.95202	high support	0.0507495	6.30746	4.14128	9.01865	Y	2.91557	1
Tretinoin-3965	1	3	0	0.486013	0.373709	0.992781	0.572234	0.967768	0.635	0.95452	high support	0.60826	3.71542	2.45818	5.032	Y	2.62608	1
Tretinoin-4211	1	3	0	0.483858	0.41267	0.991275	0.569174	0.971365	0.650304	0.956558	high support	0.434908	2.25297	0.855421	3.71333	Y	4.81694	1
Tretinoin-5226	1	3	0	0.460095	0.373333	0.996126	0.559479	0.974126	0.628272	0.958029	high support	0.75989	5.08436	3.54322	6.70777	Y	2.32325	1
Tretinoin-5359	1	3	0	0.488045	0.379448	0.992998	0.569901	0.97327	0.635584	0.956869	high support	0.599566	9.27234	7.12413	11.903	Y	1.92446	1
Tretinoin-55720	-1	3	0	0.468388	0.382995	0.99239	0.552051	0.976852	0.622856	0.960603	high support	0.421565	2.62234	1.05506	4.09896	Y	4.42448	0
Tretinoin-586	-1	3	0	0.454474	0.436306	0.995728	0.562617	0.978588	0.6359	0.959059	high support	0.440148	-2.33649	-3.71852	-0.981226	Y	4.47835	1
Tretinoin-7127	1	3	0	0.477357	0.396824	0.993348	0.557156	0.967895	0.640546	0.953214	high support	0.287508	7.17138	5.65454	8.73217	Y	1.63072	1
Tretinoin-7318	1	3	0	0.449538	0.405036	0.988521	0.563314	0.968121	0.631582	0.950756	high support	0.167309	4.76431	3.26518	6.44527	Y	2.54163	1
Tretinoin-8204	1	3	0	0.461125	0.395075	0.990058	0.564536	0.967621	0.633493	0.957338	high support	0.0426344	14.1151	10.7029	17.435	Y	1.83576	1
Tretinoin-9052	1	3	0	0.512167	0.396041	0.993998	0.567511	0.971801	0.632188	0.957047	high support	0.0426344	3.71917	2.37746	5.10153	Y	2.74389	1
Tretinoin-9445	1	3	0	0.449513	0.380911	0.995329	0.548567	0.979323	0.633906	0.96118	high support	0.563173	-2.70749	-4.1129	-1.30754	Y	3.93651	0
benzyloxycarbonylleucyl-leucyl-leucine aldehyde-3576	1	3	0	0.493824	0.427557	0.99305	0.56795	0.974938	0.629641	0.956573	high support	0.114967	8.19818	6.0776	10.8151	Y	1.24607	1
fulvestrant-5111	-1	3	0	0.492	0.389953	0.991984	0.55298	0.969588	0.618533	0.95368	high support	0.019616	-10.8702	-14.5551	-7.76411	Y	2.63882	1
nutlin 3-1026	1	3	0	0.466075	0.365781	0.995323	0.544376	0.977176	0.615748	0.958018	high support	0.338322	3.59028	0.501963	8.05213	Y	4.10124	1
ochratoxin A-3303	-1	3	0	0.484048	0.40571	0.991214	0.562157	0.971352	0.632595	0.955375	high support	0.0112838	-3.08592	-5.10007	-1.06129	Y	1.41062	1
resveratrol-355	1	3	0	0.459985	0.403385	0.992494	0.553783	0.975057	0.624237	0.959144	high support	0.0169728	5.67311	3.48785	8.38239	Y	2.83241	1
rosiglitazone-9518	1	3	0	0.458117	0.411993	0.993055	0.571728	0.972548	0.643799	0.958587	high support	0.110885	-4.80654	-7.73706	-2.82706	Y	2.63397	0
sulforafan-1244	1	3	0	0.479912	0.428347	0.991158	0.573494	0.974424	0.642865	0.961116	high support	0.130813	3.16526	1.79905	4.52281	Y	3.52438	1
sulforafan-2729	1	3	0	0.458311	0.370906	0.989697	0.546387	0.970233	0.615463	0.954907	high support	0.0194455	5.45315	4.05505	6.88621	Y	2.13568	1
sulforafan-2730	1	3	0	0.49307	0.394637	0.9952	0.569676	0.972489	0.632965	0.952232	high support	0.0435457	10.8632	9.05356	12.7282	Y	1.40817	1
tributyltin-1588	1	3	0	0.497187	0.381565	0.994498	0.577649	0.976509	0.645704	0.957335	high support	0.0372714	3.74862	2.70836	3.74862	Y	0.277505	1
trichostatin A-1006	-1	3	0	0.447512	0.390212	0.991877	0.554925	0.967139	0.632121	0.95086	high support	0.0122522	13.3384	11.4217	15.3427	Y	2.34867	0
trichostatin A-10622	1	3	0	0.457854	0.420087	0.992265	0.574665	0.967611	0.630846	0.944522	high support	0.0122522	25.6306	22.6801	28.7099	Y	1.87382	1
trichostatin A-11075	1	3	0	0.463939	0.33901	0.993992	0.517988	0.977138	0.614103	0.962526	high support	0.0122522	25.753	23.5154	28.1433	Y	1.46333	1
trichostatin A-1545	1	3	0	0.463975	0.363136	0.992097	0.536356	0.971623	0.614882	0.960459	high support	0.0132149	-17.4698	-19.3576	-15.5521	Y	1.76517	0
trichostatin A-1832	1	3	0	0.466947	0.401051	0.993248	0.564948	0.977783	0.644736	0.963868	high support	0.0122522	9.52823	7.49505	11.5524	Y	3.46802	1
trichostatin A-1946	-1	3	0	0.458686	0.429969	0.992962	0.580764	0.97101	0.639976	0.956214	high support	0.0477461	-21.4381	-23.565	-19.3166	Y	1.6104	1
trichostatin A-2042	-1	3	0	0.462395	0.400976	0.996957	0.579141	0.981815	0.647999	0.960107	high support	0.0122522	22.3072	18.1017	26.3899	Y	3.02249	0
trichostatin A-2321	1	3	0	0.456456	0.395807	0.989766	0.568005	0.97147	0.645709	0.952434	high support	0.0122522	9.82328	7.7576	11.7156	Y	3.23967	1
trichostatin A-2512	1	3	0	0.446822	0.377514	0.992173	0.53628	0.968827	0.600608	0.950987	high support	0.0240453	30.1174	27.7441	32.6868	Y	1.33314	1
trichostatin A-3082	1	3	0	0.483968	0.365743	0.992943	0.550564	0.978824	0.63253	0.962619	high support	0.0101367	39.4537	37.2095	41.6765	Y	0.919206	1
trichostatin A-3162	1	3	0	0.479466	0.41567	0.991103	0.578985	0.970383	0.641073	0.951051	high support	0.0669249	94.8459	87.9726	101.773	Y	1.17745	1
trichostatin A-332	-1	3	0	0.502247	0.390432	0.996271	0.572846	0.980049	0.628071	0.964065	high support	0.0143578	-115.183	-121.501	-109.267	Y	0.865799	1
trichostatin A-355	1	3	0	0.49544	0.38922	0.99236	0.548288	0.974215	0.617806	0.953348	high support	0.0113933	-36.9514	-40.6597	-33.2424	Y	1.65018	0
trichostatin A-388	1	3	0	0.465086	0.397214	0.996249	0.566844	0.971619	0.625178	0.95289	high support	0.0122825	35.2094	33.3522	37.1465	Y	0.867321	1
trichostatin A-3897	1	3	0	0.478148	0.401267	0.995884	0.565025	0.976742	0.626447	0.955901	high support	0.0122522	46.2936	44.2481	48.3458	Y	0.724537	1
trichostatin A-4609	-1	3	0	0.443216	0.397522	0.992639	0.555742	0.968895	0.618026	0.950993	high support	0.15616	-157.545	-165.303	-149.672	Y	0.80949	1
trichostatin A-4883	1	3	0	0.455983	0.409909	0.994061	0.564437	0.972531	0.636871	0.959715	high support	0.0122522	37.9183	34.6125	41.518	Y	1.46764	1
trichostatin A-50509	1	3	0	0.473279	0.402422	0.993276	0.556744	0.977445	0.628493	0.964113	high support	0.0122522	11.1538	9.27452	13.0699	Y	2.768	1
trichostatin A-5286	1	3	0	0.481019	0.394133	0.994335	0.558239	0.969949	0.615317	0.952273	high support	0.0122522	36.1158	33.9013	38.3234	Y	0.977745	1
trichostatin A-5292	1	3	0	0.483593	0.368748	0.991445	0.56124	0.973703	0.624141	0.957005	high support	0.0182065	17.9386	15.9372	19.9768	Y	1.81822	1
trichostatin A-5567	-1	3	0	0.505519	0.429714	0.994891	0.568921	0.97519	0.638795	0.959496	high support	0.0477461	11.7322	9.47935	13.9475	Y	3.13187	0
trichostatin A-55757	1	3	0	0.46491	0.39421	0.990277	0.562723	0.95976	0.638714	0.943049	high support	0.0122522	-7.16033	-9.49511	-4.88702	Y	5.18521	0
trichostatin A-5727	-1	3	0	0.479806	0.427581	0.996756	0.576923	0.973473	0.647005	0.956714	high support	0.0477461	3.16447	1.06832	5.17457	Y	10.5086	0
trichostatin A-5728	1	3	0	0.466458	0.361308	0.993787	0.537534	0.97699	0.613523	0.95966	high support	0.0543333	-12.3628	-14.7299	-10.021	Y	3.09446	0
trichostatin A-5915	1	3	0	0.47333	0.382638	0.993878	0.552473	0.976663	0.615647	0.958672	high support	0.0540645	-27.0536	-29.7223	-24.4207	Y	1.5948	0
trichostatin A-6387	1	3	0	0.466179	0.422753	0.993479	0.562761	0.970532	0.631343	0.955093	high support	0.0823499	-7.54865	-9.48422	-5.65474	Y	4.04904	0
trichostatin A-6566	1	3	0	0.488812	0.37708	0.992534	0.555649	0.973618	0.630009	0.956321	high support	0.0182065	-17.846	-20.2863	-15.4949	Y	2.15721	0
trichostatin A-6867	1	3	0	0.47421	0.396035	0.995175	0.560454	0.975057	0.621879	0.959412	high support	0.0106623	30.5869	28.5376	32.6319	Y	1.09296	1
trichostatin A-688	1	3	0	0.488979	0.420569	0.995947	0.575572	0.980316	0.64146	0.963208	high support	0.0182065	3.3977	0.995563	5.86393	Y	11.5197	1
trichostatin A-7046	1	3	0	0.459298	0.394646	0.99318	0.57605	0.970105	0.647761	0.955635	high support	0.0122522	21.663	19.6513	23.8115	Y	1.56398	1
trichostatin A-857	1	3	0	0.449738	0.407766	0.992409	0.561254	0.968363	0.635268	0.950914	high support	0.0101367	20.3285	17.4792	23.2351	Y	2.28211	1
trichostatin A-8829	1	3	0	0.45121	0.39097	0.994505	0.562752	0.975163	0.640585	0.957261	high support	0.606236	-23.7764	-26.6055	-21.0953	Y	1.88568	0
trichostatin A-9194	1	3	0	0.474629	0.398086	0.990526	0.557561	0.96612	0.622442	0.947226	high support	0.0122522	-14.6796	-16.8407	-12.52	Y	2.37543	0
trichostatin A-928	1	3	0	0.490776	0.389003	0.994221	0.536043	0.977517	0.612162	0.960105	high support	0.0122522	23.4566	21.293	25.5252	Y	1.44892	1
trichostatin A-9734	-1	3	0	0.462805	0.402494	0.995269	0.554656	0.969023	0.638502	0.954705	high support	0.0477461	7.29999	5.43318	9.2069	Y	4.24478	0
trichostatin A-9759	-1	3	0	0.481693	0.376881	0.995239	0.523627	0.976096	0.596234	0.962533	high support	0.0477461	14.9414	12.5315	17.4388	Y	2.65081	0
trichostatin A-983	-1	3	0	0.498853	0.4092	0.996396	0.568061	0.975115	0.640778	0.962053	high support	0.0130792	-84.0885	-90.7431	-77.5004	Y	1.27018	1
troglitazone-948	1	3	0	0.474842	0.395039	0.98937	0.576762	0.965273	0.646722	0.949361	high support	0.020062	3.96104	2.41296	5.67334	Y	2.90075	1
troglitazone-9518	1	3	0	0.490021	0.405189	0.997137	0.578536	0.980546	0.644462	0.960535	high support	0.684823	-2.75511	-5.02982	-0.92232	Y	5.13569	0
Calcitriol-5603	1	2	0	0.386433	0.324118	0.988193	0.501579	0.960285	0.56575	0.940299	high support	0.0360724	6.71898	4.4055	9.83371	Y	2.23418	1
Estradiol-3315	1	2	0	0.404098	0.33089	0.99109	0.504545	0.961231	0.573118	0.9372	high support	0.0606524	-2.45074	-3.85305	-1.18723	Y	4.80758	0
Genistein-863	1	2	0	0.387757	0.332619	0.993746	0.501108	0.970827	0.562728	0.944586	high support	0.0806981	2.34321	0.969183	3.84868	Y	5.06942	1
Methotrexate-2491	-1	2	0	0.360526	0.338096	0.993305	0.503026	0.971114	0.590342	0.950016	high support	0.0186011	-2.60581	-4.37347	-0.585217	Y	2.08333	1
Methotrexate-3601	-1	2	0	0.378518	0.331043	0.988955	0.508036	0.969225	0.558669	0.948318	high support	0.0162953	2.44141	1.14943	3.93538	Y	1.64103	0
trichostatin A-1382	1	2	0	0.360363	0.318308	0.988032	0.506594	0.960738	0.568241	0.938153	high support	0.0113933	-3.89157	-7.1847	-0.935123	Y	12.9299	0
trichostatin A-140597	1	2	0	0.373913	0.302128	0.990536	0.500552	0.969032	0.56639	0.943778	high support	0.012246	43.5124	41.092	46.0087	Y	0.925374	1
trichostatin A-26512	-1	2	0	0.346917	0.328325	0.993937	0.502032	0.96587	0.563826	0.947758	high support	0.0113933	-28.4864	-30.5658	-26.3503	Y	1.19343	1
trichostatin A-4163	1	2	0	0.350404	0.320917	0.992928	0.505411	0.965725	0.579882	0.949617	high support	0.0113933	2.67223	0.200633	5.17866	Y	15.2225	1
trichostatin A-5872	1	2	0	0.349595	0.293678	0.992186	0.502325	0.96452	0.570299	0.943326	high support	0.0113933	-44.6255	-47.3682	-42.0698	Y	0.954804	0
trichostatin A-8645	1	2	0	0.363608	0.296874	0.991813	0.502994	0.967182	0.578058	0.949183	high support	0.0113933	21.0408	19.1324	23.1083	Y	1.5366	1
Estradiol-2099	-1	21	13	0.487263	0.462464	0.76625	0.513571	0.705977	0.53805	0.685414	high support	0.117882	1.76309	0.544826	2.9433	Y	6.06145	0
Fluorouracil-596	-1	5	1	0.456698	0.444611	0.959208	0.561158	0.916456	0.60769	0.892835	high support	0.0463055	2.00894	0.36228	3.68679	Y	3.27034	0
Tretinoin-5327	1	5	1	0.476596	0.433367	0.962016	0.552156	0.917691	0.610944	0.895239	high support	0.295236	1.89659	0.541915	3.25031	Y	5.43667	1
Benzo(a)pyrene-11010	1	4	0	0.553851	0.486064	0.995165	0.648892	0.981292	0.716093	0.965905	high support	0.0230693	-0.979912	-2.03645	-0.234447	Y	1.32419	0
Benzo(a)pyrene-2746	-1	4	0	0.539851	0.481075	0.995516	0.632597	0.97641	0.698542	0.964478	high support	0.0190146	1.17942	0.00666591	2.65036	Y	1.60917	0
Benzo(a)pyrene-2817	1	4	0	0.561778	0.490632	0.99557	0.624604	0.973171	0.695064	0.962183	high support	0.0244546	-1.2735	-2.71018	-0.301	Y	1.33478	0
Benzo(a)pyrene-29028	-1	4	0	0.556165	0.49982	0.993483	0.644966	0.978523	0.706911	0.967685	high support	0.0235716	-1.86498	-4.21924	-0.438246	Y	1.40672	1
Benzo(a)pyrene-3956	1	4	0	0.544778	0.48204	0.995043	0.64437	0.979729	0.703398	0.966824	high support	0.020281	-1.45225	-2.29909	-0.410042	Y	0.955746	0
Benzo(a)pyrene-4688	1	4	0	0.5412	0.461356	0.993234	0.629512	0.979149	0.686043	0.967864	high support	0.0207713	-0.769143	-1.77158	-0.0727136	Y	1.53839	0
Benzo(a)pyrene-54914	-1	4	0	0.536475	0.46427	0.993839	0.616372	0.978244	0.679063	0.963247	high support	0.0190146	1.13909	0.346077	1.91108	Y	0.993424	0
Benzo(a)pyrene-55277	-1	4	0	0.555432	0.455323	0.995455	0.625149	0.981229	0.690091	0.966133	high support	0.0190146	1.18351	0.148444	2.25387	Y	1.26769	0
Benzo(a)pyrene-56180	1	4	0	0.546062	0.492343	0.995387	0.640759	0.980381	0.706307	0.967609	high support	0.0153313	-1.17647	-1.88068	-0.706086	Y	0.693869	0
Benzo(a)pyrene-57761	-1	4	0	0.55853	0.499879	0.996931	0.639393	0.982789	0.706651	0.969865	high support	0.0216899	-1.8484	-3.31165	-1.03232	Y	0.826676	1
Benzo(a)pyrene-6241	-1	4	0	0.562672	0.462833	0.994027	0.630499	0.977141	0.704568	0.966289	high support	0.0277723	-1.57446	-2.685	-0.810532	Y	0.834413	1
Benzo(a)pyrene-64778	-1	4	0	0.568462	0.480182	0.996069	0.640287	0.980854	0.708964	0.968644	high support	0.0225519	-0.933308	-1.37809	-0.175476	Y	0.883211	1
Benzo(a)pyrene-7204	-1	4	0	0.542591	0.465277	0.995002	0.624877	0.979386	0.698448	0.96563	high support	0.0244546	0.938525	0.115124	2.10487	Y	1.488	0
Benzo(a)pyrene-84722	-1	4	0	0.554863	0.484812	0.994582	0.632797	0.978527	0.704381	0.966887	high support	0.0190146	1.05318	0.412171	1.80859	Y	0.953865	0
Benzo(a)pyrene-8601	1	4	0	0.560176	0.47239	0.996916	0.614516	0.982346	0.681883	0.968381	high support	0.0207713	-0.861222	-1.75501	-0.2268	Y	1.24535	0
Benzo(a)pyrene-8714	1	4	0	0.560715	0.461042	0.994895	0.620345	0.978289	0.678038	0.966857	high support	0.0227419	1.38731	0.190575	2.48216	Y	1.17662	1
Benzo(a)pyrene-8744	1	4	0	0.542892	0.468615	0.995445	0.628746	0.98383	0.682659	0.966267	high support	0.0244546	1.16392	0.186304	2.16726	Y	1.21775	1
Benzo(a)pyrene-8792	1	4	0	0.569893	0.494572	0.993852	0.642006	0.977401	0.70188	0.963651	high support	0.0190146	-1.26766	-1.84058	-0.390022	Y	0.793137	0
Benzo(a)pyrene-915	1	4	0	0.526548	0.474985	0.994802	0.631154	0.975179	0.697257	0.961809	high support	0.0207713	1.22514	0.270704	2.81194	Y	1.44634	1
Benzo(a)pyrene-9540	1	4	0	0.554886	0.458803	0.995578	0.616729	0.979302	0.679645	0.96626	high support	0.0190146	1.24029	0.17068	2.37481	Y	1.29811	1
Cadmium Chloride-4501	1	4	0	0.548901	0.488358	0.996181	0.637958	0.983423	0.696318	0.967355	high support	0.0120891	1.23411	0.412306	1.80883	Y	0.572215	1
Cisplatin-27244	1	4	0	0.561955	0.460705	0.99378	0.61751	0.983006	0.679227	0.972678	high support	0.550158	1.82662	0.113941	3.65364	Y	3.6501	1
Cisplatin-9540	1	4	0	0.548201	0.475301	0.995094	0.6431	0.981097	0.711736	0.968269	high support	0.422319	1.65762	0.130775	3.10902	Y	3.33764	1
Colforsin-374	1	4	0	0.536255	0.465285	0.994055	0.633186	0.976521	0.711747	0.962858	high support	0.189712	1.49182	0.363444	2.73855	Y	1.95267	1
Estradiol-2444	1	4	0	0.548334	0.45192	0.994374	0.615406	0.975453	0.689664	0.96072	high support	0.0309584	-1.39338	-2.70879	-0.0373447	Y	8.59625	0
Estradiol-27250	1	4	0	0.565316	0.463303	0.994836	0.619567	0.978661	0.693268	0.965817	high support	0.102617	-1.21074	-2.39409	-0.018457	Y	8.72839	0
Estradiol-3479	1	4	0	0.485169	0.470274	0.995618	0.636031	0.981363	0.699338	0.963318	high support	0.0456814	1.38662	0.180971	2.62239	Y	7.86292	1
Estradiol-3667	1	4	0	0.565116	0.458059	0.99138	0.624918	0.972894	0.689351	0.957564	high support	0.020543	1.66265	0.402493	2.96764	Y	6.86093	1
Estradiol-3669	1	4	0	0.563853	0.479175	0.994167	0.630498	0.978818	0.692256	0.965783	high support	0.038313	1.80553	0.413761	3.19396	Y	6.83622	1
Estradiol-5265	1	4	0	0.548825	0.466519	0.995292	0.634585	0.977102	0.690509	0.960259	high support	0.0233192	2.09232	0.817194	3.48299	Y	5.58419	1
Estradiol-6197	1	4	0	0.555182	0.458078	0.992788	0.631303	0.975429	0.692442	0.961573	high support	0.0690603	1.96574	0.787136	3.10823	Y	5.21763	1
Estradiol-7033	1	4	0	0.544879	0.462416	0.9956	0.626491	0.977524	0.691329	0.963938	high support	0.0332072	1.7559	0.476134	3.13911	Y	6.68107	1
Glucosamine-3309	1	4	0	0.546299	0.471058	0.996035	0.639936	0.982602	0.711448	0.971583	high support	0.0791385	-1.87526	-4.21097	-0.817034	Y	1.00035	0
Progesterone-22943	1	4	0	0.542651	0.481167	0.99535	0.639253	0.978643	0.708222	0.963525	high support	0.0775969	1.78125	0.607796	3.04657	Y	2.57856	1
Progesterone-9510	1	4	0	0.549392	0.476621	0.994753	0.620472	0.978265	0.67431	0.960417	high support	0.0750068	1.70481	0.443661	3.00376	Y	2.84895	1
Quercetin-2730	1	4	0	0.528161	0.48066	0.992985	0.636077	0.97844	0.696882	0.966193	high support	0.0646882	1.48259	0.189847	2.78758	Y	2.58017	1
Tretinoin-1043	1	4	0	0.548791	0.482704	0.993173	0.618974	0.974317	0.683492	0.961436	high support	0.578543	1.92715	0.434919	3.26523	Y	5.59144	1
Tretinoin-334	1	4	0	0.577566	0.468168	0.995314	0.639862	0.980932	0.687367	0.964531	high support	0.759637	1.97795	0.577911	3.4244	Y	5.52935	1
Tretinoin-5209	1	4	0	0.537598	0.446698	0.993766	0.603182	0.978444	0.675883	0.963444	high support	0.755986	2.21799	0.692976	3.68629	Y	5.0313	1
Tretinoin-5698	1	4	0	0.550811	0.484203	0.995016	0.624343	0.98119	0.687144	0.96922	high support	0.571041	1.88073	0.192831	3.55134	Y	6.70062	1
Tretinoin-7305	1	4	0	0.564415	0.495088	0.995502	0.641363	0.982981	0.708096	0.970315	high support	0.0466874	1.89938	0.528264	3.30232	Y	5.61251	1
Tretinoin-7832	1	4	0	0.565924	0.484439	0.992489	0.63028	0.977893	0.681611	0.96271	high support	0.420236	2.1056	0.653903	3.61585	Y	5.37123	1
bisphenol A-4318	1	4	0	0.550748	0.470094	0.99458	0.629395	0.976979	0.686717	0.962688	high support	0.0126008	0.437473	0.149779	0.624185	Y	0.5233	1
bisphenol A-595	1	4	0	0.556905	0.486724	0.993391	0.623194	0.975191	0.679761	0.956311	high support	0.015616	-0.337374	-0.724836	-0.073694	Y	0.957815	0
rosiglitazone-123	1	4	0	0.556777	0.468563	0.995205	0.628204	0.979292	0.691577	0.967481	high support	0.0775015	1.73954	0.431789	3.03642	Y	4.00425	1
Acetaldehyde-5743	1	3	0	0.477991	0.408492	0.990558	0.576758	0.972098	0.636144	0.958196	high support	0.0118457	-0.550153	-1.35574	-0.101258	Y	1.05557	0
Acetaminophen-10845	-1	3	0	0.475403	0.400904	0.992473	0.574872	0.965716	0.639201	0.956029	high support	0.0258095	-0.623184	-0.916768	-0.313	Y	0.533226	1
Acetaminophen-4976	-1	3	0	0.455339	0.406322	0.99347	0.560154	0.976282	0.626488	0.95805	high support	0.0258095	0.779173	0.267601	1.32178	Y	0.735716	0
Acetaminophen-54471	-1	3	0	0.484714	0.395578	0.992513	0.544256	0.969528	0.613279	0.957357	high support	0.0258095	-1.22597	-2.54295	-0.500948	Y	0.879816	1
Acetaminophen-79071	-1	3	0	0.448435	0.411361	0.995904	0.567954	0.974269	0.637468	0.950001	high support	0.0258095	-0.631983	-1.18251	-0.146792	Y	0.796783	1
Aflatoxin B1-1643	1	3	0	0.45622	0.39117	0.993963	0.56936	0.971247	0.649946	0.950956	high support	0.0169826	1.59454	0.637686	2.18774	Y	0.459499	1
Aflatoxin B1-2232	1	3	0	0.470913	0.426171	0.991754	0.572941	0.969851	0.640275	0.950322	high support	0.0169826	1.01379	0.544398	1.27191	Y	0.332251	1
Aflatoxin B1-23479	1	3	0	0.485668	0.422042	0.996104	0.56772	0.978713	0.628055	0.963891	high support	0.0169826	0.384029	0.184048	0.500711	Y	0.383303	1
Aflatoxin B1-26256	1	3	0	0.481404	0.401136	0.994467	0.570179	0.976104	0.639113	0.955131	high support	0.0169826	-0.344473	-0.547545	-0.210101	Y	0.424054	0
Aflatoxin B1-3491	1	3	0	0.487025	0.410369	0.995533	0.576699	0.974782	0.641483	0.959889	high support	0.0169826	0.514869	0	1.00065	Y	1.29623	1
Aflatoxin B1-4638	-1	3	0	0.47616	0.41435	0.992056	0.583838	0.971755	0.646038	0.959178	high support	0.0169826	-0.925695	-2.51643	-0.0910886	Y	1.21954	1
Aflatoxin B1-5054	1	3	0	0.473823	0.399981	0.99664	0.566507	0.974832	0.643392	0.959122	high support	0.0169826	-1.20721	-1.94047	-0.657189	Y	0.568268	0
Aflatoxin B1-5366	1	3	0	0.484752	0.405452	0.991337	0.564198	0.975251	0.636232	0.95566	high support	0.0169826	-0.551314	-1.1351	-0.152546	Y	0.88663	0
Aflatoxin B1-54209	1	3	0	0.47016	0.41685	0.992371	0.583038	0.972265	0.643951	0.956118	high support	0.0169826	-0.486711	-0.876102	-0.283436	Y	0.567363	0
Aflatoxin B1-6581	-1	3	0	0.480897	0.414753	0.996585	0.551686	0.976814	0.636505	0.960789	high support	0.0169826	0.325281	0.240711	0.385579	Y	0.228463	0
Aflatoxin B1-8601	1	3	0	0.478305	0.399426	0.991021	0.574772	0.972843	0.643972	0.959757	high support	0.0169826	-0.508748	-0.795495	-0.236117	Y	0.73902	0
Amitriptyline-11067	1	3	0	0.448333	0.413358	0.993419	0.566604	0.975451	0.63322	0.958551	high support	0.0313103	1.66517	0.394839	3.05974	Y	2.52266	1
Amitriptyline-6515	-1	3	0	0.465688	0.405636	0.992341	0.550033	0.973099	0.627631	0.957328	high support	0.0313103	0.963887	0.0628117	1.94264	Y	3.11317	0
Amitriptyline-79153	1	3	0	0.465659	0.428571	0.993962	0.573504	0.973316	0.643769	0.959466	high support	0.0313103	1.529	0.266131	2.91956	Y	2.69919	1
Aspirin-595	-1	3	0	0.4718	0.355222	0.995436	0.544831	0.975913	0.6152	0.96005	high support	0.169764	0.89469	0.104366	1.73187	Y	1.54483	0
Benzo(a)pyrene-10243	-1	3	0	0.474579	0.418779	0.995903	0.573785	0.976605	0.640163	0.958136	high support	0.0181593	-1.31033	-1.68094	-0.959899	Y	0.395667	1
Benzo(a)pyrene-10257	-1	3	0	0.464319	0.357133	0.993727	0.53427	0.976309	0.619764	0.95153	high support	0.0254126	1.27931	0.156856	2.72192	Y	1.43358	0
Benzo(a)pyrene-10521	-1	3	0	0.497825	0.38501	0.993905	0.558683	0.972266	0.62782	0.951252	high support	0.0254126	-0.884755	-2.36826	-0.194592	Y	1.56605	1
Benzo(a)pyrene-10560	1	3	0	0.464804	0.389252	0.995218	0.571202	0.973969	0.643148	0.960004	high support	0.0134428	1.33092	0.770827	1.91147	Y	0.621831	1
Benzo(a)pyrene-1063	-1	3	0	0.471203	0.405351	0.995739	0.565332	0.9822	0.646563	0.971811	high support	0.0239748	-1.39246	-3.49794	-0.537428	Y	1.31292	1
Benzo(a)pyrene-10962	1	3	0	0.462332	0.406398	0.993011	0.5774	0.972935	0.641414	0.959789	high support	0.0275678	2.15733	0.53815	3.9908	Y	1.15034	1
Benzo(a)pyrene-11067	1	3	0	0.451754	0.40198	0.992108	0.572892	0.97305	0.644563	0.956081	high support	0.0132481	-1.22791	-2.28808	-0.177483	Y	1.24511	0
Benzo(a)pyrene-1236	1	3	0	0.491046	0.385435	0.992921	0.544621	0.97689	0.609517	0.957044	high support	0.0205015	1.83505	0.15148	3.26956	Y	1.22611	1
Benzo(a)pyrene-1374	1	3	0	0.454221	0.386494	0.990867	0.556261	0.974944	0.630292	0.9629	high support	0.015785	1.0759	0.535108	1.76736	Y	0.821279	1
Benzo(a)pyrene-1848	1	3	0	0.479922	0.381707	0.99652	0.554901	0.975522	0.625833	0.954166	high support	0.0237602	-1.61523	-4.33759	-0.329218	Y	1.62326	0
Benzo(a)pyrene-19	-1	3	0	0.463924	0.365862	0.994888	0.551158	0.970014	0.62289	0.951209	high support	0.0181593	1.15947	0.388013	2.67121	Y	1.29139	0
Benzo(a)pyrene-23242	-1	3	0	0.481308	0.380721	0.992259	0.565744	0.971631	0.633713	0.954888	high support	0.0206962	-0.90799	-1.5594	-0.308344	Y	1.0016	1
Benzo(a)pyrene-23327	-1	3	0	0.484439	0.40882	0.991267	0.571707	0.976741	0.644156	0.958949	high support	0.0181593	-0.659003	-1.36005	-0.252095	Y	1.15224	1
Benzo(a)pyrene-23332	-1	3	0	0.463629	0.364628	0.994039	0.554614	0.972688	0.625168	0.957303	high support	0.0254126	2.02164	0.765418	4.24822	Y	1.1625	0
Benzo(a)pyrene-2355	1	3	0	0.471153	0.417099	0.993032	0.565834	0.973081	0.63095	0.951728	high support	0.0237602	-0.651045	-1.31339	-0.0524413	Y	1.39903	0
Benzo(a)pyrene-23705	-1	3	0	0.4735	0.400846	0.996539	0.569708	0.974083	0.631278	0.966666	high support	0.0181593	1.44637	0.0401515	3.72575	Y	1.79908	0
Benzo(a)pyrene-26999	1	3	0	0.44884	0.398866	0.995124	0.568994	0.977128	0.647357	0.963867	high support	0.0206962	1.39645	0.487172	2.66482	Y	1.11576	1
Benzo(a)pyrene-2788	-1	3	0	0.466968	0.422545	0.995137	0.573367	0.978367	0.652804	0.964371	high support	0.0132481	-0.848449	-1.91124	-0.0927534	Y	1.49189	1
Benzo(a)pyrene-3306	1	3	0	0.476325	0.395635	0.993974	0.567343	0.978891	0.646952	0.962092	high support	0.0254126	1.16955	0.0390294	3.01314	Y	1.7464	1
Benzo(a)pyrene-3490	1	3	0	0.469019	0.378497	0.991297	0.560394	0.973145	0.633762	0.956414	high support	0.0206962	-0.882581	-1.78845	-0.0391386	Y	1.43197	0
Benzo(a)pyrene-383	-1	3	0	0.476603	0.409427	0.99358	0.5888	0.972796	0.663271	0.962326	high support	0.0206962	1.22475	0.42206	1.94448	Y	0.888643	0
Benzo(a)pyrene-4175	-1	3	0	0.477975	0.413947	0.993322	0.561015	0.969651	0.631762	0.951322	high support	0.0136574	-1.33159	-2.38942	-0.417652	Y	1.07227	1
Benzo(a)pyrene-51065	1	3	0	0.471989	0.386078	0.994678	0.542475	0.972761	0.618748	0.951433	high support	0.0206962	1.44732	0.217866	2.77257	Y	1.28006	1
Benzo(a)pyrene-51363	-1	3	0	0.457916	0.38456	0.994758	0.564858	0.975612	0.627782	0.954147	high support	0.0181593	-1.3229	-1.9195	-0.608088	Y	0.707877	1
Benzo(a)pyrene-5157	-1	3	0	0.477045	0.382717	0.994625	0.550031	0.978044	0.630286	0.96244	high support	0.0181593	-1.31518	-2.18627	-0.531426	Y	0.905507	1
Benzo(a)pyrene-5360	1	3	0	0.472938	0.409334	0.996324	0.581743	0.979203	0.651128	0.966563	high support	0.0206962	1.08608	0.055706	1.78207	Y	1.1097	1
Benzo(a)pyrene-55872	-1	3	0	0.490261	0.418731	0.990438	0.574957	0.97134	0.642651	0.952518	high support	0.0195188	-1.10877	-2.51202	-0.116815	Y	1.49684	1
Benzo(a)pyrene-55930	-1	3	0	0.477319	0.418776	0.992694	0.587267	0.977902	0.651391	0.962157	high support	0.0181593	-1.2609	-2.52007	-0.348939	Y	1.22517	1
Benzo(a)pyrene-5603	1	3	0	0.481147	0.384645	0.993599	0.54761	0.974882	0.612349	0.957487	high support	0.0181593	1.96248	0.60041	3.39177	Y	1.02759	1
Benzo(a)pyrene-56995	-1	3	0	0.488383	0.418312	0.993474	0.568917	0.974042	0.635256	0.956323	high support	0.0254126	-0.797185	-1.32749	-0.287131	Y	0.945035	1
Benzo(a)pyrene-5947	1	3	0	0.457217	0.379234	0.993208	0.560263	0.972116	0.634861	0.956751	high support	0.0206962	0.967242	0.0847201	2.37904	Y	1.65711	1
Benzo(a)pyrene-6310	-1	3	0	0.494322	0.414303	0.99497	0.586705	0.979911	0.657763	0.963001	high support	0.0254126	-1.50481	-2.69013	-0.514992	Y	1.04439	1
Benzo(a)pyrene-65243	-1	3	0	0.486841	0.389061	0.996145	0.546559	0.977364	0.625226	0.959059	high support	0.0206962	-0.864971	-1.52021	-0.304616	Y	0.99391	1
Benzo(a)pyrene-6737	1	3	0	0.475701	0.398698	0.992343	0.567388	0.974506	0.636033	0.959547	high support	0.0206962	1.06715	0.0461489	2.32456	Y	1.54321	1
Benzo(a)pyrene-6790	-1	3	0	0.49817	0.392768	0.994908	0.5733	0.97775	0.641136	0.962428	high support	0.0122655	0.93133	0.0969097	2.10808	Y	1.50115	0
Benzo(a)pyrene-688	1	3	0	0.462445	0.413504	0.993475	0.562946	0.973609	0.632602	0.957731	high support	0.0310136	-1.40567	-2.73981	-0.622236	Y	1.04436	0
Benzo(a)pyrene-7112	-1	3	0	0.465816	0.396054	0.991612	0.5798	0.972533	0.655242	0.958946	high support	0.0206962	-1.59376	-2.58827	-0.558783	Y	0.923489	1
Benzo(a)pyrene-7813	-1	3	0	0.492246	0.384698	0.992379	0.563039	0.97867	0.633743	0.958066	high support	0.0254126	-0.752764	-1.61294	-0.111055	Y	1.42163	1
Benzo(a)pyrene-79071	-1	3	0	0.477713	0.380431	0.992401	0.554834	0.973417	0.622209	0.953322	high support	0.0254126	1.18299	0.114431	2.2826	Y	1.32765	0
Benzo(a)pyrene-79733	-1	3	0	0.481546	0.399838	0.994688	0.56722	0.975626	0.644945	0.961614	high support	0.0206962	-1.36661	-2.57212	-0.571022	Y	1.05193	1
Benzo(a)pyrene-7982	-1	3	0	0.453247	0.389186	0.993596	0.556803	0.975113	0.62738	0.960249	high support	0.0254126	1.9992	1.27277	2.68137	Y	0.512337	0
Benzo(a)pyrene-80339	-1	3	0	0.48637	0.360163	0.993029	0.557868	0.976919	0.618744	0.958376	high support	0.0181593	-1.04561	-2.26133	-0.101625	Y	1.48984	1
Benzo(a)pyrene-81621	-1	3	0	0.494314	0.387605	0.994147	0.545216	0.974404	0.621629	0.957474	high support	0.0188491	1.67384	0.930433	3.411	Y	0.934328	0
Benzo(a)pyrene-8573	-1	3	0	0.470993	0.369856	0.993632	0.545393	0.976682	0.628027	0.961738	high support	0.0254126	-0.817082	-1.50066	-0.00674619	Y	1.31701	1
Benzo(a)pyrene-8672	-1	3	0	0.483631	0.382238	0.993901	0.580598	0.975502	0.653752	0.962242	high support	0.0254126	1.23536	0.0485155	2.52054	Y	1.44083	0
Benzo(a)pyrene-8732	-1	3	0	0.466206	0.385097	0.996464	0.566772	0.973342	0.630351	0.958737	high support	0.0254126	-1.24768	-2.51399	-0.0338095	Y	1.4348	1
Benzo(a)pyrene-8876	1	3	0	0.478236	0.384312	0.993778	0.550102	0.977079	0.622855	0.957075	high support	0.0205015	-0.985528	-1.48623	-0.476588	Y	0.740422	0
Benzo(a)pyrene-891	-1	3	0	0.483524	0.408543	0.993195	0.5622	0.977436	0.634954	0.963532	high support	0.0136574	-1.4605	-1.99601	-0.825722	Y	0.578641	1
Benzo(a)pyrene-9185	-1	3	0	0.468628	0.409859	0.991053	0.567969	0.978647	0.646915	0.960252	high support	0.0249251	1.03379	0.134614	1.96892	Y	1.30546	0
Benzo(a)pyrene-9289	1	3	0	0.47876	0.380551	0.992482	0.565463	0.974919	0.649591	0.958987	high support	0.0206962	-1.91632	-5.00837	-0.698725	Y	1.38752	0
Benzo(a)pyrene-9653	-1	3	0	0.488892	0.416913	0.996001	0.561731	0.978842	0.628989	0.959376	high support	0.0254126	-1.05151	-1.98111	-0.34801	Y	1.12025	1
Benzo(a)pyrene-98	-1	3	0	0.462431	0.410167	0.992937	0.581742	0.974685	0.643888	0.956158	high support	0.0134428	0.857723	0.0658629	1.63831	Y	1.34218	0
Bortezomib-7490	-1	3	0	0.474901	0.40503	0.993795	0.561266	0.968364	0.628635	0.948328	high support	0.00960349	1.90154	0.18018	3.70749	Y	5.20577	0
Cadmium Chloride-1956	1	3	0	0.492431	0.42233	0.993907	0.581086	0.974823	0.643482	0.961379	high support	0.0856566	0.946027	0.51403	1.33722	Y	0.556796	1
Cadmium Chloride-4436	-1	3	0	0.480727	0.367034	0.997008	0.559985	0.977058	0.623432	0.961567	high support	0.0746767	-0.49555	-0.951851	-0.147146	Y	0.881622	1
Calcitriol-240	1	3	0	0.457734	0.437193	0.993263	0.573972	0.975051	0.64231	0.958235	high support	0.0482224	1.70143	0.117264	3.51373	Y	5.62134	1
Calcitriol-9173	1	3	0	0.449984	0.342539	0.994001	0.538393	0.973949	0.610772	0.959114	high support	0.0446308	2.0141	0.358796	3.81923	Y	4.8525	1
Capsaicin-1649	1	3	0	0.473004	0.383768	0.991509	0.54547	0.969423	0.613338	0.951457	high support	0.12079	1.72996	0.206301	2.94436	Y	3.45117	1
Cisplatin-836	1	3	0	0.479757	0.404427	0.993988	0.571173	0.97085	0.627634	0.957466	high support	0.0100262	-1.68986	-3.36917	-0.0103472	Y	3.73575	0
Curcumin-5243	-1	3	0	0.45891	0.38246	0.993222	0.567682	0.972589	0.633747	0.948372	high support	0.0202964	2.07014	0.694184	3.38945	Y	6.03267	0
Estradiol-1031	-1	3	0	0.476793	0.396019	0.99104	0.569663	0.973768	0.640609	0.959858	high support	0.0627939	1.81981	0.537512	3.14018	Y	6.41209	0
Estradiol-1058	1	3	0	0.466722	0.416944	0.991938	0.568449	0.972405	0.639463	0.953214	high support	0.038132	2.18099	0.766759	3.53622	Y	5.70195	1
Estradiol-10769	-1	3	0	0.483119	0.421673	0.996043	0.561735	0.977404	0.637089	0.958649	high support	0.0921811	-2.16992	-3.47706	-1.02211	Y	5.0136	1
Estradiol-1576	1	3	0	0.487347	0.400636	0.994531	0.576347	0.976831	0.63728	0.954562	high support	0.0330338	-2.15036	-3.36909	-0.971469	Y	4.93129	0
Estradiol-1942	-1	3	0	0.472625	0.369111	0.994589	0.546028	0.97195	0.61546	0.956043	high support	0.0585421	-2.1771	-3.46986	-0.860574	Y	5.31445	1
Estradiol-2254	1	3	0	0.449306	0.403137	0.993357	0.563146	0.976441	0.639747	0.957298	high support	0.66242	-1.57274	-2.74382	-0.40528	Y	6.61879	0
Estradiol-29127	1	3	0	0.471708	0.412255	0.990933	0.571401	0.969196	0.636676	0.949449	high support	0.038132	1.88177	0.459949	3.22935	Y	6.56526	1
Estradiol-29968	1	3	0	0.49505	0.350115	0.993204	0.563834	0.973138	0.635304	0.959775	high support	0.0973384	1.71964	0.363289	3.03084	Y	7.0218	1
Estradiol-3694	-1	3	0	0.470723	0.388482	0.996234	0.540505	0.976951	0.608498	0.962351	high support	0.0689024	-1.48712	-2.69733	-0.303515	Y	7.11977	1
Estradiol-4176	1	3	0	0.46403	0.427867	0.99443	0.586239	0.978143	0.647858	0.961221	high support	0.0408626	1.49294	0.288863	2.67028	Y	7.03484	1
Estradiol-4804	1	3	0	0.457197	0.406432	0.993752	0.566391	0.977962	0.636824	0.961459	high support	0.0331614	-1.65646	-2.87912	-0.385635	Y	6.64851	0
Estradiol-55573	1	3	0	0.473853	0.393208	0.993303	0.561693	0.971218	0.625392	0.954848	high support	0.0594775	2.23331	0.742662	3.55699	Y	5.5966	1
Estradiol-6001	1	3	0	0.486765	0.406693	0.991682	0.571218	0.972664	0.648092	0.95504	high support	0.0569981	-1.49303	-2.67434	-0.271922	Y	7.33278	0
Estradiol-638	-1	3	0	0.485193	0.423178	0.992694	0.572082	0.974961	0.636283	0.958847	high support	0.0479207	-1.39231	-2.67191	-0.191342	Y	7.95301	1
Estradiol-6566	1	3	0	0.462459	0.392394	0.997365	0.558019	0.976455	0.616435	0.956699	high support	0.0717573	-1.45108	-2.72218	-0.186137	Y	7.8104	0
Estradiol-6648	1	3	0	0.474964	0.400376	0.993932	0.568187	0.969903	0.62824	0.950563	high support	0.0762092	-1.81433	-3.03905	-0.618236	Y	6.03766	0
Estradiol-7453	1	3	0	0.482635	0.431591	0.992549	0.575197	0.972782	0.649782	0.955636	high support	0.0936486	-1.39305	-3.01115	-0.0240651	Y	9.42606	0
Estradiol-81620	1	3	0	0.471861	0.395245	0.992748	0.567266	0.974049	0.639902	0.960754	high support	0.028606	1.40035	0.0209673	2.74	Y	8.60744	1
Estradiol-860	1	3	0	0.48002	0.395701	0.993586	0.558568	0.975267	0.635648	0.960603	high support	0.0296466	-1.37275	-2.59101	-0.124061	Y	7.94844	0
Estradiol-8836	1	3	0	0.447652	0.387572	0.996453	0.552096	0.976919	0.625308	0.956047	high support	0.0332072	1.43531	0.217561	2.66781	Y	7.47189	1
Estradiol-9636	1	3	0	0.479348	0.382258	0.993285	0.555211	0.975287	0.63774	0.961518	high support	0.0196666	1.57139	0.293684	2.87323	Y	7.28348	1
Eugenol-3162	1	3	0	0.457887	0.403396	0.994349	0.559044	0.972444	0.622589	0.954289	high support	0.0258579	1.51689	0.0130109	4.9186	Y	2.81332	1
Fluoxetine-11067	1	3	0	0.504527	0.418422	0.994943	0.576178	0.978683	0.635327	0.961947	high support	0.0313103	1.70507	0.549744	3.05915	Y	2.29717	1
Fluoxetine-26471	1	3	0	0.474921	0.435182	0.993292	0.578311	0.973565	0.642249	0.955554	high support	0.0313103	1.81405	0.454139	3.27338	Y	2.43675	1
Fluoxetine-55062	1	3	0	0.484184	0.370447	0.990973	0.558111	0.973323	0.620521	0.951923	high support	0.0313103	1.27487	0.179107	2.38316	Y	2.70908	1
GW0742-51129	1	3	0	0.473603	0.397137	0.993308	0.578406	0.978637	0.649132	0.959861	high support	0.0363851	-1.15995	-2.08872	-0.219723	Y	1.75149	0
Genistein-440	1	3	0	0.448777	0.372806	0.993899	0.553097	0.978516	0.612413	0.959644	high support	0.0771141	-2.13604	-3.7243	-0.794646	Y	5.89591	0
Genistein-54626	1	3	0	0.486639	0.370849	0.995809	0.541138	0.973581	0.60916	0.960752	high support	0.0610354	1.69597	0.218588	3.34014	Y	7.66757	1
Genistein-760	1	3	0	0.472071	0.377824	0.995249	0.559706	0.973561	0.636125	0.956886	high support	0.0610354	-1.76104	-3.46133	-0.311431	Y	7.5509	0
Genistein-9249	1	3	0	0.460227	0.4079	0.993776	0.549664	0.975551	0.625871	0.952159	high support	0.0610354	-1.29744	-2.6	-0.00206	Y	8.53262	0
Metformin-10891	1	3	0	0.475311	0.37684	0.992478	0.553637	0.972618	0.623855	0.952539	high support	0.0956016	-1.44903	-2.48007	-0.30208	Y	2.29479	0
Methotrexate-19	1	3	0	0.468368	0.413392	0.994746	0.579034	0.974131	0.636581	0.95475	high support	0.0241527	1.90926	0.51793	3.54275	Y	2.29998	1
Mifepristone-1576	1	3	0	0.493788	0.401137	0.995366	0.564858	0.971662	0.640215	0.950906	high support	0.0569426	2.06152	0.589608	3.75419	Y	3.00332	1
Phenytoin-5155	1	3	0	0.490975	0.372769	0.994542	0.570392	0.973809	0.637566	0.957087	high support	0.150499	-1.85908	-2.91981	-0.93182	Y	0.916832	0
Progesterone-1316	1	3	0	0.459191	0.420355	0.993309	0.578444	0.967801	0.630763	0.94967	high support	0.0160698	1.24035	0.0663253	2.42421	Y	3.56936	1
Quercetin-7157	1	3	0	0.465261	0.394638	0.995383	0.559059	0.973019	0.623574	0.962445	high support	0.0112723	2.17812	0.371605	3.66749	Y	2.20803	1
Quercetin-9540	1	3	0	0.495652	0.402406	0.993878	0.555598	0.964455	0.620918	0.949499	high support	0.00971168	1.16802	0.0225062	2.32165	Y	2.92591	1
Simvastatin-596	-1	3	0	0.469758	0.409053	0.996722	0.562023	0.982893	0.645832	0.96774	high support	0.0104327	2.10103	0.6547	3.83379	Y	4.22058	0
Simvastatin-7056	1	3	0	0.480045	0.399725	0.991856	0.56244	0.973538	0.628031	0.95715	high support	0.0315423	1.5225	0.187957	2.97354	Y	5.11427	1
Tretinoin-1535	1	3	0	0.464282	0.398003	0.992848	0.546976	0.971624	0.623601	0.957183	high support	0.193303	1.58254	0.161438	3.03685	Y	6.84307	1
Tretinoin-23705	1	3	0	0.450428	0.385558	0.994745	0.57008	0.972492	0.634685	0.954448	high support	0.430259	2.04341	0.207599	4.15364	Y	7.31135	1
Tretinoin-241	1	3	0	0.496211	0.376382	0.994493	0.578599	0.977775	0.639068	0.957066	high support	0.778219	1.621	0.0516575	3.09582	Y	7.14641	1
Tretinoin-2512	1	3	0	0.487269	0.406726	0.99495	0.567035	0.975676	0.632802	0.958421	high support	1.16642	1.81824	0.399394	3.21736	Y	5.86665	1
Tretinoin-29968	-1	3	0	0.454869	0.378804	0.992075	0.560277	0.974118	0.624854	0.950766	high support	0.44955	-1.8364	-3.41903	-0.340654	Y	6.37599	1
Tretinoin-3689	1	3	0	0.449531	0.386783	0.991832	0.552681	0.977938	0.623536	0.961562	high support	0.194012	2.20929	0.764548	3.66678	Y	4.99463	1
Tretinoin-3880	1	3	0	0.506	0.435194	0.99203	0.583212	0.972619	0.649509	0.955876	high support	0.0461293	1.91712	0.467441	3.55295	Y	6.12693	1
Tretinoin-4046	1	3	0	0.4811	0.403024	0.994352	0.561177	0.970825	0.628818	0.955349	high support	0.623407	1.68845	0.305815	3.10031	Y	6.24013	1
Tretinoin-4192	1	3	0	0.451893	0.408662	0.996266	0.567107	0.976504	0.640421	0.963417	high support	0.423354	1.47856	0.134914	2.82723	Y	6.94435	1
Tretinoin-4233	1	3	0	0.459658	0.415113	0.995586	0.575516	0.978183	0.63975	0.960944	high support	0.0457439	-1.34526	-2.65214	-0.113028	Y	7.15158	0
Tretinoin-4739	1	3	0	0.478353	0.428731	0.991741	0.577357	0.973684	0.646537	0.959155	high support	0.0467326	-1.41895	-2.90878	-0.0127361	Y	7.80483	0
Tretinoin-6256	1	3	0	0.481306	0.436166	0.995388	0.589302	0.980526	0.66226	0.957854	high support	0.0653293	1.74311	0.234382	3.37676	Y	6.75789	1
Tretinoin-7020	1	3	0	0.514665	0.407405	0.99351	0.550186	0.975634	0.611949	0.961763	high support	0.0491287	-1.50454	-2.7691	-0.315542	Y	6.19596	0
Tretinoin-8788	-1	3	0	0.456318	0.35714	0.994733	0.539391	0.974351	0.609818	0.953987	high support	0.456249	-2.03301	-3.44186	-0.674763	Y	5.16951	1
bisphenol A-2104	1	3	0	0.455941	0.407538	0.994553	0.578964	0.976046	0.641801	0.95788	high support	0.00956144	1.0396	0.609196	1.43797	Y	0.521513	1
bisphenol A-4313	1	3	0	0.457049	0.394367	0.992423	0.578827	0.97745	0.642426	0.967073	high support	0.0153477	0.69417	0.606036	0.769859	Y	0.143216	1
bisphenol A-5111	1	3	0	0.475644	0.387765	0.994533	0.549757	0.969926	0.618959	0.946895	high support	0.0364249	-1.78068	-2.7883	-1.14303	Y	0.440448	0
bisphenol A-8839	1	3	0	0.439596	0.406924	0.9927	0.568072	0.971266	0.626625	0.952076	high support	0.617899	0.838673	0.750629	0.91615	Y	0.122713	1
bisphenol A-890	1	3	0	0.467132	0.40932	0.993325	0.564602	0.967971	0.627637	0.947962	high support	0.0392128	-1.71502	-2.69362	-1.19408	Y	0.406	0
decitabine-841	1	3	0	0.457664	0.370395	0.992346	0.524801	0.970111	0.611689	0.950465	high support	0.0253942	-0.982206	-2.06971	-0.0127085	Y	2.87515	0
isoeugenol-3576	1	3	0	0.473936	0.423081	0.995753	0.574037	0.976733	0.642783	0.956094	high support	0.0226985	-2.0697	-3.54103	-1.01964	Y	0.864381	0
resveratrol-1647	1	3	0	0.493041	0.382109	0.995978	0.561173	0.977756	0.622454	0.959893	high support	0.0258008	-1.97463	-4.4473	-0.0861061	Y	7.20294	0
resveratrol-3553	-1	3	0	0.462996	0.388446	0.992964	0.570588	0.973251	0.630856	0.959183	high support	0.0132438	-1.90817	-3.63124	-0.0168476	Y	6.27047	1
resveratrol-9474	1	3	0	0.472424	0.416807	0.994117	0.56394	0.975217	0.641998	0.962686	high support	0.0748188	1.58077	0.244653	2.95835	Y	5.64213	1
Benzo(a)pyrene-8653	-1	2	0	0.361729	0.339851	0.993647	0.502694	0.966848	0.570397	0.94249	high support	0.0202539	0.918503	0.18972	1.76255	Y	1.2329	0
Cisplatin-23612	1	2	0	0.365449	0.301949	0.994827	0.509841	0.970551	0.576653	0.948256	high support	0.00881357	1.946	0.559355	3.31576	Y	2.69027	1
Quercetin-23657	1	2	0	0.375266	0.318651	0.989661	0.515018	0.964876	0.576284	0.946335	high support	0.00995814	2.03267	0.744921	3.31059	Y	1.84158	1
resveratrol-5223	-1	2	0	0.375769	0.313848	0.991884	0.508793	0.962493	0.578666	0.940096	high support	0.0533594	-2.03748	-4.99036	-0.0676006	Y	7.82325	1
Benzo(a)pyrene-9817	1	5	2	0.394919	0.348925	0.920381	0.455685	0.845047	0.508538	0.816995	moderate support	0.017761	2.66029	2.03225	3.64642	Y	0.418443	1
Tretinoin-960	-1	5	2	0.383281	0.35263	0.910266	0.47373	0.853502	0.514252	0.821526	moderate support	0.323428	-4.1401	-6.67618	-2.08915	Y	4.07014	1
resveratrol-4609	-1	5	2	0.383931	0.351133	0.916001	0.47708	0.865858	0.521563	0.831351	moderate support	0.453867	-3.14862	-5.09763	-1.48274	Y	3.76717	1
Benzo(a)pyrene-1475	1	4	1	0.434146	0.370816	0.96808	0.482558	0.915915	0.53949	0.885931	moderate support	0.0207713	2.53309	0.113321	5.58106	Y	1.53123	1
Cadmium Chloride-3725	1	4	1	0.429099	0.36105	0.950376	0.485675	0.904899	0.543902	0.877897	moderate support	0.0594888	5.02003	0.665892	8.67163	Y	0.945415	1
Estradiol-10370	-1	4	1	0.427823	0.362761	0.956738	0.483512	0.908524	0.554984	0.88208	moderate support	0.050476	-2.99928	-4.34498	-1.67205	Y	3.93862	1
Estradiol-332	1	4	1	0.418739	0.380065	0.95665	0.48474	0.909497	0.543677	0.877999	moderate support	0.0233038	2.26498	0.396343	3.73542	Y	6.38922	1
Quercetin-595	-1	4	1	0.427616	0.361682	0.957159	0.479171	0.906875	0.541712	0.879524	moderate support	0.136013	3.05186	1.63972	6.2554	Y	1.94979	0
Tretinoin-1026	1	4	1	0.400692	0.346624	0.962556	0.499599	0.906872	0.552327	0.877822	moderate support	0.251123	-4.0999	-6.753	-0.832492	Y	5.48635	0
Tretinoin-7056	1	4	1	0.412225	0.347259	0.951497	0.487445	0.902807	0.549431	0.87492	moderate support	0.0467261	3.37207	1.93175	4.99318	Y	3.43039	1
decitabine-1786	-1	4	1	0.433698	0.337125	0.954882	0.476205	0.902426	0.53745	0.869929	moderate support	0.0930514	-3.09131	-4.79845	-1.7336	Y	1.37273	1
2-(2-amino-3-methoxyphenyl)-4H-1-benzopyran-4-one-7422	-1	2	0	0.370416	0.2743	0.991902	0.44787	0.962252	0.517845	0.933894	moderate support	0.45626	-7.45511	-10.4212	-5.27421	Y	1.68761	1
2-tert-butylhydroquinone-2495	1	2	0	0.365999	0.314467	0.989655	0.479652	0.961702	0.54275	0.943096	moderate support	0.0996767	2.48794	1.32192	3.72946	Y	2.9902	1
2-tert-butylhydroquinone-2730	1	2	0	0.359683	0.312465	0.993733	0.475299	0.967267	0.562395	0.942938	moderate support	0.326138	7.88582	6.33403	9.63563	Y	1.30753	1
Acetaminophen-384	1	2	0	0.349048	0.278608	0.991059	0.447558	0.961513	0.52467	0.941367	moderate support	0.0286925	-2.24566	-7.5589	-0.269852	Y	1.39236	0
Acetaminophen-3964	-1	2	0	0.396841	0.307773	0.992481	0.472072	0.968807	0.554738	0.941858	moderate support	0.0286925	-2.52505	-3.51719	-1.7639	Y	0.366548	1
Acetaminophen-637	-1	2	0	0.376642	0.288734	0.991748	0.438839	0.960121	0.520519	0.937644	moderate support	0.0246534	-3.17159	-7.8394	-1.47896	Y	0.858422	1
Acetaminophen-7103	-1	2	0	0.362532	0.302812	0.990827	0.470453	0.962315	0.539094	0.944671	moderate support	0.0286925	3.54833	2.14238	6.00981	Y	0.574447	0
Adapalene-1382	1	2	0	0.350826	0.302887	0.992626	0.469573	0.966472	0.547636	0.942652	moderate support	0.0336117	-3.57879	-5.97334	-1.58314	Y	0.769037	0
Amiodarone-1649	1	2	0	0.349924	0.28943	0.990585	0.467104	0.962294	0.551047	0.946842	moderate support	0.0927915	4.86606	3.36902	6.5523	Y	1.77521	1
Amiodarone-3162	1	2	0	0.385204	0.286492	0.991414	0.471835	0.965665	0.542802	0.943043	moderate support	0.0933179	7.57516	5.47915	10.0604	Y	1.62679	1
Amiodarone-4047	1	2	0	0.367127	0.314886	0.987909	0.476205	0.965624	0.545172	0.940026	moderate support	0.0306913	5.54329	3.70778	7.66715	Y	1.9326	1
Amiodarone-55062	1	2	0	0.370562	0.272126	0.991844	0.443721	0.966544	0.514676	0.939641	moderate support	0.0306913	4.08817	2.64411	5.55353	Y	1.92064	1
Amiodarone-6876	-1	2	0	0.351821	0.310944	0.993012	0.458616	0.969442	0.528191	0.951053	moderate support	0.0325482	-2.83176	-5.03168	-1.48287	Y	3.27304	1
Amitriptyline-8431	1	2	0	0.364058	0.277247	0.98854	0.474796	0.96725	0.540123	0.944761	moderate support	0.0306913	2.80705	1.39708	4.38414	Y	1.67581	1
Anisomycin-2353	1	2	0	0.387095	0.278815	0.990534	0.467984	0.963358	0.554412	0.949208	moderate support	0.161141	29.5696	21.8214	35.6584	Y	0.600653	1
Anisomycin-467	1	2	0	0.369842	0.286404	0.994055	0.460049	0.964509	0.543908	0.943636	moderate support	0.0399336	25.7818	21.3099	29.6692	Y	0.424723	1
Azacitidine-1026	1	2	0	0.359142	0.285546	0.989639	0.444216	0.967949	0.519765	0.944591	moderate support	0.0762546	8.53267	4.26821	15.0419	Y	1.56716	1
Azacitidine-1647	1	2	0	0.368371	0.314403	0.988616	0.477786	0.96348	0.546038	0.940958	moderate support	0.278141	15.1566	9.47851	22.554	Y	1.09905	1
Azacitidine-7015	-1	2	0	0.375375	0.284986	0.989773	0.45377	0.958435	0.534158	0.939339	moderate support	0.0292516	2.74261	1.46264	4.19535	Y	1.27723	0
Beclomethasone-154	1	2	0	0.366769	0.28532	0.993237	0.461824	0.967803	0.54774	0.940877	moderate support	0.0633038	2.32555	0.241167	5.31797	Y	2.25412	1
Benzo(a)pyrene-2335	-1	2	0	0.345895	0.280172	0.993663	0.439851	0.960016	0.530406	0.939412	moderate support	0.0198543	-2.42167	-4.53269	-1.3398	Y	0.864607	1
Benzo(a)pyrene-54541	-1	2	0	0.372103	0.290316	0.992743	0.467155	0.956962	0.531644	0.928927	moderate support	0.0202539	-4.23045	-5.87255	-2.8645	Y	0.512089	1
Benzo(a)pyrene-55031	-1	2	0	0.372707	0.300857	0.991768	0.454594	0.964908	0.539548	0.940178	moderate support	0.02485	2.24041	1.02446	4.34146	Y	1.0071	0
Benzo(a)pyrene-665	-1	2	0	0.390317	0.272903	0.989843	0.46225	0.968803	0.546283	0.942385	moderate support	0.0177754	-3.07007	-4.98019	-0.922435	Y	0.954153	1
Benzo(a)pyrene-79415	1	2	0	0.367489	0.316332	0.992705	0.478385	0.968506	0.562563	0.948039	moderate support	0.0202539	-2.73394	-4.7822	-1.37815	Y	0.871477	0
Bortezomib-1026	1	2	0	0.385611	0.270188	0.992348	0.45678	0.966735	0.529772	0.944142	moderate support	0.0488554	30.6531	26.0585	36.0656	Y	0.900927	1
Bortezomib-1649	1	2	0	0.380528	0.305724	0.988129	0.495705	0.964347	0.566679	0.934257	moderate support	0.0464789	21.7787	19.2285	24.3149	Y	0.661525	1
Bortezomib-23645	1	2	0	0.377911	0.307017	0.992076	0.469202	0.961458	0.546749	0.937093	moderate support	0.676598	28.0644	25.2992	30.8478	Y	0.551048	1
Bortezomib-3303	1	2	0	0.343233	0.268894	0.992896	0.453154	0.959024	0.534793	0.930782	moderate support	0.669638	30.7166	26.322	35.3666	Y	0.838457	1
Bortezomib-332	-1	2	0	0.34687	0.286084	0.987152	0.451438	0.965595	0.551675	0.947834	moderate support	0.0488554	-20.5698	-24.7341	-17.0818	Y	1.03584	1
Bortezomib-3383	-1	2	0	0.387584	0.297719	0.991121	0.450698	0.964792	0.536356	0.94346	moderate support	0.00479629	10.3653	7.18189	15.0712	Y	2.09244	0
Bortezomib-468	1	2	0	0.388313	0.300443	0.989998	0.48459	0.966935	0.565669	0.951368	moderate support	0.676598	19.4978	16.9865	22.048	Y	0.720091	1
Bortezomib-4793	1	2	0	0.391631	0.289768	0.991227	0.447001	0.96519	0.526998	0.944144	moderate support	0.00989053	8.6908	6.27606	12.2151	Y	1.86193	1
Bortezomib-874	1	2	0	0.373673	0.305614	0.988727	0.490468	0.961181	0.566393	0.936803	moderate support	0.0986492	9.60891	6.38945	12.9289	Y	1.9137	1
Bortezomib-8743	-1	2	0	0.376393	0.31176	0.991763	0.46699	0.968554	0.545505	0.940252	moderate support	0.0225088	-2.88778	-4.80237	-1.31789	Y	3.31288	1
Bortezomib-9236	1	2	0	0.381245	0.287874	0.990053	0.461353	0.963139	0.54055	0.935541	moderate support	0.0141237	4.55461	2.80216	6.28688	Y	2.13994	1
Brefeldin A-3309	1	2	0	0.357459	0.292612	0.9932	0.451041	0.960256	0.538401	0.933911	moderate support	0.0538412	14.8942	13.1944	16.813	Y	0.570897	1
Busulfan-7018	1	2	0	0.396752	0.314252	0.992688	0.466396	0.969388	0.535787	0.941911	moderate support	0.0200354	3.54822	1.26258	7.73447	Y	1.76898	1
Cadmium Chloride-23645	1	2	0	0.402206	0.261388	0.986632	0.439716	0.956088	0.52569	0.93066	moderate support	0.0109807	5.60531	1.91465	8.2763	Y	0.589019	1
Cadmium Chloride-2495	1	2	0	0.366263	0.267732	0.994065	0.473736	0.962336	0.552607	0.945192	moderate support	0.0131535	2.84299	1.75937	3.44016	Y	0.273704	1
Cadmium Chloride-7124	1	2	0	0.380341	0.294898	0.99142	0.440858	0.96034	0.517339	0.940826	moderate support	0.0430638	2.42332	0.61802	3.77422	Y	0.694825	1
Cadmium Chloride-8061	1	2	0	0.37202	0.310251	0.992458	0.464902	0.963173	0.542587	0.939094	moderate support	0.0208003	2.93411	1.32146	4.3719	Y	0.654943	1
Calcimycin-1649	1	2	0	0.387023	0.295207	0.988948	0.464074	0.960927	0.535047	0.943705	moderate support	0.162772	10.4749	7.31801	13.9944	Y	0.747673	1
Calcimycin-3309	1	2	0	0.372203	0.297495	0.989658	0.459449	0.965134	0.542902	0.942312	moderate support	0.0538412	5.01147	3.07704	7.77161	Y	1.0647	1
Calcitriol-1027	1	2	0	0.362003	0.323337	0.990487	0.465339	0.969155	0.530901	0.940616	moderate support	0.0194552	-5.29075	-7.92434	-3.11078	Y	2.5919	0
Calcitriol-10396	1	2	0	0.363578	0.309724	0.993214	0.468499	0.963029	0.535501	0.941939	moderate support	0.0173336	2.29388	0.771166	3.97021	Y	4.06827	1
Calcitriol-10475	1	2	0	0.389595	0.31727	0.992503	0.479191	0.973711	0.565964	0.945884	moderate support	0.0403361	2.34257	0.769988	4.24738	Y	4.26812	1
Calcitriol-1051	1	2	0	0.371395	0.321774	0.991666	0.46954	0.968451	0.541266	0.942331	moderate support	0.0402259	-4.75138	-8.50062	-2.17446	Y	3.68225	0
Calcitriol-1847	1	2	0	0.339832	0.289683	0.991607	0.444225	0.961579	0.520095	0.936182	moderate support	0.0403361	3.43624	2.10812	4.92547	Y	2.32529	1
Calcitriol-22874	1	2	0	0.370524	0.304412	0.990962	0.466496	0.967873	0.551949	0.943389	moderate support	0.0173336	2.45007	0.909025	4.81267	Y	4.46101	1
Calcitriol-2355	1	2	0	0.351448	0.297005	0.995286	0.486147	0.967211	0.54993	0.946257	moderate support	0.0360724	4.68104	3.2536	6.14375	Y	1.74688	1
Calcitriol-259173	1	2	0	0.35469	0.325385	0.992333	0.48439	0.956506	0.549345	0.934184	moderate support	0.0173336	2.81572	1.38463	4.70034	Y	3.27006	1
Calcitriol-26585	-1	2	0	0.349506	0.273442	0.991434	0.436077	0.962454	0.516287	0.9466	moderate support	0.0360724	-2.985	-4.45736	-1.5126	Y	2.82978	1
Calcitriol-27134	1	2	0	0.387191	0.297676	0.989824	0.454858	0.9564	0.542356	0.9339	moderate support	0.0173336	2.68044	1.20495	4.45929	Y	3.44775	1
Calcitriol-291	1	2	0	0.37672	0.300119	0.991993	0.485797	0.959992	0.553827	0.937786	moderate support	0.0403361	6.37333	4.55611	8.12186	Y	1.61115	1
Calcitriol-3398	-1	2	0	0.378957	0.307774	0.993611	0.443142	0.957019	0.548921	0.941206	moderate support	0.0360724	2.55596	0.41602	5.00421	Y	5.06441	0
Calcitriol-3566	1	2	0	0.358841	0.316615	0.990227	0.473181	0.964441	0.539712	0.93845	moderate support	0.0403361	4.61362	2.59096	6.97478	Y	2.74479	1
Calcitriol-3586	1	2	0	0.372122	0.330816	0.991707	0.492702	0.9686	0.571008	0.950006	moderate support	0.0553916	2.5202	0.989799	4.3459	Y	3.81474	1
Calcitriol-3684	1	2	0	0.341289	0.289156	0.988519	0.468002	0.961847	0.548495	0.940422	moderate support	0.0335495	2.3688	0.406643	4.08753	Y	4.43635	1
Calcitriol-3708	1	2	0	0.361692	0.325738	0.992002	0.474838	0.967532	0.544531	0.942764	moderate support	0.0173336	2.97108	1.42687	4.57648	Y	2.99892	1
Calcitriol-3726	1	2	0	0.373937	0.272838	0.991999	0.447534	0.963409	0.531501	0.945408	moderate support	0.0371186	3.15042	0.968348	4.94008	Y	3.50147	1
Calcitriol-3965	1	2	0	0.363245	0.288524	0.992519	0.44286	0.975892	0.52041	0.951861	moderate support	0.0173336	2.66971	1.21768	4.11886	Y	3.12658	1
Calcitriol-4312	1	2	0	0.373844	0.289964	0.992558	0.460622	0.963564	0.545557	0.942747	moderate support	0.0604112	2.85426	0.923178	5.13756	Y	4.21424	1
Calcitriol-4680	1	2	0	0.364245	0.299774	0.99133	0.452744	0.966346	0.544187	0.945232	moderate support	0.0141162	2.47946	0.887744	4.74281	Y	4.31608	1
Calcitriol-5029	1	2	0	0.345776	0.32487	0.992514	0.458983	0.965228	0.543	0.944997	moderate support	0.0545059	3.81001	2.17269	6.58891	Y	3.14189	1
Calcitriol-5111	-1	2	0	0.344571	0.286587	0.995524	0.448694	0.964288	0.527898	0.941875	moderate support	0.0142822	-3.26566	-6.97345	-0.740875	Y	5.27037	1
Calcitriol-515	-1	2	0	0.394517	0.322471	0.98955	0.452172	0.968199	0.55215	0.947585	moderate support	0.00362257	-2.84963	-5.47516	-0.9085	Y	4.52023	1
Calcitriol-54626	1	2	0	0.364385	0.324317	0.994992	0.469867	0.97028	0.547011	0.950275	moderate support	0.0173336	2.30195	0.714493	4.23869	Y	4.35376	1
Calcitriol-5465	1	2	0	0.365602	0.309733	0.994658	0.475899	0.962657	0.551125	0.943475	moderate support	0.023834	3.29853	1.74419	4.94356	Y	2.81426	1
Calcitriol-54842	1	2	0	0.374935	0.309664	0.990896	0.473434	0.969628	0.535402	0.951223	moderate support	0.0173336	2.53136	1.13831	4.24731	Y	3.48356	1
Calcitriol-55129	1	2	0	0.373776	0.281537	0.987621	0.4564	0.967047	0.537065	0.94565	moderate support	0.0403361	5.19894	2.75365	8.28064	Y	3.03219	1
Calcitriol-5918	1	2	0	0.376013	0.292454	0.990004	0.461918	0.968782	0.549922	0.944406	moderate support	0.0141162	2.92839	1.19302	5.22818	Y	3.86601	1
Calcitriol-597	1	2	0	0.359927	0.287257	0.988878	0.477917	0.958884	0.557545	0.938599	moderate support	0.00362257	3.07116	1.55218	4.8201	Y	3.02745	1
Calcitriol-6317	-1	2	0	0.351043	0.292863	0.99452	0.453284	0.965552	0.527741	0.942381	moderate support	0.0604112	4.61521	3.06505	6.5804	Y	2.17749	0
Calcitriol-64063	1	2	0	0.366753	0.300873	0.991206	0.453344	0.958236	0.546814	0.93317	moderate support	0.0173336	4.4402	2.9281	6.522	Y	2.24068	1
Calcitriol-7164	1	2	0	0.365201	0.304133	0.990601	0.465426	0.964424	0.538863	0.941239	moderate support	0.0173336	2.96973	1.4539	5.91397	Y	3.8463	1
Calcitriol-7538	1	2	0	0.35102	0.29691	0.987527	0.449305	0.960266	0.530277	0.936689	moderate support	0.0403361	11.6175	8.14536	15.1725	Y	1.72268	1
Calcitriol-7739	1	2	0	0.40403	0.299422	0.992818	0.473117	0.964653	0.547612	0.943751	moderate support	0.0360724	3.19097	1.80393	4.64101	Y	2.54202	1
Calcitriol-79745	1	2	0	0.358447	0.294555	0.992156	0.471901	0.957293	0.545074	0.931832	moderate support	0.0403361	4.63406	3.06559	6.37723	Y	2.04469	1
Calcitriol-79956	1	2	0	0.360848	0.298523	0.987438	0.44587	0.959413	0.523258	0.937602	moderate support	0.0360724	2.46721	0.920139	5.03504	Y	4.46477	1
Calcitriol-80223	1	2	0	0.345363	0.317592	0.993191	0.474326	0.96699	0.559879	0.939914	moderate support	0.0173336	4.07105	2.27911	6.69942	Y	2.98815	1
Calcitriol-8821	1	2	0	0.354537	0.271507	0.993108	0.470646	0.963748	0.537991	0.946728	moderate support	0.0360724	7.43378	4.23502	11.7044	Y	2.87139	1
Calcitriol-9518	1	2	0	0.393153	0.245235	0.989634	0.457307	0.967078	0.540133	0.948074	moderate support	0.13026	-4.08965	-6.49609	-2.1516	Y	3.02105	0
Calcitriol-9562	1	2	0	0.381054	0.296682	0.993083	0.491373	0.972928	0.563526	0.952675	moderate support	0.0403361	-2.99978	-4.83842	-1.32027	Y	3.31466	0
Calcitriol-9590	1	2	0	0.403227	0.286669	0.991417	0.438567	0.972355	0.521783	0.947609	moderate support	0.0403361	3.87919	2.41899	5.56385	Y	2.32835	1
Camptothecin-5888	-1	2	0	0.366726	0.294541	0.993546	0.473064	0.965564	0.542959	0.94341	moderate support	0.0136261	-5.07881	-7.47915	-2.65259	Y	2.23161	1
Capsaicin-7157	1	2	0	0.361257	0.323859	0.994375	0.49355	0.971305	0.559335	0.951286	moderate support	0.0369836	3.97729	2.21284	6.27506	Y	2.26515	1
Capsaicin-7422	1	2	0	0.364882	0.270141	0.990685	0.44512	0.962715	0.533268	0.942971	moderate support	0.0290004	-2.87093	-6.27271	-0.529879	Y	4.34543	0
Chlorambucil-355	1	2	0	0.366228	0.29321	0.993988	0.451476	0.967281	0.51974	0.938839	moderate support	0.24996	9.70925	6.00266	15.2859	Y	1.51758	1
Chlorpromazine-4047	1	2	0	0.356336	0.297597	0.995777	0.454794	0.972876	0.527881	0.958801	moderate support	0.0306913	6.00008	3.88138	8.04933	Y	1.53963	1
Chlorpromazine-55062	1	2	0	0.384671	0.314145	0.988812	0.462452	0.959561	0.529581	0.939765	moderate support	0.0306913	2.80795	1.21943	4.48533	Y	2.5746	1
Cisplatin-1021	-1	2	0	0.363213	0.299374	0.991926	0.460786	0.967399	0.552673	0.944866	moderate support	0.00843626	11.35	6.13111	18.5139	Y	2.01793	0
Cisplatin-1316	-1	2	0	0.369317	0.273741	0.993825	0.457751	0.973518	0.545828	0.953592	moderate support	0.57819	2.51303	1.24866	3.82583	Y	1.93566	0
Cisplatin-1317	1	2	0	0.35673	0.32449	0.990531	0.477934	0.968095	0.562628	0.949291	moderate support	0.0313242	-2.95987	-4.44853	-1.44957	Y	1.92629	0
Cisplatin-3398	1	2	0	0.357125	0.305658	0.993422	0.491429	0.969462	0.558421	0.952897	moderate support	0.8323	3.21744	1.07636	6.78482	Y	3.18467	1
Cisplatin-6667	1	2	0	0.386559	0.312978	0.988628	0.467618	0.965289	0.537404	0.94383	moderate support	0.0313242	2.58049	1.14592	3.99798	Y	2.08825	1
Cisplatin-7296	1	2	0	0.357065	0.275313	0.991536	0.465206	0.966888	0.539284	0.944294	moderate support	0.012337	-3.33173	-4.62174	-2.12472	Y	1.414	0
Cisplatin-7298	1	2	0	0.367828	0.299811	0.994874	0.467656	0.972281	0.545048	0.94424	moderate support	0.0357225	-10.8082	-14.5803	-7.61227	Y	1.20074	0
Clomipramine-55062	1	2	0	0.376047	0.321025	0.98835	0.475099	0.954379	0.539496	0.931713	moderate support	0.0306913	2.87082	1.78706	3.92482	Y	1.09741	1
Clozapine-4047	1	2	0	0.367737	0.308551	0.989782	0.474501	0.969503	0.557289	0.95068	moderate support	0.0306913	2.73514	1.43285	4.05817	Y	1.48352	1
Colforsin-2059	-1	2	0	0.375954	0.316959	0.995865	0.481052	0.967536	0.55658	0.948796	moderate support	0.169367	-3.03434	-5.8113	-1.29273	Y	1.74452	1
Curcumin-1647	1	2	0	0.389099	0.321237	0.98828	0.465611	0.96573	0.534272	0.940475	moderate support	0.0306953	8.90611	6.21741	12.0866	Y	3.03668	1
Curcumin-2067	-1	2	0	0.360772	0.296646	0.989978	0.471971	0.961499	0.558627	0.939045	moderate support	0.079273	3.52366	1.74369	5.49425	Y	4.8773	0
Curcumin-3065	-1	2	0	0.404333	0.327167	0.988551	0.479798	0.962029	0.555477	0.940286	moderate support	0.00828476	-3.17168	-5.21395	-1.55941	Y	5.15882	1
Curcumin-329	-1	2	0	0.389614	0.279277	0.992372	0.448451	0.966767	0.530137	0.944059	moderate support	0.063623	-2.50769	-4.99912	-0.174003	Y	8.85886	1
Curcumin-467	1	2	0	0.372206	0.290334	0.994576	0.472193	0.972024	0.555777	0.950323	moderate support	0.0231227	5.57354	3.66064	7.65148	Y	3.31291	1
Curcumin-5268	1	2	0	0.350785	0.272652	0.990139	0.433693	0.964205	0.526897	0.942109	moderate support	0.0137312	-2.45438	-4.47526	-0.953871	Y	6.52189	0
Curcumin-7422	-1	2	0	0.363259	0.308183	0.992403	0.467466	0.964667	0.547531	0.943377	moderate support	0.0652616	-2.26633	-4.19061	-0.501144	Y	7.40194	1
Curcumin-836	1	2	0	0.364704	0.279857	0.988656	0.45349	0.963001	0.528549	0.940965	moderate support	0.631717	-3.41881	-5.6281	-1.32728	Y	5.85544	0
Cycloheximide-2064	-1	2	0	0.37614	0.294815	0.993382	0.471657	0.963933	0.556266	0.941176	moderate support	0.0169115	-6.47226	-10.0564	-3.26498	Y	2.59188	1
Cycloheximide-3569	1	2	0	0.36479	0.319421	0.988387	0.470501	0.958574	0.556071	0.938014	moderate support	0.0434579	8.53294	6.28012	11.0908	Y	1.35088	1
Cycloheximide-374	1	2	0	0.356839	0.291571	0.993287	0.471555	0.969201	0.544541	0.944748	moderate support	0.0169115	7.14712	5.13913	9.21759	Y	1.4054	1
Cytarabine-7852	1	2	0	0.363881	0.277511	0.991051	0.432813	0.965155	0.508118	0.941215	moderate support	0.0639637	2.95156	0.810698	5.57568	Y	1.80224	1
Dactinomycin-4609	-1	2	0	0.405169	0.286334	0.990915	0.479388	0.961142	0.547289	0.937649	moderate support	0.0194069	-37.8602	-42.4186	-32.0085	Y	0.378245	1
Dexamethasone-1843	1	2	0	0.356085	0.279031	0.991944	0.457428	0.97038	0.55104	0.954636	moderate support	0.128007	4.79137	3.22099	6.48891	Y	2.56963	1
Dexamethasone-4128	1	2	0	0.383643	0.331845	0.990333	0.461815	0.962221	0.551652	0.942279	moderate support	0.0742018	2.76624	0.921123	4.5713	Y	4.93845	1
Dexamethasone-5187	1	2	0	0.394642	0.288821	0.993809	0.459112	0.968807	0.550086	0.942946	moderate support	0.0314905	11.6727	9.3538	14.2049	Y	1.55939	1
Dexamethasone-7048	1	2	0	0.370237	0.276671	0.98966	0.462439	0.965886	0.55886	0.945626	moderate support	0.0409635	10.9122	8.35216	14.2505	Y	2.03647	1
Diethylstilbestrol-7043	1	2	0	0.357212	0.282728	0.99391	0.444326	0.965146	0.538172	0.942431	moderate support	0.0529199	-2.52823	-3.45522	-1.60556	Y	1.65352	0
Dinoprostone-5743	1	2	0	0.359954	0.286923	0.989393	0.46533	0.958183	0.535245	0.937018	moderate support	0.0287837	5.94162	2.74338	10.4296	Y	1.60476	1
Disulfiram-4501	1	2	0	0.368953	0.297259	0.989307	0.472151	0.961061	0.54507	0.936736	moderate support	0.143621	2.72663	1.40528	3.80088	Y	0.835226	1
Doxorubicin-1647	1	2	0	0.387404	0.285395	0.992743	0.476601	0.967419	0.547068	0.944277	moderate support	0.229538	19.8536	14.7868	25.4008	Y	1.68897	1
Doxorubicin-317	1	2	0	0.350721	0.318246	0.993276	0.486131	0.962407	0.565289	0.943322	moderate support	0.0191672	17.0984	14.6487	19.6981	Y	0.924137	1
Doxorubicin-329	1	2	0	0.362111	0.310754	0.990329	0.469666	0.961199	0.537359	0.939616	moderate support	0.088279	-10.7871	-14.0567	-7.91251	Y	1.76487	0
Doxorubicin-3312	1	2	0	0.367747	0.315236	0.99263	0.495618	0.969587	0.574182	0.951531	moderate support	0.0571273	-49.9128	-56.9261	-43.1045	Y	0.871044	0
Doxorubicin-4363	1	2	0	0.392421	0.260816	0.989347	0.455436	0.969291	0.526343	0.95181	moderate support	0.00220256	10.2059	7.91715	12.7017	Y	1.49091	1
Doxorubicin-4609	-1	2	0	0.373997	0.258194	0.993937	0.441587	0.967804	0.521296	0.939899	moderate support	0.0312865	-62.2458	-68.8807	-55.3755	Y	0.680961	1
Doxorubicin-54205	1	2	0	0.370004	0.316631	0.983909	0.462213	0.956956	0.549929	0.937399	moderate support	0.0138462	8.51646	4.22766	12.7611	Y	3.11377	1
Doxorubicin-64393	1	2	0	0.393556	0.287838	0.994106	0.465875	0.96535	0.543018	0.944887	moderate support	0.257546	16.1427	12.6613	20.0037	Y	1.41074	1
Doxorubicin-7153	-1	2	0	0.351929	0.264997	0.994557	0.44877	0.969099	0.542043	0.948572	moderate support	0.224295	-40.5084	-47.6071	-33.8025	Y	1.05902	1
Doxorubicin-7161	1	2	0	0.372161	0.313845	0.991979	0.458652	0.970616	0.531943	0.942937	moderate support	0.815353	13.2608	10.4396	16.7814	Y	1.4726	1
Doxorubicin-79161	1	2	0	0.368955	0.289217	0.989998	0.429946	0.961622	0.528873	0.931969	moderate support	0.0473063	-14.476	-16.7995	-12.2477	Y	0.984023	0
Doxorubicin-8795	1	2	0	0.385713	0.277316	0.989594	0.455803	0.95923	0.525461	0.939708	moderate support	0.0217557	-11.3141	-15.5632	-7.25766	Y	2.33228	0
Doxorubicin-9429	1	2	0	0.37271	0.28156	0.991522	0.465082	0.967181	0.563477	0.943241	moderate support	0.0637232	6.88879	4.97991	9.00505	Y	1.82283	1
Estradiol-10051	1	2	0	0.391495	0.298668	0.986604	0.438938	0.958065	0.523212	0.934083	moderate support	0.0343559	2.38451	0.530735	3.8973	Y	6.21894	1
Estradiol-10144	-1	2	0	0.38278	0.292743	0.986601	0.45889	0.964442	0.53335	0.943741	moderate support	0.0202539	-2.52131	-4.02611	-1.09816	Y	5.10826	1
Estradiol-10395	1	2	0	0.365547	0.275518	0.991939	0.462429	0.959628	0.550521	0.932775	moderate support	0.0423927	2.46507	1.19884	3.71688	Y	4.55678	1
Estradiol-10409	-1	2	0	0.37753	0.271068	0.99246	0.443207	0.968324	0.532201	0.944425	moderate support	0.091081	-5.68652	-8.11212	-3.79383	Y	3.3348	1
Estradiol-10457	-1	2	0	0.364908	0.268767	0.993111	0.446415	0.971808	0.54085	0.948848	moderate support	0.0238064	-3.11967	-4.37353	-1.86378	Y	3.58657	1
Estradiol-10561	1	2	0	0.345493	0.286785	0.992692	0.471733	0.965226	0.543047	0.948132	moderate support	0.0238064	2.25558	1.05058	3.43389	Y	4.79518	1
Estradiol-11067	1	2	0	0.365924	0.310123	0.991848	0.462841	0.964277	0.534233	0.94503	moderate support	0.0401892	-3.23832	-4.52118	-1.97755	Y	3.51129	0
Estradiol-1111	1	2	0	0.358345	0.282696	0.993557	0.455904	0.964171	0.544361	0.941029	moderate support	0.0343559	3.87227	1.87498	6.03117	Y	4.76131	1
Estradiol-1647	-1	2	0	0.386337	0.254341	0.988447	0.449854	0.955487	0.534376	0.937466	moderate support	0.0343559	-3.41094	-4.95062	-1.89131	Y	4.01916	1
Estradiol-1831	-1	2	0	0.371357	0.309141	0.992263	0.476487	0.966139	0.552943	0.941419	moderate support	0.0947315	-2.73276	-4.43763	-0.871327	Y	5.77484	1
Estradiol-2192	1	2	0	0.366287	0.302048	0.992912	0.459751	0.963149	0.541497	0.937763	moderate support	0.0764157	-2.34528	-3.54643	-1.11863	Y	4.74462	0
Estradiol-2288	1	2	0	0.390044	0.271576	0.991246	0.455875	0.968453	0.539688	0.943959	moderate support	0.0437028	-6.20118	-8.31959	-4.3145	Y	2.82521	0
Estradiol-22943	-1	2	0	0.394726	0.289424	0.99361	0.43694	0.965065	0.519776	0.945204	moderate support	0.0202539	3.6879	2.37404	5.34688	Y	3.48693	0
Estradiol-23604	1	2	0	0.360462	0.283599	0.995041	0.468665	0.969287	0.543743	0.946775	moderate support	0.0564261	-2.3487	-3.5686	-1.13819	Y	4.57166	0
Estradiol-23641	-1	2	0	0.345982	0.308686	0.988369	0.45565	0.961366	0.533982	0.939836	moderate support	0.0238064	-3.82372	-5.24136	-2.46875	Y	3.16377	1
Estradiol-24138	1	2	0	0.375325	0.269651	0.991273	0.451131	0.963504	0.527963	0.940132	moderate support	0.0238064	2.30165	1.07114	3.49336	Y	4.64945	1
Estradiol-2621	1	2	0	0.363896	0.320509	0.989939	0.493902	0.967402	0.573669	0.94538	moderate support	0.0749088	-3.1081	-4.36849	-1.77869	Y	3.69753	0
Estradiol-26278	1	2	0	0.359339	0.291373	0.990803	0.472915	0.963046	0.55095	0.944379	moderate support	0.0831082	3.05425	1.65425	4.41788	Y	3.94848	1
Estradiol-2908	-1	2	0	0.365285	0.298999	0.995066	0.46107	0.966969	0.534614	0.947496	moderate support	0.0485674	10.835	7.67684	14.6303	Y	2.83384	0
Estradiol-3006	1	2	0	0.37753	0.326969	0.984009	0.470325	0.957767	0.541362	0.935077	moderate support	0.0202539	-3.0521	-4.35522	-1.72006	Y	3.85888	0
Estradiol-3012	1	2	0	0.329853	0.287049	0.99124	0.467661	0.961301	0.544939	0.94274	moderate support	0.0202539	-2.89178	-4.15162	-1.58612	Y	3.87706	0
Estradiol-3105	1	2	0	0.379105	0.259005	0.988917	0.446487	0.958001	0.515058	0.93681	moderate support	0.0238064	-2.2424	-3.45704	-0.984468	Y	4.90035	0
Estradiol-3265	1	2	0	0.369249	0.309885	0.995394	0.46936	0.970019	0.545966	0.949066	moderate support	0.0516756	3.03238	1.83781	4.21622	Y	3.4841	1
Estradiol-3383	1	2	0	0.373322	0.295962	0.993759	0.447586	0.968496	0.52272	0.944896	moderate support	0.0431147	7.77605	4.52993	11.6583	Y	4.04845	1
Estradiol-3431	1	2	0	0.351603	0.286619	0.991942	0.46551	0.959644	0.53777	0.939155	moderate support	0.0238064	-2.68846	-3.97482	-1.48169	Y	4.08485	0
Estradiol-3485	-1	2	0	0.356662	0.316862	0.991499	0.480938	0.965359	0.566322	0.941337	moderate support	0.0238064	-10.3555	-13.3616	-7.97946	Y	2.29562	1
Estradiol-3705	1	2	0	0.364479	0.280053	0.992682	0.436473	0.972478	0.524527	0.947886	moderate support	0.091081	2.44811	1.13008	3.73009	Y	4.72316	1
Estradiol-4059	-1	2	0	0.387085	0.29472	0.993829	0.472359	0.967866	0.562126	0.948383	moderate support	0.0238064	-2.90623	-4.20128	-1.5828	Y	4.01956	1
Estradiol-4144	1	2	0	0.363008	0.319505	0.992427	0.477763	0.959879	0.546064	0.936179	moderate support	0.0737614	2.3115	0.86579	3.67949	Y	5.36327	1
Estradiol-420	-1	2	0	0.349347	0.265098	0.99043	0.434058	0.960946	0.507656	0.936047	moderate support	0.0202539	-2.40407	-3.67388	-1.11543	Y	4.76245	1
Estradiol-4627	1	2	0	0.363164	0.278347	0.989228	0.47314	0.968245	0.56162	0.945492	moderate support	0.0831082	-3.13457	-4.4598	-1.80681	Y	3.75413	0
Estradiol-481	-1	2	0	0.376299	0.331255	0.991479	0.496297	0.965758	0.569861	0.939571	moderate support	0.0527757	-5.74599	-7.59951	-4.02696	Y	2.739	1
Estradiol-4907	-1	2	0	0.349847	0.300321	0.991022	0.477243	0.958818	0.561504	0.935378	moderate support	0.0381104	-2.95677	-4.44519	-1.61123	Y	4.21456	1
Estradiol-4938	1	2	0	0.376828	0.274981	0.992416	0.472146	0.959177	0.545253	0.93781	moderate support	0.0238064	2.58254	1.2777	3.89937	Y	4.57553	1
Estradiol-4940	1	2	0	0.388176	0.265738	0.994993	0.44054	0.970794	0.514952	0.949438	moderate support	0.0238064	2.92255	1.66327	4.23192	Y	3.89827	1
Estradiol-51646	-1	2	0	0.35848	0.312318	0.990657	0.454506	0.961714	0.528499	0.941436	moderate support	0.091081	-3.48912	-4.76204	-2.11078	Y	3.36423	1
Estradiol-51659	1	2	0	0.346467	0.30491	0.991233	0.466425	0.955834	0.53513	0.930177	moderate support	0.0343559	3.69772	2.42942	4.84131	Y	2.88606	1
Estradiol-5348	-1	2	0	0.355662	0.291433	0.990972	0.43976	0.963418	0.537511	0.940279	moderate support	0.0202539	-2.29	-3.46727	-1.10792	Y	4.63945	1
Estradiol-5359	1	2	0	0.355866	0.318955	0.993815	0.480643	0.959418	0.566768	0.940127	moderate support	0.0238064	4.3851	2.72361	6.44411	Y	3.7469	1
Estradiol-54205	1	2	0	0.391927	0.30857	0.988594	0.469518	0.961406	0.546567	0.934553	moderate support	0.0652406	-6.06427	-9.41401	-3.14334	Y	4.62834	0
Estradiol-5427	1	2	0	0.353726	0.313162	0.995225	0.455787	0.968325	0.552878	0.945858	moderate support	0.0196907	5.11089	3.72818	6.51932	Y	2.45738	1
Estradiol-55008	1	2	0	0.363189	0.269699	0.990583	0.456309	0.965268	0.523015	0.94168	moderate support	0.0238064	9.14593	6.82736	11.7614	Y	2.3391	1
Estradiol-5507	-1	2	0	0.345215	0.246098	0.992464	0.438725	0.961757	0.526138	0.939622	moderate support	0.0238064	-2.92354	-4.20807	-1.56465	Y	3.99571	1
Estradiol-55450	-1	2	0	0.3955	0.303365	0.989864	0.485918	0.970709	0.555953	0.95275	moderate support	0.0343559	-3.16671	-4.36127	-1.97711	Y	3.35526	1
Estradiol-55839	1	2	0	0.345399	0.29627	0.992335	0.47269	0.967106	0.536093	0.94563	moderate support	0.0343559	2.75218	1.52714	3.9429	Y	3.80699	1
Estradiol-55885	-1	2	0	0.397123	0.258653	0.99052	0.431966	0.963807	0.531631	0.944025	moderate support	0.0735948	-2.46529	-3.79554	-1.10439	Y	4.87645	1
Estradiol-56937	-1	2	0	0.369209	0.271731	0.994947	0.451318	0.967128	0.533943	0.934215	moderate support	0.0527757	2.75627	1.42904	4.03248	Y	4.20612	0
Estradiol-570	-1	2	0	0.390299	0.289921	0.989959	0.475797	0.963958	0.559825	0.941604	moderate support	0.0202539	-2.4237	-3.64309	-1.16868	Y	4.48321	1
Estradiol-5800	-1	2	0	0.384319	0.309715	0.988414	0.481307	0.962543	0.554776	0.937934	moderate support	0.0418169	-3.27378	-4.63716	-1.89286	Y	3.72227	1
Estradiol-641	1	2	0	0.37683	0.3013	0.993803	0.477844	0.964989	0.550103	0.945114	moderate support	0.037525	3.79129	2.51847	5.11061	Y	3.02767	1
Estradiol-6509	1	2	0	0.370181	0.292719	0.991402	0.447423	0.958838	0.525863	0.941142	moderate support	0.128143	6.76672	4.82073	8.93821	Y	2.72815	1
Estradiol-701	1	2	0	0.349616	0.301502	0.988323	0.461503	0.965545	0.549968	0.936901	moderate support	0.0343559	-2.88831	-4.5229	-1.27996	Y	5.03716	0
Estradiol-7077	-1	2	0	0.377029	0.310284	0.99352	0.48451	0.966747	0.549873	0.945587	moderate support	0.0191639	-2.94739	-4.34802	-1.27013	Y	4.52088	1
Estradiol-7128	1	2	0	0.34603	0.319769	0.988799	0.467385	0.966851	0.546157	0.944543	moderate support	0.157023	3.53466	2.04226	5.20027	Y	3.93036	1
Estradiol-7145	-1	2	0	0.391856	0.300076	0.991557	0.458723	0.962727	0.534481	0.942658	moderate support	0.0202539	-2.49757	-3.71037	-1.18993	Y	4.40301	1
Estradiol-7290	1	2	0	0.37402	0.30646	0.991925	0.477506	0.964014	0.550819	0.941125	moderate support	0.0815161	-2.97375	-4.36556	-1.64206	Y	4.17362	0
Estradiol-7371	1	2	0	0.355118	0.293552	0.991317	0.476174	0.963665	0.54541	0.943287	moderate support	0.0737614	4.08981	2.93885	5.20562	Y	2.47285	1
Estradiol-7374	1	2	0	0.366274	0.274903	0.991862	0.438363	0.962707	0.525049	0.945022	moderate support	0.0486798	3.25263	1.8725	4.57616	Y	3.68855	1
Estradiol-760	1	2	0	0.379396	0.282921	0.994547	0.43782	0.971334	0.527022	0.95004	moderate support	0.0806981	-3.48734	-5.43744	-1.94262	Y	4.36794	0
Estradiol-7846	1	2	0	0.38445	0.295658	0.993723	0.470474	0.965016	0.540896	0.939867	moderate support	0.0202539	-3.73652	-5.4071	-2.29302	Y	3.60721	0
Estradiol-7852	-1	2	0	0.383294	0.327327	0.993903	0.491637	0.971311	0.550004	0.952674	moderate support	0.0423927	6.26721	3.77974	9.23871	Y	3.80374	0
Estradiol-79153	-1	2	0	0.364145	0.29235	0.994803	0.481962	0.975049	0.563984	0.949158	moderate support	0.019524	-2.32283	-3.47235	-1.07761	Y	4.6339	1
Estradiol-7980	1	2	0	0.372738	0.285278	0.990978	0.460951	0.965237	0.530695	0.940416	moderate support	0.0309097	-3.10828	-5.5876	-1.4127	Y	5.68913	0
Estradiol-80324	1	2	0	0.382775	0.292603	0.988501	0.469996	0.966081	0.534165	0.943759	moderate support	0.0831082	3.51386	2.15936	4.77232	Y	3.32926	1
Estradiol-81617	-1	2	0	0.389626	0.286494	0.992359	0.461531	0.961996	0.547304	0.939936	moderate support	0.0352894	-3.16284	-4.60643	-1.73708	Y	3.97176	1
Estradiol-835	-1	2	0	0.355576	0.261519	0.987165	0.464588	0.956437	0.53765	0.938629	moderate support	0.0202539	7.1425	4.89753	9.77345	Y	3.00935	0
Estradiol-8638	1	2	0	0.364823	0.293658	0.988381	0.458086	0.961063	0.532832	0.941392	moderate support	0.0238064	2.53967	1.25277	3.89665	Y	4.60224	1
Estradiol-9188	1	2	0	0.360963	0.307425	0.987828	0.46765	0.96061	0.542623	0.943185	moderate support	0.0880853	3.13508	1.78138	4.39116	Y	3.65615	1
Estradiol-9249	1	2	0	0.367473	0.284613	0.99232	0.452198	0.964166	0.535918	0.945211	moderate support	0.0806981	-2.28336	-3.56705	-0.965161	Y	5.08078	0
Estradiol-9319	1	2	0	0.392365	0.314135	0.994746	0.473223	0.968536	0.551269	0.944618	moderate support	0.0343559	3.75235	2.44756	4.9888	Y	3.04917	1
Estradiol-9787	1	2	0	0.359747	0.303585	0.992075	0.470503	0.963157	0.546415	0.944234	moderate support	0.0170713	2.75811	1.44341	3.96743	Y	4.06959	1
Estradiol-9928	1	2	0	0.351305	0.314624	0.992753	0.476282	0.97394	0.543997	0.956361	moderate support	0.0343559	2.328	0.297105	4.17826	Y	7.3925	1
Etodolac-596	-1	2	0	0.364333	0.285801	0.989908	0.474678	0.956844	0.546739	0.932685	moderate support	0.0114091	2.81142	0.418555	7.13552	Y	4.21693	0
Etoposide-581	1	2	0	0.36733	0.289391	0.992136	0.464279	0.968655	0.540682	0.941255	moderate support	0.0175122	9.35167	6.3712	13.5181	Y	1.26365	1
Etoposide-6890	1	2	0	0.371664	0.296732	0.991381	0.459602	0.96745	0.559025	0.945949	moderate support	0.0329177	10.7039	8.36335	13.0835	Y	0.738377	1
Fenretinide-1647	1	2	0	0.368957	0.283656	0.995073	0.477774	0.969066	0.552194	0.944024	moderate support	0.120611	8.02093	5.11347	11.3913	Y	1.75121	1
Fenretinide-3162	1	2	0	0.369682	0.310455	0.992033	0.472604	0.959757	0.545661	0.943596	moderate support	0.0893014	22.4193	16.9835	28.7297	Y	1.18132	1
Fenretinide-467	1	2	0	0.339813	0.337452	0.991793	0.48311	0.970191	0.561453	0.95322	moderate support	0.148097	4.58983	2.76028	6.70307	Y	1.93858	1
Fenretinide-468	1	2	0	0.355568	0.296161	0.992693	0.454919	0.973634	0.544807	0.949315	moderate support	0.117323	5.18386	3.4974	6.97402	Y	1.51716	1
Fenretinide-5366	1	2	0	0.356801	0.293533	0.992451	0.474932	0.969749	0.556215	0.94591	moderate support	0.458094	4.82461	2.73893	7.28657	Y	2.15108	1
Fluorouracil-1051	1	2	0	0.371867	0.352593	0.990965	0.489735	0.962903	0.567787	0.943752	moderate support	0.0673445	-9.09581	-14.7353	-5.42028	Y	1.98079	0
Fluorouracil-27244	1	2	0	0.348312	0.262392	0.989328	0.448926	0.961484	0.518918	0.931367	moderate support	0.0163615	6.74772	3.98875	10.8295	Y	1.94524	1
Fluorouracil-2810	1	2	0	0.374884	0.315341	0.993126	0.487933	0.972023	0.571431	0.949416	moderate support	0.0761289	3.51945	1.5272	5.82038	Y	2.3957	1
Fluorouracil-5111	1	2	0	0.356012	0.307354	0.990215	0.487685	0.965814	0.568764	0.948085	moderate support	0.0627036	-4.61912	-8.0901	-2.10644	Y	2.49829	0
Fluorouracil-6790	-1	2	0	0.365796	0.306556	0.991459	0.469861	0.971505	0.554243	0.949747	moderate support	0.282474	-3.44812	-6.1122	-1.54807	Y	2.62249	1
Fluorouracil-9133	-1	2	0	0.376994	0.297013	0.993907	0.477096	0.96445	0.553431	0.945712	moderate support	0.0627036	-2.36372	-5.649	-0.108951	Y	4.51898	1
Fluoxetine-4047	1	2	0	0.389524	0.264742	0.993904	0.455069	0.965629	0.532835	0.935304	moderate support	0.0306913	3.93179	2.41562	5.37987	Y	1.18118	1
Genistein-23089	1	2	0	0.377029	0.307372	0.991975	0.47383	0.967992	0.552532	0.945488	moderate support	0.0760982	-2.47631	-4.29161	-0.971529	Y	5.60898	0
Genistein-2353	1	2	0	0.37374	0.306494	0.987616	0.481066	0.961302	0.553842	0.935825	moderate support	1.05503	4.1831	2.35905	6.30656	Y	3.95649	1
Genistein-3486	-1	2	0	0.368918	0.285338	0.990702	0.460937	0.9573	0.538108	0.934572	moderate support	0.0760982	-2.45047	-4.72049	-0.657379	Y	6.86401	1
Genistein-5111	1	2	0	0.382647	0.293133	0.990213	0.461336	0.968417	0.530644	0.942121	moderate support	0.0286235	-6.16864	-9.02206	-3.86498	Y	3.53883	0
Genistein-6509	1	2	0	0.351354	0.311161	0.993419	0.488237	0.973359	0.570669	0.951625	moderate support	0.11206	7.17943	4.75957	10.2465	Y	3.18817	1
Genistein-6533	1	2	0	0.358029	0.297629	0.991964	0.474509	0.967185	0.546479	0.948259	moderate support	0.0806981	2.36727	1.17929	3.67325	Y	4.37611	1
Genistein-7358	1	2	0	0.376078	0.310458	0.995263	0.456967	0.971497	0.522979	0.949282	moderate support	0.00876562	-4.99832	-7.42327	-3.05163	Y	3.68363	0
Genistein-8140	1	2	0	0.344334	0.303095	0.992667	0.464886	0.970752	0.545093	0.949478	moderate support	0.166448	-4.6813	-6.8368	-3.0032	Y	3.39055	0
Genistein-81544	1	2	0	0.351126	0.314718	0.990453	0.479739	0.964806	0.548508	0.942003	moderate support	0.0806981	4.83923	2.79668	7.66903	Y	4.1007	1
Genistein-9935	1	2	0	0.37198	0.290633	0.995667	0.48539	0.976483	0.563766	0.952944	moderate support	0.0526861	3.60838	1.97511	5.95633	Y	4.51412	1
Haloperidol-3156	1	2	0	0.353823	0.285588	0.993266	0.466005	0.970861	0.555077	0.948369	moderate support	0.00652652	3.88039	2.40593	6.07607	Y	1.30615	1
Isotretinoin-3934	1	2	0	0.367097	0.277007	0.989953	0.459667	0.963704	0.528626	0.942188	moderate support	0.0410519	2.73517	1.20061	6.96913	Y	2.59487	1
Lansoprazole-3162	1	2	0	0.380952	0.298291	0.995763	0.456468	0.972528	0.53219	0.951503	moderate support	0.164194	3.56422	1.99675	5.19932	Y	1.05158	1
Lansoprazole-3576	-1	2	0	0.359593	0.273844	0.993525	0.431956	0.969436	0.516468	0.949128	moderate support	0.0531874	2.43404	0.549866	4.30687	Y	1.81636	0
Lovastatin-3156	1	2	0	0.337692	0.319034	0.99185	0.474781	0.968417	0.549632	0.943305	moderate support	0.111941	11.309	8.69267	14.4091	Y	1.32674	1
Lovastatin-3949	1	2	0	0.361424	0.291435	0.990247	0.46152	0.959739	0.530954	0.94105	moderate support	0.0904453	2.45098	0.788775	4.0652	Y	3.53196	1
Mebendazole-3576	1	2	0	0.384183	0.306776	0.990865	0.466316	0.961075	0.537653	0.937941	moderate support	0.0127042	3.66201	2.10546	5.26777	Y	2.22948	1
Medroxyprogesterone Acetate-2289	1	2	0	0.34356	0.289211	0.99182	0.456158	0.969493	0.519152	0.941472	moderate support	0.0838258	4.62136	2.8492	6.92417	Y	1.08158	1
Methotrexate-11025	-1	2	0	0.38074	0.324422	0.991563	0.478859	0.970487	0.554015	0.950787	moderate support	0.0162953	2.31804	1.17898	3.55459	Y	1.48652	0
Methotrexate-3162	1	2	0	0.360679	0.273377	0.993498	0.452241	0.967403	0.540475	0.944185	moderate support	0.0433802	-2.67768	-5.61748	-0.839932	Y	2.48632	0
Methotrexate-3486	1	2	0	0.371425	0.27782	0.990745	0.443057	0.968595	0.539317	0.94824	moderate support	0.00401394	2.56933	0.802318	4.39696	Y	2.03098	1
Methotrexate-4193	1	2	0	0.366367	0.294385	0.991449	0.479574	0.969048	0.550324	0.942624	moderate support	0.0014415	3.80957	2.00751	5.81806	Y	1.43716	1
Methotrexate-4791	1	2	0	0.338829	0.250492	0.989974	0.45239	0.965271	0.558097	0.944935	moderate support	0.02	4.38557	1.72293	7.99536	Y	2.01365	1
Methotrexate-5364	1	2	0	0.393534	0.301623	0.988881	0.478621	0.95899	0.561388	0.938566	moderate support	0.0176943	2.27009	1.02278	3.54685	Y	1.59979	1
Methotrexate-650	1	2	0	0.384681	0.299331	0.988741	0.473564	0.96223	0.537994	0.941088	moderate support	0.021582	2.66311	1.01729	3.91709	Y	1.55412	1
Methotrexate-8743	1	2	0	0.391846	0.288062	0.991739	0.456531	0.964249	0.545442	0.943432	moderate support	0.0254616	2.80208	1.12313	4.36886	Y	1.6715	1
Methotrexate-8837	1	2	0	0.351751	0.316466	0.993719	0.471375	0.974376	0.551147	0.954695	moderate support	0.0254616	2.28014	0.0814625	4.34596	Y	2.71638	1
Methotrexate-9055	-1	2	0	0.37582	0.297767	0.991003	0.460169	0.952252	0.538452	0.92957	moderate support	0.0342175	-4.90384	-6.76822	-3.24986	Y	1.03527	1
Methotrexate-9540	1	2	0	0.378215	0.288695	0.994104	0.461624	0.964816	0.53943	0.935652	moderate support	0.02	2.24316	0.933313	3.7533	Y	1.83012	1
Methotrexate-983	-1	2	0	0.383987	0.296766	0.98728	0.465034	0.960017	0.534737	0.943626	moderate support	0.02	-6.1848	-7.91975	-3.90778	Y	0.912643	1
Mitomycin-1026	1	2	0	0.362512	0.290752	0.987616	0.447723	0.959498	0.537012	0.937058	moderate support	0.0227946	19.1571	13.1723	25.4413	Y	0.954566	1
Mitomycin-891	1	2	0	0.351605	0.305579	0.992293	0.476201	0.971494	0.556922	0.94913	moderate support	0.0408785	-6.94069	-11.7201	-3.22531	Y	1.829	0
Mitoxantrone-9429	1	2	0	0.39225	0.272265	0.990582	0.477615	0.96744	0.555709	0.938858	moderate support	0.0752877	2.41907	0.78408	4.22657	Y	3.49134	1
Niclosamide-4609	-1	2	0	0.34981	0.265639	0.990365	0.478874	0.971232	0.557001	0.952118	moderate support	0.0537757	12.1431	6.31929	17.374	Y	2.73657	0
Ouabain-1017	-1	2	0	0.345563	0.311313	0.993091	0.453015	0.963905	0.52864	0.942642	moderate support	0.0188648	12.7662	9.81289	17.4428	Y	1.18535	0
Ouabain-5111	-1	2	0	0.357178	0.297812	0.992088	0.462784	0.966466	0.522904	0.942516	moderate support	0.0188648	-19.3089	-26.1432	-13.5436	Y	1.32937	1
Paclitaxel-836	1	2	0	0.384534	0.288211	0.992	0.457173	0.962656	0.531722	0.941622	moderate support	0.0133933	-3.00424	-4.59271	-1.29073	Y	2.86003	0
Perhexiline-11067	1	2	0	0.349451	0.307681	0.991756	0.481957	0.96834	0.562181	0.946443	moderate support	0.0306913	2.82505	1.33951	4.3232	Y	2.6513	1
Perhexiline-4047	1	2	0	0.356575	0.280461	0.991318	0.468195	0.96643	0.535897	0.938143	moderate support	0.0306913	9.74124	7.57656	11.9548	Y	1.1292	1
Perhexiline-55062	1	2	0	0.371554	0.316987	0.989601	0.483389	0.965227	0.567618	0.943886	moderate support	0.0306913	7.76417	6.07332	9.91624	Y	1.22094	1
Progesterone-3949	1	2	0	0.380623	0.262705	0.987636	0.457239	0.96457	0.533585	0.93923	moderate support	0.0114483	2.39886	0.73626	4.01435	Y	2.57234	1
Progesterone-4783	1	2	0	0.357774	0.277553	0.98879	0.454693	0.962955	0.523224	0.945594	moderate support	0.0170742	2.35223	0.452984	5.24854	Y	3.73924	1
Progesterone-54541	1	2	0	0.350116	0.266865	0.990794	0.460218	0.962204	0.536532	0.939021	moderate support	0.0077347	6.34266	3.75283	9.46504	Y	1.69793	1
Progesterone-6382	-1	2	0	0.332814	0.26091	0.988067	0.441095	0.962153	0.514817	0.934529	moderate support	0.0077347	-2.24645	-5.42889	-0.488501	Y	3.84083	1
Progesterone-7704	1	2	0	0.355914	0.25314	0.991062	0.457489	0.965375	0.544757	0.944105	moderate support	0.0440091	2.30425	0.635441	3.98153	Y	2.71748	1
Quercetin-2353	1	2	0	0.349198	0.312229	0.987921	0.480775	0.963312	0.542007	0.943806	moderate support	0.99218	2.54991	0.172521	6.92094	Y	3.61086	1
Quercetin-2950	1	2	0	0.37435	0.284954	0.988969	0.458405	0.964376	0.530953	0.942537	moderate support	0.0136601	2.4013	1.10754	3.56796	Y	1.4933	1
Quercetin-3157	-1	2	0	0.367595	0.280397	0.992172	0.457843	0.964459	0.532031	0.933983	moderate support	0.0123838	-6.52876	-12.1599	-3.02001	Y	1.96657	1
Quercetin-3162	1	2	0	0.369551	0.299911	0.996014	0.488534	0.973473	0.563872	0.951819	moderate support	0.144787	5.82005	3.01162	8.97475	Y	1.50576	1
Quercetin-3422	-1	2	0	0.382789	0.298435	0.994126	0.476393	0.965303	0.552985	0.948065	moderate support	0.0123838	-2.79578	-4.30101	-1.22272	Y	1.63633	1
Quercetin-6696	1	2	0	0.369815	0.304677	0.990796	0.471113	0.963676	0.553173	0.943258	moderate support	0.0290686	2.9378	0.297993	7.55838	Y	3.40213	1
Quercetin-7541	-1	2	0	0.377371	0.271639	0.987701	0.454286	0.959795	0.537273	0.937312	moderate support	0.0046772	2.61431	1.0317	4.25374	Y	1.80018	0
Rifabutin-1576	1	2	0	0.340835	0.306538	0.995337	0.473719	0.975114	0.545816	0.94653	moderate support	0.0377632	2.52913	1.24486	4.16142	Y	1.66697	1
Rutin-6347	-1	2	0	0.361157	0.28464	0.991052	0.458852	0.965078	0.53204	0.945444	moderate support	0.0368742	2.50647	0.525762	5.27951	Y	3.47619	0
Sertraline-26471	1	2	0	0.368832	0.303669	0.992738	0.461461	0.970519	0.540119	0.947526	moderate support	0.0306913	3.26625	1.92785	5.27415	Y	1.55974	1
Sertraline-4047	1	2	0	0.376144	0.296399	0.993469	0.471078	0.965084	0.544862	0.946351	moderate support	0.0306913	9.81609	7.75994	11.8625	Y	0.666437	1
Sertraline-55062	1	2	0	0.373589	0.304083	0.992197	0.455937	0.964637	0.543381	0.941954	moderate support	0.0306913	3.77409	2.44152	5.09913	Y	1.11337	1
Simvastatin-1026	1	2	0	0.367678	0.287678	0.992178	0.427333	0.965278	0.512075	0.938554	moderate support	0.0127818	4.78102	2.27123	8.55535	Y	3.55974	1
Simvastatin-3569	-1	2	0	0.370593	0.280538	0.989892	0.468583	0.964626	0.537744	0.939023	moderate support	0.327821	-2.27217	-3.63088	-0.926068	Y	3.32151	1
Simvastatin-5054	-1	2	0	0.385377	0.29235	0.98755	0.497387	0.962045	0.558611	0.936089	moderate support	0.00757503	-6.33198	-10.2207	-3.65412	Y	2.81248	1
Simvastatin-595	-1	2	0	0.354632	0.306395	0.993158	0.477774	0.964872	0.565789	0.942352	moderate support	0.0166708	-3.90246	-6.5579	-0.691996	Y	4.16318	1
Simvastatin-823	1	2	0	0.392361	0.296488	0.986806	0.48593	0.963504	0.568432	0.941485	moderate support		4.06136	2.31465	6.14132	Y	2.61132	1
Simvastatin-983	-1	2	0	0.366108	0.317412	0.988256	0.47378	0.965331	0.550534	0.93999	moderate support	0.0166708	-3.56002	-6.26376	-1.31667	Y	3.85304	1
Sirolimus-1026	1	2	0	0.402945	0.310717	0.993106	0.485431	0.971338	0.564047	0.952632	moderate support	0.0241129	3.56162	1.28593	5.9765	Y	7.3204	1
Sirolimus-27250	1	2	0	0.359415	0.265774	0.991125	0.471928	0.965184	0.551428	0.939244	moderate support	0.0141908	12.9259	11.4073	14.4792	Y	1.32876	1
Tamoxifen-26471	1	2	0	0.383211	0.294439	0.989929	0.476566	0.97009	0.555803	0.942237	moderate support	0.0325482	2.41078	1.04204	3.91617	Y	4.91347	1
Tamoxifen-55062	1	2	0	0.380867	0.273997	0.989777	0.45664	0.954432	0.522488	0.932978	moderate support	0.0306913	2.26782	0.92193	3.79099	Y	5.16666	1
Tamoxifen-8202	1	2	0	0.358338	0.263092	0.992117	0.466715	0.962909	0.540297	0.941475	moderate support	0.140515	3.65763	1.89698	5.79786	Y	4.37124	1
Testosterone-9687	1	2	0	0.348895	0.252563	0.987236	0.457021	0.955487	0.537381	0.92782	moderate support	0.0214952	2.48116	1.32518	3.72933	Y	2.0471	1
Tetradecanoylphorbol Acetate-23657	1	2	0	0.368236	0.28433	0.989594	0.474677	0.964176	0.5522	0.945304	moderate support	0.0347687	10.3185	8.6225	12.0173	Y	0.823938	1
Tetradecanoylphorbol Acetate-2729	1	2	0	0.387812	0.314466	0.992017	0.464444	0.9678	0.536532	0.948203	moderate support	0.0346106	-3.68326	-5.4679	-1.71028	Y	2.54122	0
Tetradecanoylphorbol Acetate-3552	1	2	0	0.363215	0.270407	0.991284	0.436987	0.962944	0.519205	0.939621	moderate support	1.04141	13.2872	11.1272	15.7107	Y	0.85238	1
Tetradecanoylphorbol Acetate-3569	1	2	0	0.349553	0.282888	0.991906	0.45076	0.954928	0.51749	0.935319	moderate support	0.02856	19.7144	17.0509	22.6976	Y	0.715919	1
Tetradecanoylphorbol Acetate-5154	1	2	0	0.355722	0.306416	0.993917	0.479098	0.968539	0.545599	0.95032	moderate support	0.0236062	9.4066	5.16796	14.6423	Y	2.44878	1
Tetradecanoylphorbol Acetate-5468	1	2	0	0.356374	0.278761	0.991468	0.453974	0.965795	0.533644	0.945938	moderate support	0.284993	14.3961	9.40684	20.243	Y	1.88154	1
Tetradecanoylphorbol Acetate-6696	1	2	0	0.371371	0.289981	0.995456	0.457933	0.969882	0.536313	0.950828	moderate support	0.0924082	3.68297	0.488916	7.58142	Y	4.8032	1
Tetradecanoylphorbol Acetate-7124	1	2	0	0.349934	0.298117	0.992579	0.47453	0.963848	0.549582	0.94016	moderate support	0.0498038	5.26789	3.14331	7.93801	Y	2.2489	1
Tetradecanoylphorbol Acetate-7422	1	2	0	0.366095	0.327721	0.99006	0.493557	0.970152	0.568712	0.952799	moderate support	1.00689	6.43306	4.35261	8.15272	Y	1.45573	1
Thalidomide-7422	-1	2	0	0.360357	0.317125	0.992235	0.482087	0.969047	0.573461	0.95584	moderate support	0.0149105	-6.96111	-9.51917	-4.96937	Y	1.65337	1
Thapsigargin-1051	1	2	0	0.368865	0.2592	0.992205	0.454752	0.965857	0.530883	0.941925	moderate support	0.013085	2.47673	0.260751	4.84794	Y	4.36843	1
Thapsigargin-2081	1	2	0	0.383707	0.260163	0.991586	0.454392	0.962312	0.527755	0.938608	moderate support	0.01149	4.41359	2.93261	6.13401	Y	1.68584	1
Thapsigargin-22926	1	2	0	0.365254	0.284351	0.990338	0.460141	0.961855	0.557087	0.944194	moderate support	0.01149	7.94731	4.38137	12.7174	Y	2.3673	1
Thapsigargin-27230	1	2	0	0.398038	0.308328	0.99437	0.46853	0.970253	0.546024	0.942651	moderate support	0.0105409	6.0012	3.00153	9.52081	Y	2.51073	1
Thapsigargin-4189	1	2	0	0.377589	0.272867	0.991641	0.448564	0.960597	0.53999	0.937158	moderate support	0.0519223	11.5798	6.39596	17.7719	Y	2.26996	1
Thapsigargin-595	-1	2	0	0.33025	0.250015	0.989874	0.435558	0.964016	0.537256	0.943029	moderate support	0.0466808	-2.84925	-5.29083	-0.479489	Y	3.9622	1
Thapsigargin-9451	1	2	0	0.358393	0.272129	0.993576	0.453191	0.963664	0.526143	0.943621	moderate support	0.01149	7.14318	3.9292	11.0417	Y	2.33913	1
Thioridazine-1174	-1	2	0	0.345832	0.32744	0.995987	0.471731	0.970207	0.552957	0.953921	moderate support	0.0306913	-2.9697	-4.33683	-1.59025	Y	3.40064	1
Thioridazine-26471	1	2	0	0.373163	0.309213	0.990057	0.472734	0.96554	0.543275	0.941158	moderate support	0.0306913	8.32658	6.27974	10.5065	Y	1.88424	1
Thioridazine-4047	1	2	0	0.347766	0.273322	0.989643	0.457901	0.965758	0.538148	0.9452	moderate support	0.0306913	15.7376	13.4812	18.0378	Y	1.06438	1
Thioridazine-55062	1	2	0	0.379602	0.28054	0.992496	0.457697	0.965025	0.5312	0.937525	moderate support	0.0306913	7.37299	5.66558	9.23922	Y	1.76721	1
Tretinoin-100	1	2	0	0.397855	0.294821	0.995014	0.469429	0.976847	0.562947	0.948674	moderate support	0.910142	2.47781	0.962419	3.9607	Y	4.58261	1
Tretinoin-10170	1	2	0	0.353736	0.256193	0.990626	0.463087	0.968409	0.535484	0.944895	moderate support	1.95054	2.52878	1.08473	3.94379	Y	4.27935	1
Tretinoin-10247	-1	2	0	0.379013	0.288602	0.991733	0.446824	0.96088	0.52736	0.94003	moderate support	0.629901	-2.33061	-3.56387	-1.05028	Y	4.10562	1
Tretinoin-1027	1	2	0	0.367397	0.273435	0.990067	0.476138	0.95986	0.544742	0.930989	moderate support	0.614286	-4.30942	-6.166	-2.6226	Y	3.15641	0
Tretinoin-10276	1	2	0	0.356536	0.28217	0.992188	0.467368	0.965	0.538991	0.934724	moderate support	0.0617033	5.62639	3.40111	7.95617	Y	3.09636	1
Tretinoin-10528	-1	2	0	0.362232	0.307271	0.991445	0.483083	0.962639	0.555754	0.94808	moderate support	0.615068	-3.37074	-6.06007	-1.27224	Y	5.30384	1
Tretinoin-1054	-1	2	0	0.361072	0.29329	0.986381	0.47356	0.9548	0.566201	0.93597	moderate support	0.287508	-2.99094	-4.28493	-1.70899	Y	3.30981	1
Tretinoin-10969	-1	2	0	0.387935	0.298927	0.991902	0.477609	0.964074	0.557798	0.944005	moderate support	0.615068	-2.24487	-4.24474	-0.496135	Y	6.35094	1
Tretinoin-11015	1	2	0	0.368245	0.295027	0.992539	0.469076	0.964758	0.554356	0.950778	moderate support	0.0374415	-3.03858	-4.36898	-1.67322	Y	3.3469	0
Tretinoin-11221	1	2	0	0.389274	0.287935	0.990812	0.472984	0.966528	0.551369	0.945871	moderate support	0.642074	-3.30928	-4.59763	-1.93883	Y	2.95908	0
Tretinoin-1212	1	2	0	0.365605	0.281568	0.992918	0.438875	0.957786	0.539212	0.935364	moderate support	0.0327669	-6.23233	-8.91228	-4.04118	Y	2.91634	0
Tretinoin-1465	1	2	0	0.380432	0.300275	0.98929	0.475753	0.966551	0.558372	0.947159	moderate support	0.0476005	-5.49979	-9.29451	-2.54498	Y	4.59987	0
Tretinoin-1475	1	2	0	0.403229	0.279712	0.992058	0.443239	0.960383	0.517261	0.937822	moderate support	0.259435	4.5554	2.86386	6.77991	Y	3.19598	1
Tretinoin-1831	1	2	0	0.341801	0.282068	0.992927	0.48464	0.964597	0.561263	0.93815	moderate support	0.0197264	14.2583	10.2225	18.9573	Y	2.30198	1
Tretinoin-1917	-1	2	0	0.360695	0.290488	0.99042	0.45465	0.968493	0.525433	0.950366	moderate support	0.615079	-3.21815	-4.94684	-1.79397	Y	3.6944	1
Tretinoin-2122	1	2	0	0.331922	0.310841	0.994942	0.480499	0.973402	0.567518	0.954595	moderate support	0.0195284	2.38553	0.803478	4.0568	Y	5.10789	1
Tretinoin-2195	-1	2	0	0.380609	0.264439	0.991399	0.449345	0.963253	0.527753	0.940161	moderate support	0.642942	-2.27854	-3.91733	-0.715232	Y	5.2476	1
Tretinoin-220	-1	2	0	0.385981	0.295277	0.990356	0.451612	0.961798	0.533461	0.940791	moderate support	0.629901	7.11786	5.69906	8.54467	Y	1.52438	0
Tretinoin-2268	1	2	0	0.368765	0.289505	0.993523	0.460896	0.964443	0.535758	0.941654	moderate support	0.0327669	2.58954	1.07722	4.26179	Y	4.72873	1
Tretinoin-22998	1	2	0	0.356541	0.324368	0.993081	0.48878	0.967298	0.571744	0.944537	moderate support	0.629901	4.17995	2.71104	5.5821	Y	2.58653	1
Tretinoin-23215	-1	2	0	0.336123	0.301788	0.988924	0.468613	0.971221	0.552421	0.946048	moderate support	0.0476005	2.42269	1.02514	3.9266	Y	4.47259	0
Tretinoin-23368	1	2	0	0.403409	0.309304	0.990341	0.469873	0.947205	0.553531	0.923819	moderate support	0.629901	2.33652	0.885954	3.98384	Y	5.03082	1
Tretinoin-2534	-1	2	0	0.365259	0.297159	0.989821	0.469621	0.964992	0.552545	0.945907	moderate support	0.0476005	-2.51764	-4.33891	-0.553501	Y	5.65331	1
Tretinoin-25840	1	2	0	0.383153	0.330856	0.988342	0.480602	0.954339	0.545623	0.934331	moderate support	0.0195284	2.68238	1.28874	4.09777	Y	4.06384	1
Tretinoin-26020	1	2	0	0.359891	0.284949	0.989234	0.455445	0.965847	0.55284	0.943188	moderate support	0.629901	-2.59132	-4.36724	-0.848558	Y	5.14124	0
Tretinoin-27286	1	2	0	0.358499	0.292794	0.991012	0.467176	0.963016	0.550818	0.940026	moderate support	0.0195284	3.85892	2.36001	5.40175	Y	3.00855	1
Tretinoin-2745	1	2	0	0.37614	0.284355	0.989903	0.451213	0.965636	0.5285	0.94557	moderate support	0.642942	-5.46526	-7.58586	-3.3958	Y	2.95409	0
Tretinoin-2877	1	2	0	0.368766	0.304153	0.994	0.463682	0.967535	0.545526	0.942091	moderate support	0.0266883	4.45096	3.11171	5.82082	Y	2.29772	1
Tretinoin-30008	1	2	0	0.353081	0.319107	0.990095	0.467964	0.961591	0.542182	0.943921	moderate support	0.629901	-2.42099	-3.71098	-1.16199	Y	4.03756	0
Tretinoin-3101	1	2	0	0.368218	0.30562	0.988176	0.468175	0.959312	0.54388	0.932727	moderate support	0.0327669	3.17292	1.54229	4.89446	Y	3.92437	1
Tretinoin-3106	1	2	0	0.348359	0.280015	0.992423	0.469528	0.963883	0.538011	0.943128	moderate support	1.13701	-2.27473	-3.87186	-0.760585	Y	5.10894	0
Tretinoin-3157	-1	2	0	0.367097	0.284245	0.994116	0.48833	0.966466	0.553926	0.948117	moderate support	0.910142	-9.6101	-12.2011	-7.38008	Y	1.90281	1
Tretinoin-3199	1	2	0	0.357806	0.287284	0.994249	0.475911	0.972853	0.553581	0.946839	moderate support	0.03456	5.06668	3.55714	6.72193	Y	2.36538	1
Tretinoin-3201	1	2	0	0.318559	0.28528	0.992369	0.472829	0.96871	0.548696	0.941358	moderate support	0.03456	9.29031	7.35044	11.5191	Y	1.70891	1
Tretinoin-3215	1	2	0	0.347882	0.316598	0.991982	0.489301	0.971383	0.559482	0.953685	moderate support	0.0374415	2.57806	1.09844	4.08481	Y	4.37585	1
Tretinoin-3251	-1	2	0	0.351078	0.287874	0.987827	0.459338	0.956712	0.53321	0.92868	moderate support	0.629901	-2.53385	-4.50151	-0.756521	Y	5.60073	1
Tretinoin-3280	1	2	0	0.373167	0.345388	0.990328	0.491911	0.964419	0.565662	0.943975	moderate support	0.616077	5.88301	3.8916	7.99347	Y	2.66733	1
Tretinoin-3383	1	2	0	0.383232	0.292394	0.992839	0.48113	0.965873	0.552598	0.946084	moderate support	0.88207	12.0287	9.03846	15.5925	Y	2.0807	1
Tretinoin-3485	-1	2	0	0.402039	0.285243	0.990585	0.463634	0.95882	0.53392	0.936988	moderate support	0.287508	-4.64529	-7.48212	-2.59935	Y	3.85133	1
Tretinoin-3597	1	2	0	0.368608	0.299813	0.98931	0.470898	0.970035	0.54969	0.942716	moderate support	0.629901	2.24006	0.609316	3.99984	Y	5.82888	1
Tretinoin-3655	1	2	0	0.364677	0.298433	0.993008	0.462112	0.961014	0.54913	0.937316	moderate support	0.232139	-2.81855	-4.19408	-1.406	Y	3.80842	0
Tretinoin-3856	1	2	0	0.344404	0.298444	0.993548	0.460425	0.964489	0.534408	0.942002	moderate support	0.0397413	-2.64172	-4.70608	-0.935452	Y	5.39481	0
Tretinoin-3959	1	2	0	0.347862	0.305596	0.990478	0.478405	0.967552	0.543733	0.943534	moderate support	1.75964	2.98321	1.45293	4.48298	Y	3.8854	1
Tretinoin-4051	1	2	0	0.35976	0.291691	0.994579	0.464245	0.973502	0.547191	0.952441	moderate support	0.270966	3.37005	1.92562	4.83381	Y	3.29264	1
Tretinoin-4605	-1	2	0	0.35369	0.299832	0.98794	0.483078	0.964946	0.552551	0.941296	moderate support	0.0612201	2.60166	0.781768	4.31199	Y	5.15838	0
Tretinoin-4938	1	2	0	0.367321	0.320832	0.989563	0.468936	0.968175	0.545561	0.9422	moderate support	0.00775601	3.32723	1.97048	4.62519	Y	3.02056	1
Tretinoin-4939	1	2	0	0.380561	0.296179	0.985993	0.465358	0.966054	0.54699	0.93844	moderate support	0.014013	2.37294	0.980922	3.81682	Y	4.46031	1
Tretinoin-5087	1	2	0	0.360188	0.316199	0.994999	0.469003	0.968332	0.548348	0.947341	moderate support	0.0195284	2.75255	1.38253	4.07773	Y	3.64374	1
Tretinoin-51203	-1	2	0	0.390548	0.278419	0.988907	0.458515	0.957455	0.549117	0.939226	moderate support	0.0617033	-9.28261	-12.6204	-6.53399	Y	2.47142	1
Tretinoin-51491	-1	2	0	0.376988	0.304965	0.988835	0.467754	0.962353	0.552279	0.949199	moderate support	0.615068	2.70897	0.874533	4.37024	Y	4.95058	0
Tretinoin-5156	1	2	0	0.356802	0.267937	0.986563	0.450647	0.951559	0.535171	0.927358	moderate support	0.629901	3.02276	1.59086	4.47023	Y	3.65172	1
Tretinoin-5294	1	2	0	0.352727	0.277386	0.993213	0.449209	0.968016	0.538482	0.941655	moderate support	0.0327669	2.93795	1.44597	4.48247	Y	3.90504	1
Tretinoin-5341	1	2	0	0.355936	0.296453	0.992796	0.451344	0.967024	0.532225	0.94056	moderate support	0.0606411	2.96627	1.65656	4.27219	Y	3.31611	1
Tretinoin-5352	1	2	0	0.348243	0.296607	0.993694	0.453675	0.970595	0.532041	0.945146	moderate support	0.0374415	2.84563	1.56439	4.16844	Y	3.51969	1
Tretinoin-5427	-1	2	0	0.353289	0.300947	0.9881	0.468222	0.965044	0.542454	0.947539	moderate support	0.0197264	3.25222	1.45145	5.1523	Y	4.37313	0
Tretinoin-54498	1	2	0	0.371282	0.277176	0.991026	0.447144	0.968412	0.532354	0.946586	moderate support	0.0327669	4.15345	2.8065	5.60133	Y	2.58703	1
Tretinoin-54517	-1	2	0	0.349369	0.274477	0.991273	0.42242	0.962221	0.511433	0.936227	moderate support	0.629901	-2.44883	-4.4087	-0.669072	Y	5.72283	1
Tretinoin-5468	1	2	0	0.369232	0.29805	0.995736	0.482894	0.967293	0.5498	0.940287	moderate support	0.629901	6.83673	4.25539	9.98282	Y	3.14329	1
Tretinoin-55030	1	2	0	0.396888	0.294496	0.991143	0.451638	0.967084	0.523676	0.942584	moderate support	0.61487	3.04268	1.65886	4.36502	Y	3.42089	1
Tretinoin-55388	-1	2	0	0.389412	0.307496	0.990318	0.475852	0.96632	0.54345	0.945118	moderate support	0.657045	2.59019	1.28503	3.90099	Y	3.76124	0
Tretinoin-5579	1	2	0	0.385768	0.31141	0.988745	0.466596	0.967165	0.541111	0.948899	moderate support	0.0327669	3.79068	2.40951	5.16791	Y	2.7792	1
Tretinoin-55806	-1	2	0	0.361213	0.277085	0.991638	0.459396	0.971094	0.533411	0.948666	moderate support	0.61487	-3.07061	-4.43869	-1.56057	Y	3.53488	1
Tretinoin-5721	1	2	0	0.364084	0.30127	0.992377	0.466285	0.966371	0.537928	0.944478	moderate support	0.287508	3.55116	1.61157	5.38435	Y	4.00455	1
Tretinoin-57804	1	2	0	0.378821	0.278716	0.988939	0.475491	0.963472	0.557213	0.938229	moderate support	0.0327669	3.99992	1.74089	6.85959	Y	4.7467	1
Tretinoin-5925	1	2	0	0.367561	0.279766	0.990222	0.470717	0.963728	0.542484	0.939843	moderate support	0.0424601	-2.7488	-4.03593	-1.39862	Y	3.66769	0
Tretinoin-6482	1	2	0	0.376159	0.274601	0.986685	0.443893	0.95736	0.527337	0.931984	moderate support	0.0195284	2.52232	1.09789	4.0332	Y	4.40367	1
Tretinoin-6653	1	2	0	0.386604	0.285824	0.989152	0.463204	0.961741	0.528951	0.938208	moderate support	0.629901	3.10936	1.58889	4.65117	Y	3.69324	1
Tretinoin-6662	1	2	0	0.327798	0.292836	0.993355	0.446576	0.96571	0.53003	0.941403	moderate support	0.0128302	-2.30978	-3.75124	-0.836452	Y	4.7742	0
Tretinoin-6909	1	2	0	0.386413	0.276766	0.996311	0.470345	0.968181	0.558447	0.945895	moderate support	0.629901	3.9046	1.89954	6.00298	Y	3.93886	1
Tretinoin-6926	1	2	0	0.39267	0.275202	0.986456	0.43526	0.957043	0.516135	0.939562	moderate support	0.629901	3.19671	1.80908	4.65254	Y	3.36725	1
Tretinoin-6949	-1	2	0	0.376477	0.305873	0.989288	0.448358	0.959409	0.520192	0.936812	moderate support	0.657045	2.72516	1.45368	3.98654	Y	3.54488	0
Tretinoin-7076	1	2	0	0.384887	0.272156	0.990137	0.466925	0.959894	0.553375	0.940409	moderate support	0.0489064	-5.57329	-7.88388	-3.81729	Y	2.74131	0
Tretinoin-7086	1	2	0	0.380635	0.278165	0.990294	0.45388	0.964282	0.548232	0.944164	moderate support	1.13701	2.54189	0.884148	4.08251	Y	4.85601	1
Tretinoin-7138	-1	2	0	0.354625	0.282804	0.988539	0.469539	0.958902	0.553444	0.936217	moderate support	0.629901	-2.28083	-3.74794	-0.864432	Y	4.79033	1
Tretinoin-7153	-1	2	0	0.374201	0.292818	0.991027	0.476941	0.968008	0.549057	0.95155	moderate support	0.0747439	-4.46783	-7.2005	-2.35201	Y	4.06472	1
Tretinoin-7298	-1	2	0	0.393701	0.294066	0.99299	0.456676	0.97246	0.536972	0.948002	moderate support	0.0617033	-9.52364	-12.4892	-7.08932	Y	2.14425	1
Tretinoin-7378	1	2	0	0.369363	0.292797	0.995461	0.46751	0.971682	0.553052	0.949245	moderate support	0.61487	2.89235	1.53484	4.20096	Y	3.53079	1
Tretinoin-79572	-1	2	0	0.345337	0.298529	0.990032	0.463417	0.965661	0.54019	0.945269	moderate support	0.0327669	2.6336	1.27406	4.00715	Y	3.98819	0
Tretinoin-8202	1	2	0	0.358543	0.274723	0.992205	0.460102	0.965744	0.536467	0.943149	moderate support	0.869808	13.8276	10.4107	17.9234	Y	2.02866	1
Tretinoin-840	1	2	0	0.347942	0.292835	0.992732	0.47452	0.966754	0.558229	0.942821	moderate support	1.10951	5.29864	3.08615	7.56739	Y	3.20488	1
Tretinoin-84981	1	2	0	0.372296	0.301869	0.994867	0.475795	0.964684	0.54391	0.944842	moderate support	0.0617033	3.01351	1.56525	4.58573	Y	3.77122	1
Tretinoin-8519	1	2	0	0.383882	0.28704	0.991949	0.459565	0.965998	0.531547	0.944976	moderate support	0.235002	-2.31431	-3.6446	-0.903478	Y	4.5173	0
Tretinoin-85236	-1	2	0	0.392465	0.288973	0.990492	0.460622	0.967965	0.543624	0.941321	moderate support	0.629901	-5.31748	-8.07645	-2.837	Y	3.73592	1
Tretinoin-8804	1	2	0	0.390131	0.258211	0.991838	0.451028	0.963471	0.523702	0.94617	moderate support	0.287508	4.76969	2.63297	7.25826	Y	3.71869	1
Tretinoin-8870	1	2	0	0.386332	0.32625	0.993205	0.482441	0.96813	0.551589	0.943749	moderate support	0.0476005	-4.22729	-6.21793	-1.88758	Y	3.91475	0
Tretinoin-9053	1	2	0	0.368075	0.262553	0.992479	0.447725	0.969235	0.517418	0.941525	moderate support	0.629901	3.3671	0.162355	6.58249	Y	7.28233	1
Tretinoin-912	1	2	0	0.331328	0.286082	0.988658	0.477915	0.963875	0.54685	0.934305	moderate support	0.0108496	2.4816	0.996507	4.00413	Y	4.64861	1
Tretinoin-9134	-1	2	0	0.39799	0.284067	0.991955	0.465715	0.965455	0.540055	0.942753	moderate support	0.0226078	-2.32791	-4.25752	-0.509612	Y	6.13856	1
Tretinoin-9412	-1	2	0	0.371734	0.293767	0.991845	0.473902	0.965579	0.557098	0.943079	moderate support	0.0476005	-3.22375	-4.61466	-1.89778	Y	3.17973	1
Tretinoin-9429	1	2	0	0.405733	0.285992	0.987957	0.459128	0.967806	0.547832	0.945766	moderate support	0.0259616	3.95063	2.63281	5.35199	Y	2.633	1
Triclosan-1026	-1	2	0	0.387472	0.276121	0.993604	0.44994	0.970581	0.530542	0.946511	moderate support	0.0109365	2.4775	0.0478695	5.53335	Y	2.8849	0
Tunicamycin-468	1	2	0	0.364083	0.282087	0.991988	0.461515	0.965225	0.531341	0.940621	moderate support	0.613566	10.2053	8.04847	12.2945	Y	0.518432	1
Tunicamycin-5034	1	2	0	0.349955	0.30999	0.987548	0.444639	0.962731	0.544989	0.940349	moderate support	0.00189	3.57434	1.39425	5.51249	Y	1.45643	1
Tunicamycin-7184	1	2	0	0.381606	0.318399	0.991265	0.467211	0.969071	0.541904	0.949836	moderate support	0.00189	8.35764	5.7933	10.5358	Y	0.701057	1
Tunicamycin-7422	1	2	0	0.33554	0.282681	0.988466	0.464042	0.958873	0.545662	0.939014	moderate support	0.654636	2.94719	1.6871	4.27156	Y	1.08377	1
Tunicamycin-9695	1	2	0	0.339974	0.283326	0.990103	0.450368	0.969441	0.535041	0.946063	moderate support	0.613566	18.9792	15.9504	21.9266	Y	0.388392	1
Tunicamycin-9709	1	2	0	0.332354	0.297643	0.990118	0.466871	0.965927	0.54731	0.936382	moderate support	0.00189072	25.7615	21.3316	30.6821	Y	0.45191	1
Vitamin K 3-1026	1	2	0	0.347983	0.28235	0.990862	0.474272	0.96648	0.540531	0.944522	moderate support	0.231504	12.5105	8.51517	17.1362	Y	1.99493	1
Vitamin K 3-1646	1	2	0	0.401759	0.280144	0.989522	0.464209	0.96076	0.542978	0.937225	moderate support	0.231504	6.89417	4.88122	9.53415	Y	1.93481	1
Vitamin K 3-2729	1	2	0	0.38278	0.311409	0.990566	0.485938	0.967779	0.55794	0.946913	moderate support	0.0284049	4.82443	3.10675	6.64341	Y	2.11074	1
Vitamin K 3-2730	1	2	0	0.382823	0.310463	0.994703	0.47293	0.969006	0.533885	0.946587	moderate support	0.231504	7.88082	6.20304	9.62513	Y	1.25905	1
Vitamin K 3-3162	1	2	0	0.340398	0.311223	0.993213	0.469897	0.968419	0.53933	0.942674	moderate support	0.231504	33.961	27.916	40.6796	Y	1.09115	1
Vitamin K 3-3976	1	2	0	0.365965	0.304036	0.99198	0.476524	0.97385	0.547529	0.95391	moderate support	0.231504	3.80312	1.94719	5.83293	Y	2.95593	1
Zidovudine-10057	1	2	0	0.361062	0.293695	0.989895	0.451697	0.963913	0.513226	0.937129	moderate support	0.0101494	2.90625	0.549787	7.48462	Y	2.11213	1
alvocidib-4170	-1	2	0	0.371265	0.311594	0.990631	0.476493	0.967069	0.547544	0.941606	moderate support	0.474936	-8.49557	-11.2948	-5.86353	Y	1.80409	1
belinostat-1490	1	2	0	0.37111	0.293623	0.991131	0.464515	0.961345	0.539295	0.937319	moderate support	0.617222	3.3006	1.28577	5.14914	Y	1.51093	1
belinostat-54361	1	2	0	0.378524	0.291995	0.990388	0.461797	0.959582	0.541014	0.93582	moderate support	0.618754	5.07359	2.86884	7.65324	Y	1.21611	1
benzyloxycarbonylleucyl-leucyl-leucine aldehyde-1645	1	2	0	0.356161	0.267668	0.990013	0.450423	0.965655	0.539931	0.944247	moderate support	0.014139	6.27874	4.06173	9.00993	Y	1.6845	1
benzyloxycarbonylleucyl-leucyl-leucine aldehyde-3569	1	2	0	0.372279	0.303429	0.987406	0.440092	0.960427	0.520266	0.933761	moderate support	0.0354054	8.54257	6.24703	11.3216	Y	1.27579	1
decitabine-11197	1	2	0	0.378269	0.325152	0.992285	0.497911	0.962281	0.562301	0.937573	moderate support	0.0175231	4.02854	2.15956	7.80473	Y	1.73244	1
decitabine-22943	1	2	0	0.384259	0.323772	0.990856	0.478768	0.96447	0.547836	0.94071	moderate support	0.146552	4.66913	2.43797	8.53729	Y	1.64979	1
decitabine-6387	1	2	0	0.355079	0.277607	0.988977	0.453308	0.964604	0.530501	0.947308	moderate support	0.218778	2.96667	1.39845	6.70232	Y	2.1556	1
diphenylcyclopropenone-3162	1	2	0	0.39598	0.344441	0.987901	0.497942	0.959095	0.580889	0.944459	moderate support	0.00650748	19.7227	11.6989	25.1039	Y	0.559267	1
docetaxel-7157	1	2	0	0.369298	0.302759	0.991362	0.457475	0.976127	0.54432	0.952418	moderate support	0.0667515	-3.252	-5.48415	-1.31984	Y	1.83832	0
entinostat-8744	1	2	0	0.379127	0.260778	0.991775	0.441462	0.963734	0.515452	0.944071	moderate support	0.0919642	4.59773	2.97767	6.34837	Y	2.13565	1
fulvestrant-2305	-1	2	0	0.382355	0.277872	0.992097	0.426769	0.963751	0.5061	0.937074	moderate support	0.119965	-2.7885	-4.6754	-1.06725	Y	5.54634	1
fulvestrant-890	-1	2	0	0.364962	0.306888	0.991313	0.471533	0.965823	0.554552	0.941129	moderate support	0.019616	-5.59979	-9.12351	-3.13942	Y	4.42891	1
irinotecan-1062	-1	2	0	0.358639	0.312623	0.990788	0.468226	0.962582	0.53849	0.938998	moderate support	0.131576	-6.40408	-9.53122	-3.31898	Y	1.43169	1
irinotecan-1387	-1	2	0	0.375704	0.271242	0.992038	0.462722	0.966451	0.54092	0.945406	moderate support	0.131576	-3.28195	-4.58755	-1.86942	Y	1.22853	1
irinotecan-2335	1	2	0	0.352239	0.290956	0.990759	0.466356	0.967641	0.54382	0.94094	moderate support	0.131576	-4.94347	-8.1611	-2.68356	Y	1.61275	0
ochratoxin A-10254	-1	2	0	0.38095	0.300734	0.991614	0.472029	0.961562	0.554161	0.938694	moderate support	0.00582221	2.81889	1.57069	4.26645	Y	1.04849	0
ochratoxin A-10421	-1	2	0	0.360607	0.29485	0.991409	0.44309	0.967579	0.542642	0.947332	moderate support	0.00428668	2.45875	0.477283	4.07117	Y	1.5573	0
ochratoxin A-1051	-1	2	0	0.373496	0.297948	0.992854	0.46298	0.96792	0.542774	0.947312	moderate support	0.00582221	-4.44628	-6.81621	-2.57548	Y	1.01587	1
ochratoxin A-4891	-1	2	0	0.387809	0.297066	0.991091	0.462011	0.968712	0.538184	0.94851	moderate support	0.00428668	-6.04991	-7.8312	-3.86904	Y	0.705128	1
ochratoxin A-64577	1	2	0	0.37075	0.282917	0.990735	0.448632	0.961921	0.52601	0.944159	moderate support	0.019381	3.84799	1.78882	5.72459	Y	1.08829	1
palbociclib-7083	-1	2	0	0.398614	0.272995	0.993073	0.464046	0.963331	0.557545	0.944501	moderate support	0.0347561	-9.75322	-12.574	-7.39938	Y	1.09514	1
palbociclib-7153	-1	2	0	0.376206	0.305287	0.993506	0.477226	0.966639	0.567656	0.944032	moderate support	0.0347561	-19.5545	-25.5594	-14.5595	Y	1.17297	1
palbociclib-890	-1	2	0	0.361053	0.315432	0.987598	0.465578	0.959715	0.544903	0.942371	moderate support	0.116577	-14.8139	-18.4949	-11.842	Y	0.91953	1
palbociclib-9134	-1	2	0	0.34183	0.307152	0.992462	0.47693	0.972201	0.551591	0.951505	moderate support	0.0347561	-11.9408	-14.8753	-9.16115	Y	1.0027	1
palbociclib-983	-1	2	0	0.386489	0.272368	0.99271	0.472129	0.957808	0.55428	0.937442	moderate support	0.0347561	-14.767	-18.6851	-11.8373	Y	0.946267	1
panobinostat-1647	1	2	0	0.392973	0.30926	0.989629	0.482964	0.964098	0.553151	0.940133	moderate support	0.0127775	13.0325	9.47407	16.7406	Y	1.84465	1
phenethyl isothiocyanate-1728	1	2	0	0.369376	0.298583	0.988806	0.478917	0.967249	0.553533	0.950365	moderate support	0.0210404	4.64136	2.12234	6.84762	Y	1.96891	1
resveratrol-1027	1	2	0	0.322893	0.272771	0.98991	0.458936	0.956611	0.537488	0.934463	moderate support	0.239226	-5.2871	-8.13986	-3.16561	Y	3.04178	0
resveratrol-1382	1	2	0	0.363948	0.293842	0.99172	0.459597	0.971416	0.539999	0.949271	moderate support	0.0302952	-8.17214	-12.0848	-5.46411	Y	2.63674	0
resveratrol-2052	1	2	0	0.340557	0.262839	0.992344	0.472233	0.963632	0.550623	0.938377	moderate support	0.304038	-2.27382	-3.6967	-0.836657	Y	4.28582	0
resveratrol-2961	1	2	0	0.375379	0.31555	0.991045	0.473677	0.964146	0.547932	0.941065	moderate support	0.0916995	-3.24251	-4.88183	-1.79348	Y	3.18119	0
resveratrol-3280	-1	2	0	0.379746	0.2736	0.990477	0.456476	0.973065	0.537779	0.947047	moderate support	0.0531265	3.1773	1.02352	5.74072	Y	4.86493	0
resveratrol-3727	1	2	0	0.378692	0.282169	0.99202	0.478363	0.960577	0.555705	0.934303	moderate support	0.0505092	-5.07169	-7.56644	-3.43462	Y	2.59625	0
resveratrol-5901	-1	2	0	0.379177	0.280921	0.987643	0.454746	0.962539	0.534522	0.942077	moderate support	0.0916995	-2.28362	-4.24251	-0.773187	Y	4.93385	1
resveratrol-604	1	2	0	0.364405	0.302685	0.99013	0.461502	0.962413	0.548917	0.942472	moderate support	0.0916995	-2.75491	-4.19181	-1.3929	Y	3.39556	0
resveratrol-7153	-1	2	0	0.349451	0.297755	0.993443	0.454552	0.964068	0.536751	0.941684	moderate support	0.0313206	-5.63388	-8.11835	-3.29734	Y	2.87756	1
resveratrol-7431	-1	2	0	0.369252	0.276609	0.992087	0.447701	0.961743	0.528782	0.936942	moderate support	0.024461	-4.75118	-7.9198	-2.71064	Y	3.49113	1
resveratrol-7980	1	2	0	0.373834	0.298475	0.991303	0.47395	0.965572	0.548265	0.948521	moderate support	0.0276952	-7.17227	-10.7653	-4.57904	Y	2.77868	0
resveratrol-8821	-1	2	0	0.343931	0.282764	0.988238	0.464548	0.963857	0.547372	0.943015	moderate support	0.0352275	4.81283	2.1489	8.14315	Y	4.12473	0
resveratrol-9518	1	2	0	0.370408	0.274288	0.990094	0.466032	0.953729	0.547374	0.930155	moderate support	0.0405919	-9.09331	-12.944	-6.56201	Y	2.22967	0
rosiglitazone-2194	1	2	0	0.379564	0.319331	0.991525	0.483386	0.965914	0.557926	0.941618	moderate support	0.128008	4.88752	3.60674	6.15836	Y	1.38722	1
rosiglitazone-23710	1	2	0	0.385812	0.297565	0.99541	0.463218	0.969192	0.541179	0.944897	moderate support	0.160158	-2.27799	-3.55063	-0.925868	Y	3.06224	0
rosiglitazone-332	-1	2	0	0.37633	0.286426	0.993054	0.464427	0.964237	0.534961	0.945031	moderate support	0.0122886	-3.21646	-5.33416	-1.55228	Y	3.11339	1
rosiglitazone-8837	-1	2	0	0.35919	0.304703	0.992137	0.483741	0.969752	0.561638	0.949133	moderate support	0.0122886	4.17044	2.41348	6.24002	Y	2.45031	0
sulforafan-1066	1	2	0	0.357597	0.301188	0.994281	0.495004	0.966209	0.564722	0.945129	moderate support	0.0256125	14.5073	11.6365	18.1683	Y	1.84456	1
sulforafan-1645	1	2	0	0.352401	0.321157	0.993634	0.466857	0.964178	0.55345	0.937749	moderate support	0.0144805	6.88014	5.27302	8.74895	Y	2.0804	1
sulforafan-7295	1	2	0	0.37121	0.288636	0.989355	0.483249	0.959202	0.555613	0.9357	moderate support	0.0352062	3.53721	2.07082	4.90392	Y	3.3319	1
trans-1,4-Bis(2-chlorobenzaminomethyl)cyclohexane Dihydrochloride-4047	1	2	0	0.354031	0.275117	0.989265	0.443163	0.966894	0.521118	0.938559	moderate support	0.0306913	5.21365	3.1751	7.41051	Y	0.908125	1
tributyltin-19	1	2	0	0.356493	0.292788	0.986258	0.458689	0.961003	0.527105	0.939359	moderate support	0.019381	2.83203	1.68022	2.83203	Y	0.406709	1
tributyltin-7852	1	2	0	0.375923	0.292303	0.990447	0.444538	0.961157	0.52513	0.928737	moderate support	0.0224398	2.72887	2.09551	2.72887	Y	0.232095	1
trichostatin A-1000	-1	2	0	0.397721	0.294048	0.990714	0.44276	0.962125	0.534901	0.943274	moderate support	0.0113933	-14.7042	-17.0458	-12.3763	Y	2.55374	1
trichostatin A-100132406	1	2	0	0.359044	0.283526	0.992049	0.474685	0.967854	0.54188	0.938577	moderate support	0.0113933	25.2259	23.0829	27.5207	Y	1.42939	1
trichostatin A-1004	1	2	0	0.353102	0.265408	0.991777	0.439207	0.970487	0.527715	0.948973	moderate support	0.0113933	-13.4149	-15.6578	-11.0915	Y	2.71931	0
trichostatin A-10079	-1	2	0	0.367104	0.289498	0.988037	0.464344	0.96525	0.548254	0.942705	moderate support	0.0113933	-25.4113	-27.7504	-23.0942	Y	1.47021	1
trichostatin A-10095	1	2	0	0.371294	0.297322	0.993414	0.437703	0.961266	0.52378	0.936099	moderate support	0.0113933	-9.5982	-12.2615	-6.99165	Y	4.41418	0
trichostatin A-10098	-1	2	0	0.344313	0.260866	0.989723	0.458409	0.963487	0.511929	0.941423	moderate support	0.0113933	19.9943	18.1313	21.9053	Y	1.54448	0
trichostatin A-10125	1	2	0	0.371707	0.307863	0.985823	0.462005	0.954207	0.535539	0.931573	moderate support	0.0113933	6.56581	4.41058	9.03423	Y	5.69429	1
trichostatin A-10129	-1	2	0	0.364284	0.314294	0.990892	0.473844	0.962235	0.545247	0.943847	moderate support	0.0113933	26.003	23.5803	28.3903	Y	1.4805	0
trichostatin A-10142	-1	2	0	0.352275	0.316039	0.986524	0.463573	0.961996	0.541828	0.939229	moderate support	0.0113933	26.9056	24.8284	29.1153	Y	1.27491	0
trichostatin A-10150	1	2	0	0.36946	0.314557	0.991127	0.47547	0.967419	0.54584	0.942583	moderate support	0.0113933	34.6413	30.1955	38.9532	Y	2.04591	1
trichostatin A-10161	1	2	0	0.354993	0.295682	0.987894	0.47409	0.962703	0.525179	0.936274	moderate support	0.0113933	2.58152	0.665714	4.4915	Y	12.0455	1
trichostatin A-10186	1	2	0	0.340832	0.309914	0.990133	0.46834	0.961802	0.548688	0.937897	moderate support	0.0113933	15.5905	13.6412	17.675	Y	2.11484	1
trichostatin A-1019	-1	2	0	0.343695	0.279338	0.995029	0.456038	0.964756	0.538805	0.945938	moderate support	0.0143578	-97.4709	-102.562	-92.4889	Y	0.839981	1
trichostatin A-10207	1	2	0	0.350124	0.253784	0.991358	0.464115	0.961423	0.548099	0.934411	moderate support	0.0113933	-6.2102	-8.56616	-3.92447	Y	5.95095	0
trichostatin A-10221	-1	2	0	0.398041	0.284674	0.987757	0.457839	0.970803	0.541465	0.950472	moderate support	0.0113933	-21.5192	-27.1282	-16.0171	Y	4.1513	1
trichostatin A-10231	-1	2	0	0.363533	0.298814	0.98929	0.473803	0.958648	0.544784	0.940139	moderate support	0.0113933	13.0282	10.9677	15.1577	Y	2.6186	0
trichostatin A-10234	1	2	0	0.376506	0.265849	0.991509	0.468286	0.96141	0.53806	0.938609	moderate support	0.0113933	15.2925	13.4979	17.1688	Y	1.93087	1
trichostatin A-10252	-1	2	0	0.394556	0.31897	0.990922	0.478368	0.967564	0.560915	0.943633	moderate support	0.0113933	-21.3649	-23.5353	-19.3333	Y	1.58031	1
trichostatin A-10265	1	2	0	0.38605	0.303594	0.988297	0.470026	0.96022	0.550797	0.943681	moderate support	0.0113933	-3.08673	-5.35522	-0.657381	Y	12.0756	0
trichostatin A-1027	1	2	0	0.358053	0.306589	0.992018	0.463015	0.961959	0.528943	0.941614	moderate support	0.0311397	-90.4926	-95.6997	-85.449	Y	0.913244	0
trichostatin A-10313	-1	2	0	0.368247	0.303077	0.988447	0.478553	0.961294	0.544323	0.939456	moderate support	0.0113933	37.0357	34.8621	39.1117	Y	0.929378	0
trichostatin A-10330	1	2	0	0.380194	0.285146	0.992093	0.455942	0.962357	0.541154	0.941742	moderate support	0.0113933	-55.9326	-58.2282	-53.6007	Y	0.677123	0
trichostatin A-10371	-1	2	0	0.357339	0.308874	0.98941	0.474639	0.967199	0.551632	0.940661	moderate support	0.0113933	37.5993	35.5403	39.8685	Y	0.920419	0
trichostatin A-10395	1	2	0	0.373183	0.296856	0.995304	0.456587	0.966941	0.524971	0.934574	moderate support	0.0113933	-28.1667	-30.4213	-25.9697	Y	1.28298	0
trichostatin A-1040	1	2	0	0.364387	0.302063	0.993348	0.469792	0.967453	0.546906	0.938406	moderate support	0.0113933	8.12605	5.6779	10.4009	Y	4.73862	1
trichostatin A-10413	1	2	0	0.37466	0.27676	0.985254	0.463638	0.959005	0.526231	0.931717	moderate support	0.0113933	-13.2985	-15.4259	-11.2241	Y	2.56526	0
trichostatin A-10447	1	2	0	0.380068	0.262776	0.990566	0.455365	0.961124	0.532203	0.941182	moderate support	0.0113933	4.02587	1.9012	6.08184	Y	8.34169	1
trichostatin A-10468	-1	2	0	0.377193	0.288934	0.992991	0.482668	0.963414	0.553322	0.947062	moderate support	0.0113933	-11.8719	-13.6336	-10.1002	Y	2.41206	1
trichostatin A-10475	1	2	0	0.399517	0.294138	0.990826	0.465693	0.96068	0.538104	0.93986	moderate support	0.0113933	13.7671	11.8003	15.7695	Y	2.32322	1
trichostatin A-10507	-1	2	0	0.365897	0.314779	0.990259	0.485646	0.964132	0.569703	0.940663	moderate support	0.0113933	13.7866	11.2011	16.3321	Y	3.05297	0
trichostatin A-1051	1	2	0	0.371033	0.289715	0.992085	0.467936	0.966772	0.546344	0.95272	moderate support	0.0113933	-23.3282	-26.8148	-20.009	Y	2.37491	0
trichostatin A-10512	1	2	0	0.375161	0.323841	0.988532	0.482376	0.96906	0.556436	0.94525	moderate support	0.0113933	-21.6643	-23.6716	-19.6547	Y	1.53162	0
trichostatin A-1052	1	2	0	0.387502	0.293407	0.993057	0.482824	0.963517	0.560496	0.940225	moderate support	0.0113933	-29.7502	-33.8857	-25.7056	Y	2.21199	0
trichostatin A-10521	-1	2	0	0.362588	0.302446	0.994393	0.496268	0.970494	0.575417	0.948001	moderate support	0.0113933	-48.4614	-51.0981	-45.9908	Y	0.858075	1
trichostatin A-10611	-1	2	0	0.367157	0.285341	0.991455	0.454717	0.971054	0.537212	0.949584	moderate support	0.0113933	-12.2699	-14.3419	-10.0853	Y	2.7836	1
trichostatin A-10630	1	2	0	0.36559	0.297698	0.993765	0.474255	0.965204	0.543515	0.936317	moderate support	0.0113933	15.7929	13.7323	17.9346	Y	2.17394	1
trichostatin A-10631	1	2	0	0.393758	0.312054	0.991665	0.474316	0.95801	0.554852	0.93498	moderate support	0.0113933	-4.57359	-7.52211	-1.17937	Y	11.231	0
trichostatin A-10640	-1	2	0	0.333661	0.324426	0.992715	0.496413	0.958619	0.562949	0.937813	moderate support	0.0113933	-7.16769	-9.2156	-5.06972	Y	4.70215	1
trichostatin A-10725	1	2	0	0.387907	0.308355	0.993839	0.493058	0.969936	0.574396	0.945134	moderate support	0.0113933	3.92823	1.91315	5.92491	Y	8.10889	1
trichostatin A-1075	1	2	0	0.361782	0.280111	0.990808	0.446783	0.964118	0.521444	0.941165	moderate support	0.0113933	-4.59838	-6.94124	-2.29778	Y	8.23815	0
trichostatin A-10752	1	2	0	0.348368	0.300807	0.993634	0.469727	0.969946	0.558516	0.942114	moderate support	0.0113933	-20.1976	-22.0202	-18.3679	Y	1.46612	0
trichostatin A-10763	-1	2	0	0.362942	0.296707	0.991395	0.477089	0.964435	0.549244	0.945232	moderate support	0.0113933	-25.067	-27.4618	-22.6899	Y	1.58063	1
trichostatin A-10771	-1	2	0	0.353762	0.280816	0.987957	0.463024	0.968019	0.540475	0.951907	moderate support	0.0113933	-39.9981	-42.0751	-37.8584	Y	0.856731	1
trichostatin A-10848	1	2	0	0.352289	0.308651	0.991027	0.482364	0.964064	0.54508	0.944602	moderate support	0.012246	3.89144	0.981832	7.10964	Y	12.47	1
trichostatin A-10873	-1	2	0	0.353101	0.325417	0.99392	0.479596	0.969916	0.561027	0.951699	moderate support	0.0113933	-38.9168	-40.9663	-36.7256	Y	0.8892	1
trichostatin A-10924	1	2	0	0.357838	0.337645	0.993791	0.480686	0.974638	0.555966	0.956911	moderate support	0.0113933	17.7529	15.778	19.7096	Y	1.77229	1
trichostatin A-10954	1	2	0	0.381554	0.29318	0.991874	0.451093	0.961669	0.519009	0.936593	moderate support	0.0113933	-33.2853	-36.317	-30.5166	Y	1.41619	0
trichostatin A-11011	-1	2	0	0.408406	0.320698	0.991437	0.491917	0.968894	0.549007	0.95035	moderate support	0.0113933	-27.5806	-32.2557	-22.7319	Y	2.78093	1
trichostatin A-11014	1	2	0	0.388593	0.294893	0.991713	0.455224	0.962326	0.52257	0.936543	moderate support	0.0113933	-18.421	-21.8412	-15.2554	Y	2.95645	0
trichostatin A-11031	1	2	0	0.370646	0.294405	0.991792	0.465534	0.962679	0.538713	0.940706	moderate support	0.0113933	32.6024	28.2037	36.8297	Y	2.15204	1
trichostatin A-11098	-1	2	0	0.394482	0.301307	0.990888	0.481815	0.967772	0.54869	0.94637	moderate support	0.0113933	-84.0525	-91.9446	-76.6059	Y	1.48732	1
trichostatin A-11141	-1	2	0	0.387876	0.300776	0.989045	0.476547	0.962812	0.547708	0.945983	moderate support	0.0113933	23.9741	21.4889	26.3626	Y	1.67161	0
trichostatin A-1116	-1	2	0	0.383929	0.294767	0.988585	0.453411	0.969163	0.524954	0.944377	moderate support	0.0113933	20.8392	18.8423	22.877	Y	1.59109	0
trichostatin A-11163	1	2	0	0.394321	0.282088	0.99219	0.449012	0.959821	0.532953	0.938761	moderate support	0.0113933	-4.48724	-6.90247	-2.0907	Y	8.6316	0
trichostatin A-11177	1	2	0	0.361561	0.286418	0.993288	0.452459	0.969335	0.531612	0.945176	moderate support	0.0113933	-69.448	-72.3619	-66.8206	Y	0.649835	0
trichostatin A-11178	1	2	0	0.387873	0.318537	0.989715	0.479666	0.963283	0.54522	0.943195	moderate support	0.0113933	13.9554	11.4514	16.5069	Y	2.91698	1
trichostatin A-11183	-1	2	0	0.383343	0.316618	0.989831	0.453711	0.9546	0.53596	0.933433	moderate support	0.0113933	-59.5998	-62.1526	-57.0094	Y	0.692331	1
trichostatin A-11211	1	2	0	0.372327	0.279973	0.985924	0.451937	0.962443	0.518958	0.936686	moderate support	0.0113933	-19.1481	-21.014	-17.3161	Y	1.58291	0
trichostatin A-11228	-1	2	0	0.380847	0.308207	0.996327	0.474155	0.973903	0.559683	0.954089	moderate support	0.0113933	14.8444	12.5534	17.239	Y	2.56623	0
trichostatin A-112399	-1	2	0	0.375778	0.267221	0.987822	0.471275	0.958882	0.533294	0.935222	moderate support	0.0113933	22.0834	20.0265	24.2714	Y	1.55353	0
trichostatin A-1124	1	2	0	0.389609	0.274181	0.989999	0.453473	0.962688	0.539916	0.939628	moderate support	0.0113933	31.641	29.2799	34.0387	Y	1.23141	1
trichostatin A-11240	1	2	0	0.36823	0.285557	0.991207	0.453843	0.965248	0.535722	0.945601	moderate support	0.0113933	34.7015	32.4856	37.0243	Y	1.08037	1
trichostatin A-112464	-1	2	0	0.393053	0.308156	0.989956	0.477506	0.96069	0.549671	0.936928	moderate support	0.0113933	16.6158	14.2521	19.0502	Y	2.28836	0
trichostatin A-1130	1	2	0	0.359275	0.324285	0.993577	0.48009	0.96275	0.557915	0.940846	moderate support	0.0113933	26.3965	24.3675	28.4919	Y	1.26197	1
trichostatin A-11322	1	2	0	0.356517	0.295461	0.990689	0.482671	0.964074	0.561517	0.943177	moderate support	0.0113933	30.3693	27.8714	32.8637	Y	1.3291	1
trichostatin A-11341	1	2	0	0.354396	0.304151	0.991521	0.438522	0.961638	0.536743	0.939014	moderate support	0.0113933	13.3951	11.3936	15.4514	Y	2.5257	1
trichostatin A-114088	1	2	0	0.374225	0.28411	0.994624	0.454335	0.970547	0.523935	0.952648	moderate support	0.0113933	-8.32563	-10.7466	-5.86383	Y	4.71729	0
trichostatin A-114327	-1	2	0	0.368118	0.317529	0.993419	0.497375	0.968741	0.569267	0.947895	moderate support	0.0113933	33.822	31.4183	36.3086	Y	1.1784	0
trichostatin A-114884	1	2	0	0.387419	0.286059	0.995777	0.463501	0.965253	0.547811	0.946633	moderate support	0.0113933	9.94403	7.32303	12.4929	Y	4.16858	1
trichostatin A-115	1	2	0	0.363955	0.28165	0.989082	0.450608	0.962888	0.542045	0.944982	moderate support	0.0113933	59.9793	57.6996	62.2218	Y	0.614391	1
trichostatin A-115207	1	2	0	0.3437	0.279546	0.992617	0.458782	0.972579	0.554353	0.956627	moderate support	0.0113933	19.5291	17.6645	21.5853	Y	1.61308	1
trichostatin A-116984	1	2	0	0.352098	0.2992	0.993278	0.473502	0.963876	0.529044	0.942348	moderate support	0.0113933	-17.5662	-19.7511	-15.3397	Y	2.01538	0
trichostatin A-117178	-1	2	0	0.395038	0.279975	0.992366	0.465427	0.963157	0.547489	0.939736	moderate support	0.0113933	27.5478	25.5462	29.562	Y	1.19515	0
trichostatin A-1184	1	2	0	0.363686	0.29639	0.989498	0.480175	0.963468	0.557471	0.948363	moderate support	0.0113933	16.904	14.5037	19.4336	Y	2.35881	1
trichostatin A-120526	-1	2	0	0.377605	0.302627	0.993623	0.479912	0.966715	0.56307	0.945607	moderate support	0.0113933	24.513	21.9953	27.1532	Y	1.68879	0
trichostatin A-1277	1	2	0	0.343232	0.31098	0.991223	0.476767	0.954702	0.549442	0.935392	moderate support	0.0113933	90.4231	84.7224	96.1727	Y	1.01604	1
trichostatin A-1278	1	2	0	0.373089	0.32638	0.990139	0.49192	0.96062	0.565778	0.94282	moderate support	0.0113933	2.29088	0.0236163	4.54468	Y	16.0013	1
trichostatin A-1289	1	2	0	0.383009	0.308735	0.992313	0.479101	0.967327	0.550417	0.948835	moderate support	0.0113933	4.04971	2.13847	5.95786	Y	7.50913	1
trichostatin A-1290	1	2	0	0.392571	0.291663	0.991006	0.491611	0.965983	0.56401	0.94559	moderate support	0.0113933	-24.4925	-27.17	-21.9166	Y	1.73857	0
trichostatin A-1291	1	2	0	0.375412	0.277038	0.993107	0.473623	0.97054	0.556439	0.951168	moderate support	0.0113933	-8.84913	-11.5669	-6.16811	Y	4.98586	0
trichostatin A-1305	1	2	0	0.381556	0.297501	0.992863	0.487313	0.972478	0.562903	0.951184	moderate support	0.0113933	25.788	23.6712	27.9347	Y	1.32277	1
trichostatin A-1316	1	2	0	0.373681	0.281075	0.99064	0.443048	0.964593	0.532118	0.942279	moderate support	0.0113933	17.253	14.6567	19.7394	Y	2.38298	1
trichostatin A-1364	1	2	0	0.370291	0.298728	0.990464	0.460122	0.966663	0.531593	0.939459	moderate support	0.0113933	3.6742	1.44012	5.94233	Y	9.96268	1
trichostatin A-1366	1	2	0	0.361034	0.26211	0.99019	0.448114	0.965709	0.526334	0.939591	moderate support	0.0113933	5.72983	2.96233	8.52922	Y	7.71885	1
trichostatin A-1381	1	2	0	0.383574	0.293295	0.990762	0.465437	0.968322	0.551722	0.950282	moderate support	0.0113933	10.0566	7.21988	12.6402	Y	4.31227	1
trichostatin A-1396	1	2	0	0.356766	0.307632	0.990708	0.472494	0.963521	0.552544	0.938305	moderate support	0.0113933	10.527	7.80406	13.5348	Y	4.45263	1
trichostatin A-1462	1	2	0	0.36887	0.277477	0.994284	0.442728	0.964297	0.535472	0.939418	moderate support	0.0113933	-15.8262	-18.2171	-13.4239	Y	2.46463	0
trichostatin A-1463	-1	2	0	0.353147	0.344001	0.990829	0.498399	0.9627	0.579819	0.942847	moderate support	0.0113933	31.9493	29.9278	34.0708	Y	1.05501	0
trichostatin A-1465	1	2	0	0.381824	0.28867	0.99483	0.472795	0.976255	0.548123	0.952875	moderate support	0.0113933	44.5823	40.4736	48.5237	Y	1.43732	1
trichostatin A-1490	1	2	0	0.367974	0.303695	0.991328	0.479452	0.968476	0.547025	0.943629	moderate support	0.0115852	20.1149	17.0844	22.904	Y	2.37367	1
trichostatin A-1499	1	2	0	0.383459	0.291201	0.988691	0.441767	0.962366	0.513082	0.938276	moderate support	0.0113933	-15.248	-17.6744	-12.8485	Y	2.55662	0
trichostatin A-149986	-1	2	0	0.370152	0.281246	0.993008	0.456477	0.963744	0.53355	0.937755	moderate support	0.0113933	30.5442	28.3319	32.8113	Y	1.18771	0
trichostatin A-1501	-1	2	0	0.38813	0.283119	0.995982	0.447814	0.965742	0.535593	0.940525	moderate support	0.0113933	23.1584	21.0973	25.2791	Y	1.45191	0
trichostatin A-1522	1	2	0	0.390036	0.294147	0.991173	0.437519	0.964867	0.535884	0.934792	moderate support	0.0113933	11.6345	9.42372	13.7789	Y	2.9961	1
trichostatin A-1528	1	2	0	0.359987	0.295309	0.991757	0.444053	0.963878	0.533339	0.942906	moderate support	0.0113933	22.9751	20.5982	25.3153	Y	1.65386	1
trichostatin A-159	-1	2	0	0.339936	0.290193	0.992068	0.464798	0.957955	0.544718	0.929396	moderate support	0.0113933	-22.5449	-24.4342	-20.673	Y	1.36213	1
trichostatin A-163	1	2	0	0.35945	0.295179	0.99527	0.461384	0.965318	0.537809	0.940099	moderate support	0.0113933	-14.1801	-16.3534	-12.0682	Y	2.41396	0
trichostatin A-1645	1	2	0	0.380203	0.335906	0.9895	0.489958	0.964093	0.549421	0.94902	moderate support	0.0113933	-17.5489	-20.1135	-15.0917	Y	2.3393	0
trichostatin A-1646	1	2	0	0.361311	0.271605	0.991286	0.449373	0.959182	0.530644	0.942113	moderate support	0.0113933	-15.3498	-17.9428	-12.6803	Y	2.811	0
trichostatin A-1647	1	2	0	0.378212	0.269883	0.99072	0.453245	0.968349	0.548003	0.944704	moderate support	0.0113933	44.6603	41.3377	48.0023	Y	1.19583	1
trichostatin A-1656	-1	2	0	0.387654	0.287099	0.988577	0.441707	0.962748	0.520334	0.93653	moderate support	0.0113933	5.47537	3.7438	7.23264	Y	5.16971	0
trichostatin A-1666	1	2	0	0.387721	0.290673	0.990398	0.453064	0.963673	0.539398	0.933927	moderate support	0.0113933	-59.5988	-64.2883	-55.3375	Y	1.23193	0
trichostatin A-1687	-1	2	0	0.36645	0.298227	0.994481	0.48056	0.970139	0.565656	0.947603	moderate support	0.0113933	-6.46096	-8.77923	-4.06275	Y	5.81345	1
trichostatin A-1690	-1	2	0	0.356834	0.286897	0.992376	0.471933	0.968764	0.562476	0.944342	moderate support	0.0113933	-16.1079	-18.7601	-13.4829	Y	2.68467	1
trichostatin A-1739	1	2	0	0.38255	0.291361	0.991814	0.467302	0.964706	0.53992	0.934929	moderate support	0.0113933	9.50482	7.53775	11.5358	Y	3.45897	1
trichostatin A-1741	-1	2	0	0.361125	0.293706	0.992612	0.478979	0.962854	0.551373	0.934893	moderate support	0.0113933	13.7616	11.7288	15.8287	Y	2.42427	0
trichostatin A-1780	1	2	0	0.368756	0.275584	0.988686	0.481066	0.96433	0.543328	0.944976	moderate support	0.0113933	-7.13904	-9.42323	-4.78837	Y	5.23772	0
trichostatin A-18	1	2	0	0.377572	0.316184	0.991698	0.480256	0.962832	0.56473	0.944796	moderate support	0.0113933	41.3964	39.137	43.7296	Y	0.896067	1
trichostatin A-1806	1	2	0	0.364499	0.293607	0.989597	0.473564	0.963636	0.553622	0.950711	moderate support	0.0113933	-12.9765	-14.9403	-11.0474	Y	2.42816	0
trichostatin A-1808	-1	2	0	0.381186	0.260049	0.992522	0.463458	0.963082	0.529175	0.940826	moderate support	0.0113933	-7.92663	-12.8061	-3.42803	Y	9.31359	1
trichostatin A-1824	1	2	0	0.39896	0.265487	0.990839	0.450029	0.962971	0.539201	0.937079	moderate support	0.0113933	10.5352	8.32817	12.7833	Y	3.42278	1
trichostatin A-1827	1	2	0	0.396002	0.302685	0.992465	0.464592	0.965612	0.542415	0.952056	moderate support	0.0113933	25.0347	22.6815	27.4212	Y	1.53524	1
trichostatin A-1829	1	2	0	0.369951	0.294128	0.992917	0.469768	0.965978	0.536088	0.937974	moderate support	0.012246	-15.398	-18.7301	-12.2544	Y	3.39735	0
trichostatin A-1843	1	2	0	0.36643	0.30109	0.990287	0.476198	0.966952	0.558403	0.95177	moderate support	0.0113933	10.7039	8.66193	12.8062	Y	3.10812	1
trichostatin A-1846	-1	2	0	0.347684	0.281636	0.993357	0.499922	0.973027	0.568986	0.948857	moderate support	0.0113933	-84.717	-91.1249	-78.4987	Y	1.19379	1
trichostatin A-1847	1	2	0	0.384001	0.340443	0.992812	0.475477	0.969107	0.563581	0.947342	moderate support	0.0113933	35.0018	32.8289	37.2483	Y	1.02284	1
trichostatin A-1906	1	2	0	0.310471	0.309186	0.990382	0.477633	0.963553	0.549052	0.93753	moderate support	0.0122522	-14.3359	-19.9385	-9.29644	Y	5.91689	0
trichostatin A-1909	1	2	0	0.361377	0.325362	0.990024	0.473756	0.96456	0.552582	0.939031	moderate support	0.0113933	20.9552	19.1206	22.8127	Y	1.42821	1
trichostatin A-1910	1	2	0	0.357513	0.285945	0.989218	0.450082	0.959202	0.54357	0.93516	moderate support	0.0113933	39.4764	36.6746	42.2404	Y	1.14476	1
trichostatin A-1942	1	2	0	0.38322	0.295702	0.992834	0.450241	0.972756	0.535035	0.952587	moderate support	0.0113933	9.75432	7.74639	11.7602	Y	3.35051	1
trichostatin A-1950	-1	2	0	0.347352	0.293665	0.991775	0.463448	0.968727	0.559322	0.948625	moderate support	0.0113933	11.8693	9.13013	14.6598	Y	3.74813	0
trichostatin A-1956	1	2	0	0.387192	0.290529	0.991686	0.460076	0.960728	0.544388	0.94452	moderate support	0.0113933	-22.3967	-25.3535	-19.266	Y	2.21786	0
trichostatin A-1978	1	2	0	0.377711	0.290905	0.99129	0.490561	0.9656	0.577127	0.93925	moderate support	0.0113933	-24.9165	-28.4215	-21.5603	Y	2.27591	0
trichostatin A-1984	1	2	0	0.350717	0.28531	0.990171	0.461824	0.961665	0.533527	0.935245	moderate support	0.0113933	10.1632	7.79188	12.3688	Y	3.63077	1
trichostatin A-1997	1	2	0	0.368958	0.297886	0.990737	0.454361	0.969992	0.54922	0.947811	moderate support	0.0113933	-47.1575	-49.5795	-44.7522	Y	0.83509	0
trichostatin A-199731	-1	2	0	0.363945	0.289112	0.993788	0.450717	0.969412	0.517335	0.947711	moderate support	0.0113933	26.7116	24.8411	28.6631	Y	1.17308	0
trichostatin A-1999	1	2	0	0.389036	0.320665	0.99168	0.493692	0.963	0.554511	0.943214	moderate support	0.0113933	-8.85374	-11.3895	-6.35747	Y	4.68856	0
trichostatin A-2004	1	2	0	0.381271	0.275457	0.993194	0.473395	0.969443	0.554204	0.945721	moderate support	0.0113933	-14.85	-17.5288	-12.3622	Y	2.83322	0
trichostatin A-200734	-1	2	0	0.345558	0.277196	0.989358	0.445766	0.960705	0.525909	0.942793	moderate support	0.0113933	-7.08517	-9.91184	-4.49006	Y	6.34116	1
trichostatin A-2023	1	2	0	0.354425	0.299877	0.990962	0.460301	0.966261	0.551186	0.944725	moderate support	0.0113933	-24.6729	-26.5493	-22.8767	Y	1.2174	0
trichostatin A-2026	-1	2	0	0.380346	0.278897	0.985268	0.461429	0.964087	0.557348	0.943042	moderate support	0.0113933	4.46903	2.22453	6.59924	Y	7.81511	0
trichostatin A-2027	-1	2	0	0.399643	0.316376	0.987074	0.464891	0.96331	0.55074	0.937243	moderate support	0.0113933	-7.14204	-9.13793	-5.13584	Y	4.47342	1
trichostatin A-2028	1	2	0	0.345662	0.336678	0.989133	0.49484	0.966328	0.563565	0.942132	moderate support	0.0113933	3.61232	1.73427	5.49724	Y	8.52988	1
trichostatin A-2034	1	2	0	0.382318	0.304889	0.990065	0.473035	0.963119	0.552721	0.937371	moderate support	0.0113933	40.3637	37.7445	43.3245	Y	1.08726	1
trichostatin A-2048	-1	2	0	0.364871	0.295459	0.993251	0.466862	0.96189	0.542765	0.94137	moderate support	0.0113933	38.0316	34.2408	41.7859	Y	1.58643	0
trichostatin A-2065	1	2	0	0.384255	0.290172	0.989365	0.47891	0.968175	0.556263	0.944037	moderate support	0.0113933	-17.8832	-23.5362	-12.1902	Y	5.18524	0
trichostatin A-2070	1	2	0	0.387937	0.305302	0.988305	0.471153	0.965622	0.545298	0.945116	moderate support	0.0113933	17.9942	15.8983	20.1086	Y	1.86754	1
trichostatin A-2100	1	2	0	0.375303	0.279315	0.993888	0.461243	0.967452	0.54203	0.946156	moderate support	0.0234617	15.0662	13.017	17.0638	Y	2.1761	1
trichostatin A-2113	1	2	0	0.373661	0.282663	0.995088	0.447805	0.96683	0.511279	0.94279	moderate support	0.0113933	8.49921	6.12163	10.9594	Y	4.55249	1
trichostatin A-2115	-1	2	0	0.386785	0.292025	0.988831	0.455168	0.965679	0.546258	0.938269	moderate support	0.0113933	11.6761	8.89312	14.4121	Y	3.85307	0
trichostatin A-2122	-1	2	0	0.386311	0.257771	0.992885	0.44516	0.964112	0.511168	0.939464	moderate support	0.0113933	-32.83	-34.9896	-30.664	Y	1.07151	1
trichostatin A-2131	-1	2	0	0.383482	0.309112	0.994556	0.482193	0.970548	0.554042	0.947059	moderate support	0.0113933	18.5665	16.0094	21.0921	Y	2.21085	0
trichostatin A-214	1	2	0	0.358731	0.319209	0.994256	0.486658	0.968661	0.567584	0.952663	moderate support	0.0113933	-55.0326	-58.4335	-51.6978	Y	0.977457	0
trichostatin A-2150	1	2	0	0.396938	0.32747	0.991961	0.483889	0.965729	0.5588	0.944557	moderate support	0.0113933	6.386	4.41572	8.42255	Y	4.9539	1
trichostatin A-217	-1	2	0	0.385192	0.297179	0.987342	0.466245	0.958547	0.547167	0.93584	moderate support	0.0113933	23.8242	21.8892	25.8923	Y	1.34891	0
trichostatin A-2171	1	2	0	0.394174	0.29802	0.993621	0.454973	0.967428	0.526727	0.9412	moderate support	0.0113933	-22.0348	-26.368	-18.096	Y	3.00927	0
trichostatin A-2173	1	2	0	0.390179	0.278475	0.988257	0.468891	0.957542	0.533418	0.936108	moderate support	0.0113933	9.30641	7.21801	11.487	Y	3.72356	1
trichostatin A-2186	-1	2	0	0.358002	0.310017	0.995339	0.46877	0.960813	0.546037	0.940022	moderate support	0.0113933	-33.3555	-36.1106	-30.658	Y	1.33649	1
trichostatin A-2192	1	2	0	0.361723	0.28211	0.993692	0.450235	0.960089	0.527886	0.941343	moderate support	0.0113933	-4.94921	-6.98157	-3.04209	Y	6.37182	0
trichostatin A-220	1	2	0	0.371376	0.259025	0.989242	0.452037	0.963192	0.536855	0.942998	moderate support	0.0113933	-31.4916	-34.8543	-28.3814	Y	1.65328	0
trichostatin A-2200	-1	2	0	0.336594	0.305163	0.990967	0.460541	0.966627	0.547006	0.941483	moderate support	0.0113933	-4.10157	-6.3579	-1.85487	Y	8.84679	1
trichostatin A-2239	-1	2	0	0.370133	0.25657	0.98951	0.446499	0.966496	0.53425	0.94017	moderate support	0.0113933	23.2345	21.072	25.4227	Y	1.52611	0
trichostatin A-224	-1	2	0	0.338398	0.299876	0.991298	0.477412	0.963211	0.546345	0.944667	moderate support	0.0113933	-7.31999	-9.99151	-4.64117	Y	5.97337	1
trichostatin A-2258	-1	2	0	0.380271	0.269095	0.989979	0.456073	0.958446	0.537889	0.92946	moderate support	0.0113933	-5.40512	-7.33434	-3.48687	Y	5.7223	1
trichostatin A-22807	1	2	0	0.384395	0.319192	0.991558	0.484624	0.97334	0.561178	0.950255	moderate support	0.012246	14.9532	12.6442	17.3679	Y	2.53173	1
trichostatin A-22821	1	2	0	0.37067	0.273549	0.98974	0.470015	0.967647	0.542252	0.942096	moderate support	0.0113933	11.1194	9.00199	13.1721	Y	3.01067	1
trichostatin A-22822	1	2	0	0.383093	0.298105	0.992134	0.457588	0.966138	0.544995	0.947142	moderate support	0.0113933	-18.359	-20.9876	-15.7901	Y	2.2613	0
trichostatin A-22824	1	2	0	0.359113	0.304051	0.983722	0.442856	0.955896	0.516684	0.931411	moderate support	0.0113933	26.0657	23.6518	28.5269	Y	1.51896	1
trichostatin A-22837	1	2	0	0.370413	0.306994	0.989002	0.471675	0.96623	0.538299	0.946641	moderate support	0.0113933	-20.1134	-22.8319	-17.5519	Y	2.13952	0
trichostatin A-22848	1	2	0	0.362501	0.296518	0.993761	0.467738	0.965189	0.538091	0.941775	moderate support	0.0113933	7.57823	5.4731	9.81169	Y	4.62539	1
trichostatin A-22862	-1	2	0	0.385482	0.31206	0.989847	0.474469	0.963343	0.560764	0.945466	moderate support	0.0113933	-15.9823	-17.9507	-14.0271	Y	2.00191	1
trichostatin A-22871	-1	2	0	0.380037	0.305361	0.992587	0.459656	0.96718	0.53934	0.942213	moderate support	0.0113933	-6.4799	-8.76317	-4.14199	Y	5.73276	1
trichostatin A-22882	1	2	0	0.375007	0.285013	0.989587	0.458133	0.967356	0.527497	0.948822	moderate support	0.0113933	-59.0485	-61.854	-56.1788	Y	0.776123	0
trichostatin A-22907	-1	2	0	0.38247	0.304398	0.993743	0.452749	0.971813	0.541895	0.945485	moderate support	0.0113933	-45.5997	-48.0391	-43.1994	Y	0.855032	1
trichostatin A-22915	1	2	0	0.373074	0.299397	0.991478	0.459761	0.966875	0.544837	0.946347	moderate support	0.0113933	-25.8251	-27.7318	-23.8506	Y	1.23204	0
trichostatin A-22920	1	2	0	0.348901	0.312302	0.991227	0.473501	0.96556	0.547567	0.942447	moderate support	0.0113933	42.8061	40.6815	44.9814	Y	0.806528	1
trichostatin A-22941	1	2	0	0.372934	0.329732	0.991637	0.498469	0.970104	0.5748	0.950407	moderate support	0.0113933	31.3662	29.3928	33.3043	Y	1.02152	1
trichostatin A-2296	1	2	0	0.359806	0.256639	0.991315	0.443538	0.962896	0.527777	0.937617	moderate support	0.0113933	18.6738	16.7772	20.7129	Y	1.68915	1
trichostatin A-23034	1	2	0	0.376724	0.259504	0.993104	0.454568	0.963536	0.530008	0.944355	moderate support	0.0113933	-8.27131	-10.9659	-5.89843	Y	4.96092	0
trichostatin A-23043	1	2	0	0.353659	0.296094	0.993828	0.47584	0.962203	0.555523	0.932085	moderate support	0.0113933	25.3615	23.0075	27.6404	Y	1.47468	1
trichostatin A-23057	1	2	0	0.359946	0.299835	0.992893	0.483783	0.966641	0.562225	0.944182	moderate support	0.0113933	9.69735	7.42399	11.8812	Y	3.72105	1
trichostatin A-23062	-1	2	0	0.390229	0.296479	0.994971	0.482256	0.966734	0.560731	0.941929	moderate support	0.0113933	-6.29938	-8.08065	-4.43964	Y	4.67199	1
trichostatin A-23077	1	2	0	0.395854	0.316437	0.991796	0.495811	0.968242	0.568225	0.950146	moderate support	0.0113933	69.2235	65.1914	73.3689	Y	0.969997	1
trichostatin A-2308	1	2	0	0.361443	0.288261	0.991151	0.470655	0.959275	0.544141	0.936236	moderate support	0.0113933	9.641	7.52052	11.7466	Y	3.50966	1
trichostatin A-23086	1	2	0	0.367374	0.280818	0.994526	0.440834	0.973168	0.537739	0.950923	moderate support	0.012246	8.10093	6.02052	10.2	Y	4.22486	1
trichostatin A-23093	1	2	0	0.371654	0.313367	0.989023	0.488168	0.959117	0.568305	0.939971	moderate support	0.0113933	33.6512	30.933	36.5132	Y	1.34093	1
trichostatin A-23122	1	2	0	0.347413	0.303187	0.995673	0.452686	0.962936	0.536805	0.937913	moderate support	0.0113933	-22.3879	-24.4521	-20.3115	Y	1.48743	0
trichostatin A-23136	1	2	0	0.371382	0.295374	0.993888	0.446861	0.967708	0.533947	0.941594	moderate support	0.0113933	19.0776	17.0866	21.119	Y	1.70473	1
trichostatin A-23142	-1	2	0	0.330443	0.285656	0.993666	0.466429	0.965802	0.545632	0.948643	moderate support	0.0113933	11.0632	8.3091	13.7856	Y	4.03124	0
trichostatin A-23157	1	2	0	0.368071	0.297646	0.99291	0.472689	0.96439	0.556612	0.943156	moderate support	0.0113933	39.581	37.3095	41.9473	Y	0.946153	1
trichostatin A-23158	-1	2	0	0.364376	0.276943	0.989269	0.462116	0.963905	0.54196	0.941482	moderate support	0.0113933	-35.7837	-38.2955	-33.3322	Y	1.13634	1
trichostatin A-23164	1	2	0	0.343014	0.312105	0.988687	0.468916	0.962263	0.54739	0.939273	moderate support	0.0113933	-42.6502	-45.6474	-39.7464	Y	1.12391	0
trichostatin A-23171	1	2	0	0.348185	0.285058	0.989611	0.453677	0.962316	0.540766	0.947528	moderate support	0.0113933	38.3244	35.8596	40.7149	Y	1.03297	1
trichostatin A-23195	1	2	0	0.367287	0.281601	0.993266	0.457269	0.973326	0.528258	0.95209	moderate support	0.0113933	-12.4625	-14.5546	-10.3739	Y	2.73992	0
trichostatin A-23201	-1	2	0	0.386984	0.296155	0.992619	0.469455	0.965909	0.547297	0.939015	moderate support	0.0113933	34.4386	32.2667	36.6269	Y	1.0057	0
trichostatin A-23208	-1	2	0	0.360206	0.260224	0.98842	0.442622	0.965886	0.518859	0.944051	moderate support	0.0113933	33.2242	30.5941	35.914	Y	1.2885	0
trichostatin A-23212	1	2	0	0.389672	0.293934	0.991156	0.449016	0.959469	0.534265	0.931183	moderate support	0.0113933	-61.7381	-66.6341	-56.8349	Y	1.28003	0
trichostatin A-23225	-1	2	0	0.384596	0.301358	0.994186	0.474908	0.961801	0.543374	0.93794	moderate support	0.0113933	-15.2153	-17.5278	-12.922	Y	2.4505	1
trichostatin A-23242	1	2	0	0.383705	0.277682	0.990262	0.465055	0.968969	0.543695	0.947231	moderate support	0.0113933	28.9585	26.7534	31.3456	Y	1.28722	1
trichostatin A-2326	1	2	0	0.364318	0.316532	0.990088	0.484989	0.963248	0.563568	0.94521	moderate support	0.0113933	17.4408	15.5543	19.542	Y	1.83437	1
trichostatin A-23263	-1	2	0	0.359536	0.292598	0.991762	0.45992	0.968428	0.541713	0.946802	moderate support	0.0113933	-12.2109	-14.2399	-10.2773	Y	2.60532	1
trichostatin A-23283	-1	2	0	0.384056	0.287621	0.992226	0.459906	0.96587	0.529271	0.943917	moderate support	0.0113933	-6.08623	-8.27875	-3.93162	Y	5.81271	1
trichostatin A-23285	-1	2	0	0.373425	0.276861	0.991103	0.46582	0.963955	0.539253	0.944087	moderate support	0.0113933	16.1369	14.4203	17.9396	Y	1.78889	0
trichostatin A-23286	1	2	0	0.373122	0.289472	0.992439	0.462928	0.964351	0.537037	0.941061	moderate support	0.0113933	7.87648	5.27632	10.3796	Y	5.22014	1
trichostatin A-23327	1	2	0	0.368654	0.294972	0.992396	0.45548	0.965546	0.533399	0.942701	moderate support	0.0113933	11.579	9.44354	13.7215	Y	2.98846	1
trichostatin A-23345	1	2	0	0.397628	0.304309	0.991786	0.469432	0.964296	0.557636	0.942969	moderate support	0.0113933	26.9403	24.9541	28.9443	Y	1.1966	1
trichostatin A-23348	1	2	0	0.350633	0.287681	0.992408	0.472542	0.966701	0.54645	0.942881	moderate support	0.0113933	43.9012	41.6883	46.1151	Y	0.81756	1
trichostatin A-2335	1	2	0	0.371411	0.326642	0.994046	0.497647	0.971811	0.575394	0.954053	moderate support	0.0113933	19.3232	16.2957	22.1246	Y	2.4799	1
trichostatin A-23428	-1	2	0	0.35494	0.312156	0.991656	0.473761	0.970689	0.556253	0.949483	moderate support	0.0113933	14.2891	12.1846	16.5071	Y	2.45963	0
trichostatin A-23433	1	2	0	0.362041	0.313783	0.987742	0.486283	0.962836	0.5649	0.945854	moderate support	0.0113933	22.7884	20.896	24.6884	Y	1.35443	1
trichostatin A-23468	-1	2	0	0.356437	0.283029	0.993874	0.464931	0.969993	0.533014	0.949107	moderate support	0.0113933	-52.3669	-54.6866	-50.0143	Y	0.72478	1
trichostatin A-23500	1	2	0	0.378626	0.259454	0.993511	0.453946	0.972382	0.527701	0.950297	moderate support	0.0113933	46.549	44.1196	49.1269	Y	0.879117	1
trichostatin A-23522	-1	2	0	0.364502	0.297352	0.993146	0.473772	0.966598	0.551207	0.946514	moderate support	0.0113933	-39.3321	-43.1362	-35.6892	Y	1.53438	1
trichostatin A-23564	-1	2	0	0.355051	0.291316	0.989388	0.475605	0.970462	0.544469	0.952868	moderate support	0.0113933	23.806	21.6191	25.9962	Y	1.48464	0
trichostatin A-23566	1	2	0	0.358592	0.296609	0.989166	0.453792	0.963608	0.532405	0.941445	moderate support	0.0113933	-13.6694	-15.6071	-11.7509	Y	2.29599	0
trichostatin A-23596	1	2	0	0.370626	0.280423	0.988467	0.455538	0.960157	0.534804	0.939105	moderate support	0.0113933	17.4463	15.3796	19.5221	Y	1.90631	1
trichostatin A-23598	-1	2	0	0.375491	0.286456	0.988698	0.474473	0.965798	0.54392	0.940582	moderate support	0.0113933	-82.7849	-85.7832	-79.8887	Y	0.570842	1
trichostatin A-23657	1	2	0	0.372214	0.256605	0.993077	0.440874	0.971157	0.523649	0.954931	moderate support	0.0113933	-45.8151	-48.1109	-43.4381	Y	0.82987	0
trichostatin A-23670	-1	2	0	0.387676	0.290168	0.99129	0.440794	0.962196	0.517548	0.940508	moderate support	0.0113933	39.431	33.9933	44.8867	Y	2.25965	0
trichostatin A-23764	1	2	0	0.356313	0.291667	0.990852	0.456491	0.963074	0.532408	0.942945	moderate support	0.0113933	-12.5744	-14.6461	-10.4758	Y	2.67552	0
trichostatin A-23769	1	2	0	0.396491	0.26887	0.995124	0.463227	0.96772	0.537832	0.946134	moderate support	0.0113933	22.9614	21.032	25.0464	Y	1.40473	1
trichostatin A-24147	-1	2	0	0.354271	0.270846	0.991604	0.468248	0.96811	0.54581	0.946284	moderate support	0.0113933	-30.0021	-32.2705	-27.7938	Y	1.22035	1
trichostatin A-2487	-1	2	0	0.347333	0.291774	0.987013	0.46355	0.962994	0.544998	0.944856	moderate support	0.0113933	8.27978	6.25093	10.3986	Y	4.06117	0
trichostatin A-25	-1	2	0	0.329491	0.296041	0.991516	0.47553	0.964134	0.547572	0.940822	moderate support	0.0143578	-38.0271	-41.7989	-34.3664	Y	1.57534	1
trichostatin A-2534	1	2	0	0.339106	0.298799	0.990946	0.454153	0.966552	0.539513	0.954411	moderate support	0.0113933	70.1494	65.4945	74.7887	Y	1.06511	1
trichostatin A-2535	-1	2	0	0.388604	0.280086	0.989285	0.467746	0.965697	0.5533	0.938446	moderate support	0.0113933	4.38173	2.12285	6.57644	Y	8.42824	0
trichostatin A-2537	1	2	0	0.360489	0.270062	0.992327	0.46306	0.972604	0.526178	0.951101	moderate support	0.0113933	61.9056	59.0483	64.7689	Y	0.75601	1
trichostatin A-2562	1	2	0	0.369624	0.287969	0.990704	0.474917	0.967227	0.550092	0.942604	moderate support	0.0113933	13.0361	10.6093	15.476	Y	2.98842	1
trichostatin A-2571	1	2	0	0.377666	0.279644	0.990462	0.465693	0.961659	0.545061	0.942934	moderate support	0.0113933	-34.9244	-37.156	-32.6608	Y	1.05169	0
trichostatin A-25788	-1	2	0	0.359167	0.284446	0.994393	0.462487	0.967976	0.550357	0.948166	moderate support	0.0113933	-46.3699	-48.7644	-44.0214	Y	0.825507	1
trichostatin A-25805	1	2	0	0.358729	0.282738	0.993809	0.464286	0.960321	0.549517	0.945392	moderate support	0.0113933	67.4041	60.4914	74.1337	Y	1.62225	1
trichostatin A-25836	-1	2	0	0.380868	0.274474	0.986478	0.457209	0.958424	0.539994	0.933914	moderate support	0.0113933	13.5374	11.2645	15.891	Y	2.7274	0
trichostatin A-25862	-1	2	0	0.415915	0.267647	0.989728	0.455494	0.960784	0.532988	0.93755	moderate support	0.0113933	10.2725	8.10786	12.5907	Y	3.52601	0
trichostatin A-25891	-1	2	0	0.367621	0.279485	0.988765	0.456647	0.968203	0.550161	0.947497	moderate support	0.0113933	2.50411	0.585757	4.37198	Y	12.2999	0
trichostatin A-25907	-1	2	0	0.377623	0.297232	0.992048	0.484686	0.962932	0.566322	0.945946	moderate support	0.0113933	18.4386	16.3001	20.563	Y	1.87872	0
trichostatin A-25937	1	2	0	0.376233	0.289236	0.989341	0.455359	0.960888	0.540214	0.941699	moderate support	0.0113933	16.2376	13.3425	19.1072	Y	2.82494	1
trichostatin A-2596	1	2	0	0.368273	0.295939	0.992539	0.457739	0.96009	0.548912	0.93172	moderate support	0.0113933	18.423	16.2434	20.7013	Y	1.98276	1
trichostatin A-25999	-1	2	0	0.35822	0.330018	0.993022	0.468484	0.964594	0.54539	0.938927	moderate support	0.0113933	21.0251	18.652	23.3686	Y	1.82087	0
trichostatin A-26011	1	2	0	0.363312	0.274178	0.990098	0.442098	0.963229	0.538813	0.938816	moderate support	0.0113933	26.5693	24.2749	28.9386	Y	1.40018	1
trichostatin A-26018	-1	2	0	0.370289	0.29785	0.987008	0.466436	0.957585	0.56741	0.940417	moderate support	0.0113933	-31.2	-34.0224	-28.6749	Y	1.36737	1
trichostatin A-26020	1	2	0	0.373811	0.275334	0.994635	0.429994	0.965841	0.512349	0.942973	moderate support	0.0113933	-53.8055	-57.8447	-50.1119	Y	1.17463	0
trichostatin A-26047	-1	2	0	0.327557	0.27869	0.994837	0.459659	0.970423	0.531846	0.944958	moderate support	0.0113933	24.0994	21.8325	26.4299	Y	1.55466	0
trichostatin A-26094	1	2	0	0.383885	0.289164	0.992642	0.452319	0.970516	0.53626	0.948162	moderate support	0.0113933	17.1966	15.0903	19.4523	Y	2.07459	1
trichostatin A-26115	1	2	0	0.359922	0.313806	0.988965	0.479158	0.961922	0.560519	0.943615	moderate support	0.0113933	28.8098	26.7922	30.8662	Y	1.1748	1
trichostatin A-26119	1	2	0	0.369329	0.262136	0.990416	0.451788	0.966173	0.542778	0.942654	moderate support	0.0113933	13.3435	11.3495	15.3484	Y	2.47017	1
trichostatin A-26136	1	2	0	0.361404	0.31628	0.989622	0.475304	0.965538	0.550241	0.947323	moderate support	0.0113933	26.6868	23.0526	30.3181	Y	2.20248	1
trichostatin A-26207	-1	2	0	0.375543	0.296117	0.991278	0.471813	0.962547	0.557177	0.936342	moderate support	0.0113933	18.4052	16.1716	20.5862	Y	1.96403	0
trichostatin A-2624	1	2	0	0.342552	0.311196	0.98997	0.468589	0.967776	0.538266	0.955428	moderate support	0.0113933	7.47311	3.2891	11.6194	Y	9.01389	1
trichostatin A-2625	1	2	0	0.397306	0.289777	0.990396	0.463743	0.961484	0.529454	0.938736	moderate support	0.0113933	-16.2218	-23.4412	-9.55867	Y	6.90118	0
trichostatin A-2628	-1	2	0	0.39168	0.278776	0.98768	0.455206	0.962897	0.53259	0.943185	moderate support	0.0113933	42.8373	39.3041	46.5873	Y	1.36068	0
trichostatin A-26355	1	2	0	0.353144	0.302131	0.994579	0.472622	0.964335	0.535883	0.938888	moderate support	0.0113933	7.4173	5.23367	9.62505	Y	4.75437	1
trichostatin A-2650	-1	2	0	0.361915	0.310761	0.992228	0.468848	0.968911	0.553393	0.943722	moderate support	0.0113933	5.23216	3.47196	7.01386	Y	5.45226	0
trichostatin A-26509	1	2	0	0.381353	0.278775	0.990902	0.467429	0.96599	0.543498	0.951323	moderate support	0.0113933	-32.9316	-35.6668	-30.1858	Y	1.34981	0
trichostatin A-26577	1	2	0	0.365449	0.280982	0.994728	0.474744	0.967828	0.549659	0.942863	moderate support	0.0113933	14.6634	12.4349	16.8668	Y	2.4819	1
trichostatin A-26585	1	2	0	0.351064	0.276566	0.993698	0.462407	0.972415	0.521726	0.942402	moderate support	0.0113933	9.24902	7.21958	11.3674	Y	3.67699	1
trichostatin A-26610	-1	2	0	0.381305	0.307135	0.989363	0.464765	0.969286	0.541069	0.946781	moderate support	0.0113933	19.9238	17.9764	21.9856	Y	1.64678	0
trichostatin A-2662	1	2	0	0.348877	0.331623	0.995531	0.496503	0.963969	0.574286	0.944576	moderate support	0.0113933	3.21105	1.29687	5.20845	Y	9.80232	1
trichostatin A-26751	1	2	0	0.344882	0.284408	0.990045	0.453829	0.965525	0.545801	0.943132	moderate support	0.0113933	5.72132	3.61729	7.72066	Y	5.83306	1
trichostatin A-26872	1	2	0	0.372372	0.274853	0.994523	0.453749	0.961936	0.522933	0.938648	moderate support	0.0113933	-38.2833	-42.3396	-34.3125	Y	1.69255	0
trichostatin A-27012	1	2	0	0.375581	0.284026	0.994646	0.450627	0.96223	0.539274	0.929941	moderate support	0.0113933	7.0386	5.0927	9.10955	Y	4.57199	1
trichostatin A-27074	1	2	0	0.385464	0.350736	0.995278	0.492434	0.970381	0.573815	0.951325	moderate support	0.0211775	20.9519	18.6045	23.5524	Y	1.91193	1
trichostatin A-27147	-1	2	0	0.395716	0.252921	0.987439	0.426145	0.960602	0.511235	0.938914	moderate support	0.0113933	13.7366	11.6656	15.8184	Y	2.48401	0
trichostatin A-2719	-1	2	0	0.389384	0.277811	0.990127	0.437761	0.957796	0.524922	0.928503	moderate support	0.0113933	14.9757	12.7571	17.2844	Y	2.44173	0
trichostatin A-27236	-1	2	0	0.374069	0.298262	0.993017	0.465216	0.963355	0.544257	0.947474	moderate support	0.0113933	15.8835	13.5821	18.1573	Y	2.31589	0
trichostatin A-27289	-1	2	0	0.364279	0.308041	0.990685	0.480209	0.958389	0.560713	0.937014	moderate support	0.0113933	57.0472	54.3734	59.7033	Y	0.754548	0
trichostatin A-27303	1	2	0	0.379075	0.298041	0.991427	0.457671	0.967404	0.525982	0.942424	moderate support	0.0113933	7.2769	5.41944	9.15603	Y	4.15036	1
trichostatin A-27332	-1	2	0	0.365244	0.277346	0.987664	0.440108	0.961713	0.530408	0.939571	moderate support	0.0113933	-18.4789	-20.4786	-16.4468	Y	1.75291	1
trichostatin A-27436	1	2	0	0.374242	0.277617	0.988736	0.442196	0.952247	0.509174	0.932274	moderate support	0.0113933	8.44646	6.22206	10.6126	Y	4.22165	1
trichostatin A-2744	1	2	0	0.357515	0.297468	0.992626	0.469937	0.968181	0.543831	0.943012	moderate support	0.0113933	26.7424	24.455	29.0958	Y	1.39683	1
trichostatin A-2747	-1	2	0	0.37173	0.285273	0.991072	0.491346	0.967243	0.557702	0.946702	moderate support	0.0113933	-14.9164	-17.8564	-12.0597	Y	3.14031	1
trichostatin A-2771	-1	2	0	0.357557	0.270894	0.991207	0.44773	0.967079	0.534641	0.941534	moderate support	0.0113933	109.518	104.532	114.501	Y	0.7386	0
trichostatin A-2778	1	2	0	0.374831	0.292197	0.991102	0.454022	0.964349	0.52894	0.940149	moderate support	0.0113933	-81.5565	-87.9342	-75.4523	Y	1.22214	0
trichostatin A-2791	1	2	0	0.397401	0.32318	0.990527	0.489038	0.966106	0.569087	0.939921	moderate support	0.0113933	-8.27196	-10.7073	-5.99542	Y	4.64854	0
trichostatin A-2810	1	2	0	0.351235	0.289775	0.991943	0.468305	0.962028	0.546004	0.940843	moderate support	0.0113933	16.4302	12.6565	20.3346	Y	3.86476	1
trichostatin A-2823	1	2	0	0.356792	0.289246	0.99484	0.476253	0.973961	0.547399	0.9487	moderate support	0.0113933	18.4778	16.1857	20.7836	Y	1.99867	1
trichostatin A-2824	1	2	0	0.368212	0.307278	0.992587	0.458066	0.96787	0.535514	0.940957	moderate support	0.0113933	3.40082	0.355272	6.66171	Y	15.008	1
trichostatin A-283131	1	2	0	0.359646	0.315623	0.992151	0.488275	0.968364	0.561874	0.947699	moderate support	0.0113933	44.4287	42.0314	46.9427	Y	0.902037	1
trichostatin A-284	1	2	0	0.373287	0.289445	0.993593	0.470979	0.966828	0.55171	0.941507	moderate support	0.0113933	13.4072	11.5157	15.3877	Y	2.3445	1
trichostatin A-285203	1	2	0	0.40593	0.277364	0.990065	0.447102	0.962234	0.515292	0.932979	moderate support	0.0113933	-24.0509	-25.9151	-22.1108	Y	1.28053	0
trichostatin A-2861	1	2	0	0.361907	0.286544	0.994755	0.457349	0.971016	0.529223	0.951201	moderate support	0.0113933	11.9561	9.77893	13.9863	Y	2.81846	1
trichostatin A-288	1	2	0	0.366463	0.291001	0.988038	0.431641	0.962469	0.509627	0.936366	moderate support	0.0113933	-4.06874	-6.08134	-2.10316	Y	7.79356	0
trichostatin A-2891	1	2	0	0.355522	0.293973	0.989452	0.472138	0.96946	0.552827	0.951654	moderate support	0.0113933	-17.948	-19.7976	-16.0341	Y	1.7225	0
trichostatin A-28965	1	2	0	0.371858	0.317014	0.993803	0.477724	0.968297	0.549178	0.951949	moderate support	0.0113933	50.4951	47.7284	53.3876	Y	0.900262	1
trichostatin A-28966	1	2	0	0.364953	0.254262	0.993512	0.438708	0.964384	0.52425	0.946308	moderate support	0.0113933	16.7653	14.6017	18.9132	Y	2.03667	1
trichostatin A-29116	1	2	0	0.341764	0.304165	0.992777	0.464863	0.960833	0.537834	0.939491	moderate support	0.0113933	25.7592	23.779	27.6886	Y	1.22814	1
trichostatin A-2913	-1	2	0	0.372347	0.260004	0.99322	0.457008	0.966504	0.521805	0.951648	moderate support	0.0113933	30.5647	28.5031	32.6703	Y	1.09826	0
trichostatin A-2934	1	2	0	0.365359	0.299683	0.994015	0.461634	0.973475	0.546867	0.954915	moderate support	0.0113933	19.3794	17.5367	21.2251	Y	1.5619	1
trichostatin A-2935	1	2	0	0.388151	0.28868	0.990533	0.478776	0.960022	0.549114	0.937463	moderate support	0.0113933	-6.80198	-8.85235	-4.76568	Y	4.8791	0
trichostatin A-29761	1	2	0	0.369773	0.305097	0.993258	0.473999	0.963762	0.560769	0.942904	moderate support	0.0113933	-3.24034	-5.03241	-1.42873	Y	9.00075	0
trichostatin A-29767	1	2	0	0.365842	0.293345	0.991698	0.465809	0.964645	0.550618	0.94644	moderate support	0.0113933	8.74569	6.72446	10.8963	Y	3.90751	1
trichostatin A-29789	-1	2	0	0.357528	0.25144	0.988622	0.466088	0.965073	0.535087	0.9399	moderate support	0.0113933	-4.74652	-7.17872	-2.5021	Y	7.97971	1
trichostatin A-29799	-1	2	0	0.366178	0.307528	0.992059	0.447488	0.96611	0.532892	0.943151	moderate support	0.0113933	38.4176	36.1344	40.6872	Y	0.971133	0
trichostatin A-2995	1	2	0	0.361902	0.283597	0.990105	0.473072	0.961727	0.544399	0.937511	moderate support	0.0113933	5.69958	3.51372	7.99619	Y	6.29483	1
trichostatin A-29967	-1	2	0	0.37787	0.302545	0.99178	0.475648	0.964872	0.542738	0.94291	moderate support	0.0113933	21.998	19.5825	24.3944	Y	1.76898	0
trichostatin A-29969	1	2	0	0.375706	0.32098	0.992366	0.491126	0.96815	0.55605	0.950314	moderate support	0.0113933	-15.1252	-17.2138	-12.9538	Y	2.30372	0
trichostatin A-3005	1	2	0	0.37695	0.308669	0.991298	0.449093	0.971239	0.532169	0.95147	moderate support	0.0098612	16.6841	14.7549	18.5604	Y	1.84528	1
trichostatin A-3007	-1	2	0	0.375674	0.280134	0.990238	0.449758	0.970684	0.53575	0.950421	moderate support	0.0113933	14.7014	12.8659	16.7415	Y	2.16757	0
trichostatin A-301	1	2	0	0.344469	0.28436	0.986816	0.449632	0.959341	0.525711	0.937519	moderate support	0.0113933	-38.7454	-42.598	-35.0325	Y	1.57634	0
trichostatin A-3017	-1	2	0	0.36489	0.272134	0.991342	0.443711	0.962828	0.525201	0.940149	moderate support	0.0113933	65.461	62.1617	68.8249	Y	0.831387	0
trichostatin A-302	1	2	0	0.360137	0.27217	0.990862	0.465125	0.959843	0.550675	0.93795	moderate support	0.0113933	-6.07542	-9.42628	-2.79178	Y	8.72922	0
trichostatin A-3021	-1	2	0	0.343999	0.287601	0.992365	0.433321	0.96826	0.52522	0.949156	moderate support	0.0113933	-17.8081	-19.8015	-15.836	Y	1.80426	1
trichostatin A-3037	1	2	0	0.356116	0.30899	0.99041	0.451524	0.968308	0.53666	0.945181	moderate support	0.0113933	-31.3645	-33.4912	-29.1835	Y	1.11028	0
trichostatin A-306	1	2	0	0.351252	0.281024	0.989117	0.448823	0.964761	0.534569	0.942723	moderate support	0.0113933	-17.1437	-19.3015	-14.9818	Y	2.0564	0
trichostatin A-307	1	2	0	0.341677	0.291173	0.993172	0.470135	0.969877	0.545481	0.943803	moderate support	0.0113933	-11.0684	-14.234	-8.17319	Y	4.43843	0
trichostatin A-3084	-1	2	0	0.375055	0.341101	0.98789	0.475906	0.968869	0.54708	0.95561	moderate support	0.0113933	12.295	9.84394	14.8223	Y	3.28639	0
trichostatin A-3092	-1	2	0	0.372748	0.311039	0.989578	0.476704	0.967493	0.548837	0.946516	moderate support	0.0113933	15.9827	13.9926	18.0348	Y	2.05206	0
trichostatin A-3098	1	2	0	0.365176	0.292479	0.987847	0.481913	0.962904	0.558043	0.942074	moderate support	0.0113933	24.2597	19.9271	28.5676	Y	2.8734	1
trichostatin A-3108	1	2	0	0.361104	0.290582	0.986893	0.466025	0.96092	0.537542	0.936963	moderate support	0.0131173	26.8162	23.5414	30.018	Y	1.94363	1
trichostatin A-3176	1	2	0	0.360511	0.309185	0.990539	0.468572	0.968531	0.54471	0.947524	moderate support	0.0113933	-8.91804	-11.0089	-6.8601	Y	3.80459	0
trichostatin A-3183	-1	2	0	0.371997	0.292527	0.992325	0.467968	0.967209	0.541718	0.94643	moderate support	0.0113933	-42.7069	-44.6775	-40.7557	Y	0.741841	1
trichostatin A-3267	-1	2	0	0.367788	0.28288	0.991994	0.461712	0.961907	0.551028	0.932369	moderate support	0.0113933	-17.0626	-18.9741	-15.1679	Y	1.81211	1
trichostatin A-3298	-1	2	0	0.364866	0.285111	0.994991	0.448693	0.969935	0.533904	0.950729	moderate support	0.0113933	25.3545	23.1851	27.4581	Y	1.35954	0
trichostatin A-330	1	2	0	0.396474	0.292487	0.987352	0.457941	0.965506	0.531092	0.952291	moderate support	0.0113933	15.8065	13.4635	18.2144	Y	2.44976	1
trichostatin A-3339	1	2	0	0.364373	0.30592	0.991415	0.462994	0.970211	0.54141	0.949769	moderate support	0.0113933	-7.06166	-9.22977	-4.71813	Y	5.13715	0
trichostatin A-3371	1	2	0	0.380956	0.289676	0.985957	0.447375	0.968241	0.533678	0.949552	moderate support	0.0113933	10.016	7.82005	12.3866	Y	3.62584	1
trichostatin A-339287	-1	2	0	0.39087	0.30359	0.991845	0.461101	0.962695	0.531073	0.93435	moderate support	0.0113933	-58.7097	-61.35	-56.1473	Y	0.714338	1
trichostatin A-3423	1	2	0	0.377859	0.284476	0.990776	0.466282	0.963671	0.552618	0.940163	moderate support	0.0113933	17.0313	15.1322	19.0405	Y	1.86486	1
trichostatin A-3428	1	2	0	0.358826	0.289086	0.993562	0.468537	0.961716	0.556848	0.937943	moderate support	0.0113933	-33.6031	-36.7927	-30.7127	Y	1.4694	0
trichostatin A-3437	1	2	0	0.392866	0.321817	0.99028	0.496905	0.964819	0.564366	0.939482	moderate support	0.0113933	-4.57001	-6.75079	-2.46035	Y	7.54252	0
trichostatin A-347902	1	2	0	0.362878	0.249521	0.992447	0.438591	0.962792	0.520429	0.939791	moderate support	0.0113933	-4.11068	-6.88678	-1.48124	Y	10.6298	0
trichostatin A-3490	1	2	0	0.375148	0.299152	0.990171	0.47022	0.963353	0.552147	0.938838	moderate support	0.0113933	-6.87864	-8.80596	-4.8575	Y	4.6108	0
trichostatin A-353189	1	2	0	0.352392	0.301109	0.992392	0.448789	0.969138	0.526651	0.947996	moderate support	0.0113933	11.5035	9.52736	13.3485	Y	2.69624	1
trichostatin A-3597	1	2	0	0.366416	0.288266	0.99264	0.460245	0.970614	0.529385	0.950825	moderate support	0.0113933	5.67555	3.52954	8.01031	Y	6.29571	1
trichostatin A-3652	-1	2	0	0.354309	0.31233	0.989278	0.462963	0.96128	0.540777	0.938428	moderate support	0.0113933	12.5315	10.255	14.9257	Y	3.06629	0
trichostatin A-3655	-1	2	0	0.360441	0.302858	0.991944	0.474874	0.96658	0.544205	0.942854	moderate support	0.0113933	3.36897	1.16388	5.60912	Y	10.4984	0
trichostatin A-3664	1	2	0	0.340828	0.292506	0.990227	0.467088	0.966651	0.556172	0.946077	moderate support	0.0113933	13.5821	11.3099	15.8691	Y	2.69862	1
trichostatin A-3667	1	2	0	0.369851	0.315245	0.995517	0.458601	0.969899	0.537356	0.949735	moderate support	0.0113933	-27.5564	-30.21	-24.9727	Y	1.51633	0
trichostatin A-367	-1	2	0	0.374715	0.296312	0.992057	0.448807	0.96456	0.536665	0.932022	moderate support	0.0113933	-4.37468	-6.69161	-2.18356	Y	8.28761	1
trichostatin A-3676	1	2	0	0.377113	0.277521	0.988604	0.458533	0.969648	0.535058	0.945185	moderate support	0.0113933	-2.74283	-4.86682	-0.691346	Y	12.403	0
trichostatin A-3680	1	2	0	0.371911	0.309826	0.993515	0.473214	0.97436	0.544298	0.951506	moderate support	0.0113933	21.8882	20.0442	23.8083	Y	1.38359	1
trichostatin A-3693	-1	2	0	0.347557	0.273	0.993028	0.446128	0.963365	0.532781	0.942652	moderate support	0.0113933	-111.256	-117.612	-105.15	Y	0.901676	1
trichostatin A-3708	1	2	0	0.353246	0.304712	0.991222	0.482463	0.964996	0.557244	0.945378	moderate support	0.0113933	3.4	1.33765	5.56451	Y	10.1779	1
trichostatin A-3709	1	2	0	0.400593	0.287213	0.99272	0.461139	0.968402	0.537774	0.947925	moderate support	0.0113933	44.2749	42.3502	46.2051	Y	0.713595	1
trichostatin A-3725	1	2	0	0.353799	0.301638	0.987302	0.477329	0.964725	0.546263	0.942179	moderate support	0.0113933	47.8987	43.9095	51.9171	Y	1.34384	1
trichostatin A-373	-1	2	0	0.388578	0.324106	0.992074	0.476527	0.966875	0.551377	0.9453	moderate support	0.0113933	52.402	49.9932	54.913	Y	0.772335	0
trichostatin A-3751	-1	2	0	0.341218	0.294392	0.989375	0.457598	0.965894	0.547285	0.941656	moderate support	0.0113933	4.52966	2.52206	6.5096	Y	7.20281	0
trichostatin A-3755	1	2	0	0.384226	0.291754	0.990198	0.477138	0.966476	0.556009	0.946107	moderate support	0.0113933	18.2396	16.1343	20.2894	Y	1.86038	1
trichostatin A-3775	1	2	0	0.373222	0.272151	0.993252	0.454288	0.962461	0.535989	0.93234	moderate support	0.0113933	-30.3848	-34.1793	-26.7996	Y	1.95798	0
trichostatin A-3815	1	2	0	0.372197	0.299995	0.989227	0.453174	0.966631	0.530533	0.947961	moderate support	0.0113933	21.2706	18.4612	24.1344	Y	2.1556	1
trichostatin A-384	-1	2	0	0.392205	0.305659	0.990327	0.459664	0.964256	0.546623	0.94229	moderate support	0.0113933	7.72758	4.36949	10.6329	Y	6.52158	0
trichostatin A-3843	-1	2	0	0.390847	0.300499	0.987891	0.459458	0.963271	0.542797	0.943181	moderate support	0.0113933	-61.794	-64.5345	-58.988	Y	0.720199	1
trichostatin A-3856	1	2	0	0.322498	0.30404	0.993078	0.465601	0.965222	0.540439	0.940496	moderate support	0.0113933	-49.7888	-55.1418	-44.9527	Y	1.64167	0
trichostatin A-3875	1	2	0	0.360995	0.276354	0.988286	0.465762	0.956853	0.539397	0.934758	moderate support	0.0113933	-42.3331	-46.3754	-38.3759	Y	1.52541	0
trichostatin A-387509	-1	2	0	0.384454	0.271175	0.990411	0.440887	0.961702	0.517304	0.933968	moderate support	0.0113933	19.9377	17.6392	22.1825	Y	1.86431	0
trichostatin A-3880	1	2	0	0.370108	0.265573	0.994946	0.465097	0.972035	0.546294	0.948402	moderate support	0.012246	-14.99	-17.8536	-12.0129	Y	3.16869	0
trichostatin A-388677	1	2	0	0.356918	0.298366	0.991423	0.480719	0.961568	0.543512	0.933569	moderate support	0.0113933	-6.36674	-8.39953	-4.282	Y	5.26782	0
trichostatin A-389136	1	2	0	0.364822	0.325345	0.987098	0.492239	0.968699	0.566074	0.947853	moderate support	0.0113933	6.47064	4.33071	8.58064	Y	5.30582	1
trichostatin A-3910	1	2	0	0.381139	0.299704	0.989786	0.481946	0.963453	0.557756	0.943706	moderate support	0.0113933	-10.2693	-12.1801	-8.31445	Y	3.0544	0
trichostatin A-3918	1	2	0	0.378051	0.266702	0.991304	0.447646	0.963563	0.52614	0.938674	moderate support	0.0113933	-10.2613	-12.1287	-8.37472	Y	2.94967	0
trichostatin A-3920	1	2	0	0.396661	0.297501	0.988457	0.447902	0.957427	0.533239	0.932518	moderate support	0.0113933	35.4524	33.3276	37.5563	Y	0.980264	1
trichostatin A-3939	1	2	0	0.351104	0.294099	0.993015	0.441157	0.967066	0.521966	0.946679	moderate support	0.0113933	12.6455	10.5755	14.6777	Y	2.62855	1
trichostatin A-394	-1	2	0	0.37876	0.305925	0.994878	0.475912	0.966084	0.547698	0.942856	moderate support	0.0113933	14.8438	13.0808	16.6367	Y	1.91037	0
trichostatin A-395	1	2	0	0.390459	0.2825	0.992476	0.465764	0.964627	0.548223	0.94453	moderate support	0.0113933	-16.843	-19.9534	-13.9891	Y	2.84304	0
trichostatin A-3955	-1	2	0	0.350934	0.291695	0.990411	0.47123	0.965457	0.542456	0.94298	moderate support	0.0113933	11.3428	9.30235	13.4073	Y	2.9702	0
trichostatin A-3956	1	2	0	0.394987	0.288599	0.992808	0.468089	0.966656	0.556992	0.942671	moderate support	0.0113933	19.0086	15.6386	22.1637	Y	2.74518	1
trichostatin A-3958	1	2	0	0.342258	0.284468	0.991353	0.492375	0.965869	0.567326	0.946747	moderate support	0.0113933	23.2779	20.8677	25.7957	Y	1.71411	1
trichostatin A-3993	-1	2	0	0.375456	0.286156	0.993516	0.466099	0.963853	0.542507	0.94647	moderate support	0.0113933	27.9148	25.5074	30.3507	Y	1.40818	0
trichostatin A-4008	1	2	0	0.369055	0.278888	0.990733	0.453411	0.96063	0.520308	0.942576	moderate support	0.012246	3.24985	1.28538	5.32111	Y	10.0679	1
trichostatin A-4012	1	2	0	0.369453	0.277512	0.995875	0.464708	0.972561	0.55148	0.947811	moderate support	0.0113933	15.0372	13.1535	17.1229	Y	2.17662	1
trichostatin A-4026	1	2	0	0.349742	0.317563	0.98999	0.465952	0.957648	0.544028	0.938405	moderate support	0.0113933	-33.5019	-36.0615	-31.0252	Y	1.21167	0
trichostatin A-4036	-1	2	0	0.365033	0.277661	0.989581	0.446343	0.967696	0.531423	0.942887	moderate support	0.0113933	13.3365	10.7268	16.0145	Y	3.21323	0
trichostatin A-4038	1	2	0	0.369245	0.260059	0.993391	0.449635	0.973353	0.53751	0.947378	moderate support	0.0113933	7.32564	5.12764	9.40479	Y	4.73695	1
trichostatin A-4040	-1	2	0	0.373381	0.297311	0.990517	0.453698	0.967254	0.544089	0.93744	moderate support	0.0663581	9.31945	7.35724	11.2848	Y	3.4027	0
trichostatin A-4050	1	2	0	0.375497	0.277702	0.991307	0.475568	0.967538	0.545918	0.945304	moderate support	0.0113933	15.6725	13.6871	17.7198	Y	2.11463	1
trichostatin A-4052	1	2	0	0.380519	0.276783	0.993129	0.451465	0.963712	0.528961	0.947104	moderate support	0.0113933	21.9587	19.8012	24.1558	Y	1.60854	1
trichostatin A-4067	1	2	0	0.368178	0.282207	0.991614	0.460446	0.970836	0.542793	0.94501	moderate support	0.0113933	20.7512	18.1053	23.458	Y	2.05037	1
trichostatin A-4070	1	2	0	0.356373	0.304947	0.991485	0.464039	0.9661	0.541857	0.945243	moderate support	0.0113933	-22.8606	-26.8833	-18.6981	Y	2.8782	0
trichostatin A-4072	1	2	0	0.351852	0.255957	0.993132	0.437193	0.969431	0.50563	0.948965	moderate support	0.0113933	-25.6101	-29.3407	-21.7798	Y	2.35006	0
trichostatin A-408	1	2	0	0.369916	0.290143	0.9933	0.44096	0.972619	0.522606	0.953275	moderate support	0.0113933	19.9374	17.9228	21.9877	Y	1.62815	1
trichostatin A-4086	-1	2	0	0.364004	0.322447	0.992443	0.470007	0.966537	0.546169	0.944281	moderate support	0.0113933	-18.3853	-20.2157	-16.4868	Y	1.65706	1
trichostatin A-4087	-1	2	0	0.339409	0.30575	0.989189	0.457289	0.955436	0.534043	0.933017	moderate support	0.0113933	-9.79412	-11.775	-7.97015	Y	3.108	1
trichostatin A-4092	1	2	0	0.401194	0.29432	0.990878	0.465417	0.9565	0.534228	0.933385	moderate support	0.0113933	20.3674	18.0568	22.6326	Y	1.81089	1
trichostatin A-4117	-1	2	0	0.373635	0.306708	0.988974	0.459379	0.961862	0.54622	0.946553	moderate support	0.0113933	33.5024	31.0533	36.0974	Y	1.20576	0
trichostatin A-4121	1	2	0	0.378795	0.317175	0.992112	0.462894	0.964813	0.55753	0.944996	moderate support	0.0113933	38.7493	36.4886	41.1029	Y	0.985874	1
trichostatin A-4154	1	2	0	0.386528	0.299318	0.98892	0.465258	0.966849	0.548555	0.945878	moderate support	0.0113933	-57.4145	-62.5108	-52.551	Y	1.41691	0
trichostatin A-4172	-1	2	0	0.385421	0.291083	0.990606	0.450896	0.958723	0.528928	0.93672	moderate support	0.0143578	-85.8024	-90.2434	-81.6517	Y	0.811726	1
trichostatin A-4189	-1	2	0	0.365787	0.268859	0.992203	0.436837	0.968414	0.526794	0.947173	moderate support	0.0113933	57.7662	55.5433	60.0655	Y	0.639364	0
trichostatin A-4199	1	2	0	0.353575	0.315242	0.991646	0.476542	0.964358	0.544425	0.938848	moderate support	0.0113933	17.4668	15.4052	19.4583	Y	1.87188	1
trichostatin A-4208	1	2	0	0.383056	0.302251	0.987398	0.46358	0.955283	0.549485	0.936428	moderate support	0.0113933	37.3939	34.3733	40.6926	Y	1.3668	1
trichostatin A-4212	1	2	0	0.357439	0.311278	0.99275	0.477856	0.964574	0.558145	0.944156	moderate support	0.0113933	-14.5527	-17.6585	-11.6816	Y	3.32578	0
trichostatin A-4216	1	2	0	0.366068	0.307571	0.99292	0.465364	0.973042	0.54978	0.950728	moderate support	0.0113933	-44.0179	-46.9737	-41.2415	Y	1.06099	0
trichostatin A-4222	1	2	0	0.357261	0.264207	0.986797	0.445075	0.961354	0.526655	0.937564	moderate support	0.0113933	-5.74467	-7.60396	-3.93385	Y	5.26949	0
trichostatin A-4233	1	2	0	0.378896	0.279037	0.990902	0.451408	0.965501	0.528178	0.946948	moderate support	0.00907271	-19.577	-22.2875	-16.8801	Y	2.23124	0
trichostatin A-4242	-1	2	0	0.401515	0.281218	0.990858	0.468983	0.962241	0.542976	0.938328	moderate support	0.0113933	21.8571	19.4077	24.3103	Y	1.79851	0
trichostatin A-4254	1	2	0	0.34659	0.303083	0.98881	0.439429	0.964124	0.514527	0.941734	moderate support	0.0113933	16.3549	13.5546	19.3491	Y	2.87593	1
trichostatin A-4267	1	2	0	0.371963	0.284449	0.990096	0.474331	0.966538	0.551546	0.943205	moderate support	0.0113933	-12.5721	-15.1612	-9.99079	Y	3.35943	0
trichostatin A-4277	1	2	0	0.39329	0.299813	0.987518	0.458181	0.955476	0.5259	0.936374	moderate support	0.0113933	56.6674	54.217	59.1894	Y	0.71329	1
trichostatin A-4286	1	2	0	0.383877	0.276079	0.988005	0.445937	0.966231	0.533018	0.94846	moderate support	0.0113933	-7.41353	-9.42712	-5.48825	Y	4.36926	0
trichostatin A-429	1	2	0	0.392571	0.274272	0.992827	0.47443	0.959346	0.545577	0.945224	moderate support	0.0113933	6.7913	4.54564	9.075	Y	5.43333	1
trichostatin A-4293	-1	2	0	0.381557	0.288742	0.99166	0.474035	0.96344	0.565645	0.942838	moderate support	0.0113933	28.2228	25.9359	30.5007	Y	1.32486	0
trichostatin A-4297	-1	2	0	0.389816	0.304673	0.984851	0.447451	0.95473	0.527301	0.9381	moderate support	0.0113933	-11.3547	-13.1429	-9.64872	Y	2.47584	1
trichostatin A-4301	-1	2	0	0.367295	0.306953	0.993436	0.483111	0.971841	0.551622	0.949866	moderate support	0.0113933	17.6436	15.4329	19.9703	Y	2.0814	0
trichostatin A-4313	1	2	0	0.366878	0.273182	0.987329	0.438874	0.953858	0.526681	0.931862	moderate support	0.0113933	8.19866	5.7265	10.5911	Y	4.77148	1
trichostatin A-4325	1	2	0	0.356987	0.266285	0.993213	0.442742	0.972318	0.544016	0.951233	moderate support	0.0113933	-16.9538	-19.1334	-14.8411	Y	2.03121	0
trichostatin A-4359	1	2	0	0.391674	0.281239	0.990195	0.459828	0.968511	0.540339	0.950694	moderate support	0.0113933	4.47043	2.31628	6.54149	Y	7.63002	1
trichostatin A-441024	1	2	0	0.310761	0.278796	0.992117	0.445976	0.96068	0.521669	0.943201	moderate support	0.0113933	-7.42575	-9.35441	-5.54634	Y	4.09098	0
trichostatin A-445	1	2	0	0.366011	0.285952	0.991148	0.480582	0.970468	0.553128	0.955977	moderate support	0.0113933	19.0726	16.2746	21.7213	Y	2.30967	1
trichostatin A-4487	1	2	0	0.367215	0.315407	0.98748	0.484203	0.966941	0.560653	0.94253	moderate support	0.0113933	9.60308	7.51532	11.6264	Y	3.49432	1
trichostatin A-4507	1	2	0	0.393861	0.323338	0.990175	0.458095	0.961669	0.539542	0.939328	moderate support	0.0113933	-5.63501	-7.68563	-3.50535	Y	6.0328	0
trichostatin A-4522	1	2	0	0.367855	0.294886	0.990717	0.460826	0.968271	0.546257	0.948746	moderate support	0.0113933	-63.1957	-66.298	-60.0668	Y	0.807721	0
trichostatin A-460	-1	2	0	0.363874	0.270717	0.991621	0.464279	0.961194	0.534102	0.940318	moderate support	0.0113933	26.3127	24.1994	28.3005	Y	1.248	0
trichostatin A-4616	1	2	0	0.37957	0.281522	0.989189	0.472508	0.961922	0.563296	0.940543	moderate support	0.0113933	84.5147	79.5007	89.8849	Y	0.990208	1
trichostatin A-463	1	2	0	0.381387	0.286777	0.995494	0.457743	0.970143	0.54021	0.948668	moderate support	0.0113933	-7.33076	-9.55083	-5.11004	Y	4.89769	0
trichostatin A-466	-1	2	0	0.369779	0.306839	0.990515	0.451734	0.96603	0.527441	0.943028	moderate support	0.0113933	-120.326	-125.494	-115.352	Y	0.671246	1
trichostatin A-4684	1	2	0	0.350792	0.296929	0.990503	0.452352	0.964167	0.528854	0.941666	moderate support	0.0113933	40.833	37.7818	43.7094	Y	1.17618	1
trichostatin A-4741	1	2	0	0.377717	0.288966	0.993992	0.459538	0.967003	0.547022	0.941608	moderate support	0.0113933	24.0484	21.9593	26.3189	Y	1.45812	1
trichostatin A-4753	-1	2	0	0.366141	0.287275	0.991689	0.464205	0.973076	0.559656	0.950822	moderate support	0.0113933	8.21171	6.29023	10.2196	Y	3.88316	0
trichostatin A-477	1	2	0	0.383126	0.306995	0.99144	0.478038	0.969635	0.565206	0.94525	moderate support	0.0113933	10.6567	8.59948	12.7096	Y	3.15729	1
trichostatin A-4776	-1	2	0	0.363795	0.266822	0.990637	0.433458	0.956985	0.513604	0.927345	moderate support	0.0113933	16.9824	14.4423	19.6486	Y	2.5032	0
trichostatin A-4780	1	2	0	0.396912	0.305024	0.990789	0.47851	0.964476	0.557237	0.941932	moderate support	0.0113933	-25.5003	-29.7496	-21.3748	Y	2.61363	0
trichostatin A-4804	1	2	0	0.414564	0.295608	0.992383	0.458892	0.963979	0.532159	0.937219	moderate support	0.0113933	45.369	43.2447	47.4598	Y	0.752898	1
trichostatin A-4811	1	2	0	0.365973	0.293648	0.988287	0.467045	0.962053	0.527473	0.945515	moderate support	0.0113933	-27.6444	-30.2055	-25.2631	Y	1.44502	0
trichostatin A-4852	1	2	0	0.367505	0.318097	0.9918	0.481657	0.969324	0.564503	0.949267	moderate support	0.0113933	3.75414	1.50883	5.80781	Y	9.1594	1
trichostatin A-4857	-1	2	0	0.369659	0.281838	0.991038	0.459373	0.961205	0.541849	0.937486	moderate support	0.0113933	-16.0671	-18.2455	-13.9463	Y	2.18077	1
trichostatin A-4885	1	2	0	0.366447	0.271542	0.98511	0.472153	0.961948	0.535781	0.936599	moderate support	0.0113933	10.3286	7.52939	12.7982	Y	4.12086	1
trichostatin A-4902	-1	2	0	0.392481	0.305198	0.992639	0.477667	0.959037	0.559688	0.937697	moderate support	0.0113933	49.1119	46.5815	51.6467	Y	0.831413	0
trichostatin A-4908	-1	2	0	0.3603	0.297472	0.991237	0.456569	0.963782	0.533473	0.94125	moderate support	0.0113933	6.28685	4.27364	8.3759	Y	5.29348	0
trichostatin A-4919	1	2	0	0.409897	0.288806	0.992761	0.474299	0.965832	0.556483	0.948865	moderate support	0.0113933	-23.1994	-25.5299	-20.9185	Y	1.60855	0
trichostatin A-4920	1	2	0	0.345241	0.271599	0.990335	0.446169	0.963439	0.532698	0.940159	moderate support	0.0113933	2.68731	0.527628	4.99689	Y	13.5485	1
trichostatin A-493	1	2	0	0.370463	0.283924	0.992432	0.46212	0.967853	0.538844	0.939327	moderate support	0.0113933	20.0953	17.8624	22.4942	Y	1.8514	1
trichostatin A-4978	1	2	0	0.38392	0.313628	0.993828	0.469679	0.970716	0.559706	0.945495	moderate support	0.0113933	17.2673	15.4459	19.2084	Y	1.77259	1
trichostatin A-4982	1	2	0	0.364461	0.293988	0.996286	0.466002	0.964856	0.540109	0.947198	moderate support	0.0113933	-12.792	-14.9296	-10.6365	Y	2.7391	0
trichostatin A-5021	1	2	0	0.378473	0.273485	0.990486	0.483208	0.967122	0.538925	0.947134	moderate support	0.012246	-26.1935	-28.7808	-23.6798	Y	1.55287	0
trichostatin A-5048	-1	2	0	0.379077	0.306545	0.991859	0.472854	0.961859	0.55083	0.936179	moderate support	0.0113933	6.53138	3.34916	9.84055	Y	7.97711	0
trichostatin A-50649	-1	2	0	0.360344	0.291999	0.989742	0.451151	0.959844	0.511715	0.938406	moderate support	0.0113933	42.4349	40.1065	44.7499	Y	0.883857	0
trichostatin A-50650	1	2	0	0.373777	0.297706	0.994001	0.471789	0.966471	0.536511	0.945188	moderate support	0.0113933	35.735	33.7915	37.6534	Y	0.878311	1
trichostatin A-5069	1	2	0	0.39744	0.282392	0.993177	0.452865	0.970952	0.531641	0.950564	moderate support	0.012246	-21.6295	-23.9964	-19.2826	Y	1.76771	0
trichostatin A-5077	1	2	0	0.392771	0.292696	0.994335	0.469466	0.967173	0.548109	0.943518	moderate support	0.0113933	32.1526	29.7634	34.6051	Y	1.22355	1
trichostatin A-50807	1	2	0	0.374575	0.283282	0.990503	0.443064	0.960162	0.536567	0.936399	moderate support	0.0113933	-8.85696	-10.7273	-6.96736	Y	3.45525	0
trichostatin A-5092	-1	2	0	0.367253	0.256629	0.99325	0.447579	0.96364	0.511535	0.938757	moderate support	0.0113933	-125.67	-132.866	-119.18	Y	0.874826	1
trichostatin A-50937	1	2	0	0.37316	0.27501	0.991277	0.462911	0.97342	0.535833	0.952055	moderate support	0.0113933	24.7141	22.5113	27.0808	Y	1.47669	1
trichostatin A-5100	1	2	0	0.367984	0.29129	0.989442	0.461991	0.960677	0.542759	0.939219	moderate support	0.0113933	5.84543	3.47401	8.19436	Y	6.46979	1
trichostatin A-5101	1	2	0	0.342619	0.296808	0.993172	0.463078	0.971266	0.54671	0.945242	moderate support	0.0113933	24.2041	21.8703	26.6546	Y	1.5832	1
trichostatin A-51022	1	2	0	0.399981	0.30106	0.990689	0.464936	0.966082	0.532497	0.945104	moderate support	0.0113933	3.10235	0.841821	5.35799	Y	11.7897	1
trichostatin A-5108	-1	2	0	0.380591	0.282536	0.993346	0.465535	0.964251	0.53964	0.943	moderate support	0.0113933	-17.2783	-19.9308	-14.6867	Y	2.4913	1
trichostatin A-51097	-1	2	0	0.361796	0.301362	0.990068	0.460128	0.964199	0.543585	0.945571	moderate support	0.0113933	-90.026	-94.5573	-85.639	Y	0.798482	1
trichostatin A-51105	-1	2	0	0.380224	0.301894	0.990923	0.461863	0.959901	0.530224	0.937323	moderate support	0.0113933	27.4099	25.064	29.7845	Y	1.38477	0
trichostatin A-51123	-1	2	0	0.392616	0.329737	0.989486	0.483342	0.960107	0.552197	0.936293	moderate support	0.0113933	6.77651	4.83059	8.64376	Y	4.44666	0
trichostatin A-51128	1	2	0	0.392979	0.25052	0.991201	0.430759	0.967577	0.513658	0.941455	moderate support	0.0113933	26.9987	24.42	29.6147	Y	1.54351	1
trichostatin A-51131	1	2	0	0.379779	0.277178	0.994626	0.444723	0.963555	0.530684	0.945746	moderate support	0.0113933	-47.9777	-50.3914	-45.5556	Y	0.817195	0
trichostatin A-51176	1	2	0	0.348176	0.28146	0.99175	0.475527	0.964671	0.567305	0.944071	moderate support	0.0113933	-6.39341	-8.67584	-4.01489	Y	5.99432	0
trichostatin A-51188	-1	2	0	0.365411	0.298241	0.991219	0.473139	0.964289	0.554846	0.948533	moderate support	0.0113933	-2.7846	-5.0512	-0.618244	Y	12.9199	1
trichostatin A-51191	1	2	0	0.394977	0.288689	0.994469	0.486075	0.966601	0.561886	0.951173	moderate support	0.0113933	45.8507	43.4222	48.2738	Y	0.861966	1
trichostatin A-51196	1	2	0	0.389401	0.294916	0.989774	0.453417	0.955961	0.522444	0.940088	moderate support	0.0113933	8.17621	6.0764	10.3925	Y	4.26404	1
trichostatin A-5122	1	2	0	0.332599	0.317424	0.991563	0.477524	0.964938	0.574679	0.938236	moderate support	0.012246	21.7634	19.8563	23.6278	Y	1.37724	1
trichostatin A-51222	-1	2	0	0.372623	0.292797	0.989224	0.44101	0.961561	0.531936	0.940734	moderate support	0.0113933	-19.8764	-22.2189	-17.5098	Y	1.91728	1
trichostatin A-51232	1	2	0	0.363052	0.298927	0.993189	0.443442	0.962908	0.514468	0.94609	moderate support	0.0113933	-4.26848	-6.38777	-2.15975	Y	7.90078	0
trichostatin A-5125	-1	2	0	0.365139	0.299983	0.992945	0.456508	0.972623	0.528544	0.950518	moderate support	0.0113933	53.0425	50.5335	55.5971	Y	0.778416	0
trichostatin A-51278	1	2	0	0.3789	0.263497	0.991876	0.454134	0.964167	0.540843	0.94444	moderate support	0.0113933	47.1008	44.047	50.2943	Y	1.08092	1
trichostatin A-51285	1	2	0	0.367839	0.314436	0.995021	0.486009	0.961472	0.557225	0.940168	moderate support	0.0113933	32.6994	30.5075	35.0472	Y	1.13254	1
trichostatin A-51322	-1	2	0	0.38682	0.322365	0.991608	0.48316	0.960425	0.550436	0.939426	moderate support	0.0113933	-33.9222	-35.991	-31.9457	Y	0.961134	1
trichostatin A-51339	1	2	0	0.35178	0.268136	0.993341	0.468276	0.965387	0.543122	0.944951	moderate support	0.0113933	29.5387	27.3389	31.9147	Y	1.24836	1
trichostatin A-51362	-1	2	0	0.412635	0.284317	0.995137	0.463021	0.966539	0.537637	0.94507	moderate support	0.0113933	38.799	36.6348	40.9005	Y	0.882541	0
trichostatin A-51363	1	2	0	0.369204	0.319711	0.99199	0.45898	0.964197	0.547467	0.946278	moderate support	0.0113933	19.2073	17.2488	21.2096	Y	1.7044	1
trichostatin A-5144	1	2	0	0.373885	0.262211	0.990594	0.439776	0.963026	0.532721	0.931566	moderate support	0.0113933	-23.6894	-26.1705	-21.1461	Y	1.72842	0
trichostatin A-51474	1	2	0	0.360539	0.311601	0.993542	0.474769	0.965586	0.542139	0.93994	moderate support	0.0113933	37.3226	34.8565	39.664	Y	1.03879	1
trichostatin A-51491	1	2	0	0.385876	0.30053	0.991806	0.476226	0.965666	0.545185	0.942609	moderate support	0.0113933	-63.0254	-66.3261	-59.6683	Y	0.86431	0
trichostatin A-5156	1	2	0	0.38458	0.289517	0.993796	0.481853	0.973254	0.549489	0.951706	moderate support	0.0113933	11.6591	9.76393	13.5048	Y	2.61503	1
trichostatin A-51599	-1	2	0	0.372636	0.316913	0.988344	0.470701	0.963324	0.541556	0.939568	moderate support	0.0113933	46.7911	43.7061	50.0299	Y	1.09389	0
trichostatin A-51663	-1	2	0	0.36406	0.281347	0.985602	0.460958	0.95527	0.543962	0.931335	moderate support	0.0113933	-20.5736	-22.671	-18.4585	Y	1.65416	1
trichostatin A-51665	-1	2	0	0.380342	0.296941	0.989882	0.4678	0.960494	0.546464	0.941243	moderate support	0.0113933	16.2204	13.5739	19.1825	Y	2.79637	0
trichostatin A-5168	1	2	0	0.376994	0.308999	0.991646	0.471066	0.970086	0.543036	0.942815	moderate support	0.0113933	3.82612	1.97744	5.64514	Y	7.87505	1
trichostatin A-51701	-1	2	0	0.371366	0.300294	0.990968	0.489465	0.969619	0.561882	0.945824	moderate support	0.0113933	29.6764	27.5877	31.8245	Y	1.1451	0
trichostatin A-5173	1	2	0	0.368335	0.297058	0.991624	0.462702	0.961121	0.542922	0.937872	moderate support	0.0113933	5.14185	3.35443	6.96162	Y	5.66556	1
trichostatin A-51752	-1	2	0	0.330876	0.298199	0.993382	0.4711	0.966457	0.549859	0.944291	moderate support	0.0113933	-15.2627	-17.3016	-13.2656	Y	2.14671	1
trichostatin A-5176	-1	2	0	0.351246	0.313687	0.99289	0.475116	0.963935	0.558633	0.944616	moderate support	0.0113933	5.99117	4.06388	8.02424	Y	5.30432	0
trichostatin A-51760	-1	2	0	0.384557	0.288677	0.993839	0.45547	0.968449	0.532955	0.938872	moderate support	0.0113933	5.80642	3.61537	8.12972	Y	6.32798	0
trichostatin A-5194	-1	2	0	0.372844	0.303892	0.987596	0.469522	0.962549	0.542389	0.939979	moderate support	0.0113933	14.2885	12.1498	16.4618	Y	2.43489	0
trichostatin A-5214	1	2	0	0.366681	0.272215	0.991155	0.47101	0.962941	0.544804	0.940017	moderate support	0.0113933	-25.1674	-27.6097	-22.9695	Y	1.48756	0
trichostatin A-5236	1	2	0	0.359629	0.293919	0.991186	0.457405	0.967701	0.554159	0.945209	moderate support	0.0113933	-68.5479	-74.6022	-62.595	Y	1.42887	0
trichostatin A-5272	1	2	0	0.365329	0.268116	0.982746	0.43234	0.958156	0.505264	0.939826	moderate support	0.0113933	33.1282	30.8179	35.472	Y	1.15771	1
trichostatin A-5315	1	2	0	0.360622	0.309432	0.992711	0.48122	0.972491	0.566771	0.9409	moderate support	0.0113933	2.67284	0.523383	4.79532	Y	12.9219	1
trichostatin A-5318	1	2	0	0.376174	0.279242	0.987346	0.466161	0.959735	0.542887	0.933794	moderate support	0.0113933	10.66	8.79153	12.571	Y	2.88177	1
trichostatin A-5320	1	2	0	0.375617	0.320319	0.989659	0.465681	0.95735	0.536068	0.935852	moderate support	0.0113933	14.9298	12.3555	17.4365	Y	2.72002	1
trichostatin A-5321	1	2	0	0.358311	0.268378	0.991404	0.458719	0.96668	0.546192	0.948363	moderate support	0.0113933	11.4555	9.54343	13.4106	Y	2.75285	1
trichostatin A-5325	-1	2	0	0.389801	0.310103	0.994412	0.496693	0.972496	0.566894	0.953301	moderate support	0.0113933	-18.0901	-19.8802	-16.1801	Y	1.64237	1
trichostatin A-5326	-1	2	0	0.347834	0.301277	0.989824	0.466947	0.965252	0.549999	0.939656	moderate support	0.0113933	-18.5393	-20.5614	-16.4583	Y	1.78157	1
trichostatin A-5327	1	2	0	0.378306	0.259932	0.992651	0.449288	0.970292	0.534837	0.947678	moderate support	0.0113933	4.25539	1.75013	6.68223	Y	9.45647	1
trichostatin A-5328	1	2	0	0.367005	0.278928	0.987672	0.449429	0.968394	0.537938	0.950339	moderate support	0.0113933	4.72689	2.37963	7.1588	Y	8.10525	1
trichostatin A-53335	1	2	0	0.337314	0.274436	0.986593	0.462371	0.958734	0.550679	0.940678	moderate support	0.0113933	-9.45757	-11.6865	-7.26706	Y	3.76784	0
trichostatin A-5337	1	2	0	0.362173	0.291096	0.990171	0.464173	0.965543	0.533565	0.949552	moderate support	0.00907271	25.2527	22.9344	27.6775	Y	1.51376	1
trichostatin A-5352	1	2	0	0.339365	0.281388	0.988845	0.458183	0.961847	0.551297	0.938433	moderate support	0.0113933	-27.0193	-29.6132	-24.6516	Y	1.50173	0
trichostatin A-5354	1	2	0	0.361157	0.277667	0.988924	0.434874	0.963175	0.523253	0.94702	moderate support	0.0113933	7.13055	4.41551	9.91893	Y	6.28831	1
trichostatin A-5359	1	2	0	0.380568	0.295767	0.994412	0.459198	0.97456	0.545276	0.949582	moderate support	0.0113933	-31.1649	-35.2063	-27.0371	Y	2.14598	0
trichostatin A-53827	1	2	0	0.386412	0.28511	0.991198	0.454715	0.970172	0.535495	0.946783	moderate support	0.0113933	-14.2627	-16.9435	-11.6921	Y	2.97458	0
trichostatin A-54101	1	2	0	0.358978	0.275508	0.993816	0.443309	0.968213	0.522849	0.946922	moderate support	0.0113933	10.3824	8.36803	12.4244	Y	3.18353	1
trichostatin A-54187	1	2	0	0.376742	0.277835	0.989358	0.443017	0.960859	0.534813	0.934185	moderate support	0.0113933	21.7855	19.4028	24.1916	Y	1.77259	1
trichostatin A-54207	-1	2	0	0.386828	0.269826	0.989773	0.43973	0.958507	0.524251	0.932016	moderate support	0.0113933	29.3972	27.3538	31.5261	Y	1.1486	0
trichostatin A-54361	1	2	0	0.377495	0.290852	0.986199	0.452956	0.956672	0.526183	0.936758	moderate support	0.0113933	18.3436	15.9559	20.811	Y	2.16329	1
trichostatin A-54504	1	2	0	0.367548	0.293217	0.9928	0.480968	0.96766	0.557598	0.940079	moderate support	0.0113933	58.1654	53.8259	62.8303	Y	1.26987	1
trichostatin A-5453	-1	2	0	0.388431	0.304274	0.993001	0.459232	0.968153	0.544637	0.938687	moderate support	0.0113933	27.8685	25.8339	29.9763	Y	1.19521	0
trichostatin A-5454	-1	2	0	0.396937	0.259936	0.991585	0.474459	0.969925	0.561936	0.944462	moderate support	0.0113933	26.6948	24.6725	28.7391	Y	1.2549	0
trichostatin A-54541	1	2	0	0.357841	0.335699	0.98918	0.470252	0.960979	0.541603	0.938387	moderate support	0.0113933	31.9066	24.3058	39.839	Y	3.9874	1
trichostatin A-546	-1	2	0	0.368986	0.252085	0.992167	0.455148	0.964409	0.551464	0.937231	moderate support	0.0113933	-13.2942	-15.3044	-11.2747	Y	2.4838	1
trichostatin A-54674	1	2	0	0.361389	0.316745	0.992233	0.467959	0.966619	0.566323	0.946498	moderate support	0.0113933	32.6528	30.3924	34.9776	Y	1.12299	1
trichostatin A-54704	-1	2	0	0.37968	0.281656	0.991368	0.480983	0.964987	0.555552	0.940403	moderate support	0.0113933	47.6636	45.5351	49.8732	Y	0.739205	0
trichostatin A-54733	1	2	0	0.377634	0.283624	0.992483	0.455913	0.964076	0.548513	0.945797	moderate support	0.0113933	-95.793	-103.019	-88.2063	Y	1.23727	0
trichostatin A-5479	1	2	0	0.396709	0.297565	0.993061	0.469133	0.969079	0.542186	0.943182	moderate support	0.0113933	-49.8178	-52.7991	-46.9557	Y	0.954498	0
trichostatin A-54799	-1	2	0	0.377086	0.274251	0.988441	0.467251	0.966844	0.536146	0.937394	moderate support	0.0113933	5.94744	3.57016	8.3299	Y	6.47573	0
trichostatin A-5480	1	2	0	0.362226	0.299729	0.993516	0.496263	0.97011	0.563404	0.944371	moderate support	0.0113933	4.26775	0.359745	8.34771	Y	15.0122	1
trichostatin A-54800	-1	2	0	0.38303	0.335428	0.992328	0.487586	0.973082	0.576006	0.958116	moderate support	0.0113933	72.7171	69.507	75.8745	Y	0.701254	0
trichostatin A-54839	-1	2	0	0.367755	0.294426	0.993469	0.474428	0.969969	0.545756	0.950933	moderate support	0.0113933	17.9489	15.8778	20.1676	Y	1.92473	0
trichostatin A-54842	1	2	0	0.36339	0.317466	0.98952	0.477634	0.966323	0.554725	0.938238	moderate support	0.0113933	2.98973	0.98305	4.95671	Y	10.8182	1
trichostatin A-54845	1	2	0	0.365173	0.297742	0.989818	0.472913	0.964703	0.555311	0.940127	moderate support	0.0113933	-13.8758	-16.5549	-11.2171	Y	3.08804	0
trichostatin A-54855	1	2	0	0.370214	0.30163	0.993467	0.45658	0.961785	0.548203	0.94211	moderate support	0.0113933	21.9824	19.9884	23.943	Y	1.45099	1
trichostatin A-54875	1	2	0	0.368695	0.30551	0.994083	0.483482	0.969345	0.557691	0.948371	moderate support	0.0113933	-10.1258	-12.0926	-7.94522	Y	3.32408	0
trichostatin A-54894	1	2	0	0.358649	0.295817	0.99441	0.459385	0.963095	0.546902	0.938785	moderate support	0.0113933	-3.61208	-5.80908	-1.35171	Y	9.88177	0
trichostatin A-54897	1	2	0	0.351576	0.277155	0.990332	0.444399	0.965232	0.534215	0.946673	moderate support	0.062278	-2.64318	-4.82671	-0.381139	Y	13.6683	0
trichostatin A-54981	1	2	0	0.393075	0.31241	0.992808	0.467947	0.969663	0.536254	0.944483	moderate support	0.012246	18.9129	16.9882	20.9733	Y	1.6886	1
trichostatin A-55033	1	2	0	0.351586	0.299594	0.991386	0.481446	0.970195	0.559898	0.952032	moderate support	0.0113933	39.6259	36.5643	42.8812	Y	1.29585	1
trichostatin A-55079	-1	2	0	0.359192	0.284312	0.990259	0.460401	0.968098	0.555106	0.943425	moderate support	0.0113933	17.4465	15.3218	19.7085	Y	2.04726	0
trichostatin A-55082	-1	2	0	0.394861	0.301319	0.98932	0.474545	0.962298	0.568213	0.938213	moderate support	0.0113933	-53.5873	-56.3176	-50.8521	Y	0.831603	1
trichostatin A-55086	1	2	0	0.355501	0.291857	0.993162	0.452045	0.972463	0.531121	0.949352	moderate support	0.0113933	20.8185	18.5985	23.0441	Y	1.73832	1
trichostatin A-55106	1	2	0	0.336545	0.301482	0.993511	0.481451	0.969374	0.539813	0.94446	moderate support	0.0113933	20.3522	18.3598	22.334	Y	1.58944	1
trichostatin A-55198	-1	2	0	0.383733	0.288114	0.990276	0.457229	0.964964	0.539281	0.944095	moderate support	0.0113933	-4.3883	-6.55961	-2.32677	Y	7.88538	1
trichostatin A-5520	1	2	0	0.378792	0.311967	0.990805	0.477806	0.965438	0.544217	0.944363	moderate support	0.0113933	-40.0585	-42.3647	-37.8541	Y	0.903262	0
trichostatin A-55205	-1	2	0	0.377742	0.287332	0.993443	0.47865	0.965841	0.555312	0.945712	moderate support	0.0113933	-43.3207	-45.9326	-40.7211	Y	0.99629	1
trichostatin A-55209	1	2	0	0.395637	0.301806	0.989657	0.461596	0.96376	0.526234	0.932935	moderate support	0.0113933	-31.0716	-33.1052	-29.0703	Y	1.03085	0
trichostatin A-55220	-1	2	0	0.356651	0.308314	0.993596	0.464728	0.967744	0.551665	0.947017	moderate support	0.0113933	25.992	23.7553	28.489	Y	1.46119	0
trichostatin A-55233	-1	2	0	0.382155	0.295419	0.992383	0.480799	0.967211	0.558771	0.942402	moderate support	0.0113933	-8.80675	-10.8719	-6.63794	Y	3.92082	1
trichostatin A-5527	1	2	0	0.399693	0.293588	0.988059	0.458544	0.956439	0.542509	0.932852	moderate support	0.0113933	-2.80882	-4.59063	-1.08245	Y	10.1268	0
trichostatin A-55283	1	2	0	0.368158	0.296573	0.991386	0.467972	0.967571	0.555849	0.947269	moderate support	0.0113933	31.7805	29.618	33.9883	Y	1.11206	1
trichostatin A-55297	1	2	0	0.373926	0.279316	0.989884	0.436795	0.954172	0.514417	0.92759	moderate support	0.0113933	-42.1308	-44.1584	-40.1197	Y	0.791294	0
trichostatin A-55314	1	2	0	0.390215	0.331657	0.989336	0.482357	0.953937	0.553516	0.933935	moderate support	0.0113933	11.3811	9.51025	13.2535	Y	2.68495	1
trichostatin A-55329	1	2	0	0.363027	0.287677	0.994611	0.458784	0.965938	0.541073	0.940356	moderate support	0.0113933	-3.82582	-5.6337	-1.97399	Y	7.72294	0
trichostatin A-55359	1	2	0	0.326367	0.290538	0.988977	0.470211	0.959816	0.557081	0.944751	moderate support	0.0113933	-4.41311	-6.44358	-2.37243	Y	7.51611	0
trichostatin A-55366	-1	2	0	0.367419	0.283896	0.987659	0.458155	0.958083	0.535618	0.942778	moderate support	0.0113933	28.7618	26.4017	31.0943	Y	1.31672	0
trichostatin A-55384	-1	2	0	0.382217	0.277608	0.992948	0.449948	0.973411	0.520259	0.948112	moderate support	0.0113933	34.7271	32.6736	36.8934	Y	0.972943	0
trichostatin A-55450	-1	2	0	0.372257	0.308105	0.991304	0.460735	0.965619	0.538713	0.941208	moderate support	0.0113933	4.17166	1.71942	6.49707	Y	9.20284	0
trichostatin A-5547	1	2	0	0.378885	0.311411	0.990829	0.480561	0.966041	0.549024	0.946199	moderate support	0.0113933	20.2804	16.5104	23.7255	Y	2.86615	1
trichostatin A-5549	1	2	0	0.390389	0.277822	0.990583	0.448769	0.967621	0.528087	0.946793	moderate support	0.0113933	16.9105	14.8639	19.0539	Y	2.02042	1
trichostatin A-55500	1	2	0	0.383262	0.260658	0.991874	0.451853	0.955791	0.532933	0.926053	moderate support	0.0113933	-13.9999	-16.2524	-11.8171	Y	2.51662	0
trichostatin A-55521	-1	2	0	0.329395	0.295507	0.99177	0.460569	0.956437	0.544418	0.928905	moderate support	0.0113933	58.8417	56.2402	61.4934	Y	0.728504	0
trichostatin A-55526	1	2	0	0.404774	0.30614	0.992047	0.463642	0.957783	0.547481	0.94157	moderate support	0.0113933	3.48118	1.19861	5.6152	Y	10.2363	1
trichostatin A-55556	1	2	0	0.40178	0.294997	0.992643	0.475285	0.965047	0.562746	0.944628	moderate support	0.0113933	-57.2423	-60.9207	-53.7576	Y	1.01451	0
trichostatin A-55607	-1	2	0	0.374386	0.312097	0.988294	0.465737	0.964583	0.541467	0.948178	moderate support	0.0113933	-3.52585	-5.51015	-1.47801	Y	9.26804	1
trichostatin A-55612	1	2	0	0.373056	0.296137	0.991486	0.46434	0.963015	0.5423	0.9424	moderate support	0.0113933	-32.4384	-34.8511	-30.0417	Y	1.2046	0
trichostatin A-55647	1	2	0	0.370702	0.299352	0.991325	0.467899	0.967954	0.531105	0.946399	moderate support	0.0113933	7.27238	4.83791	9.81865	Y	5.45111	1
trichostatin A-55681	-1	2	0	0.381241	0.306023	0.991905	0.444257	0.967672	0.543477	0.94421	moderate support	0.0113933	13.7905	11.8668	15.7822	Y	2.32478	0
trichostatin A-55709	-1	2	0	0.390877	0.290269	0.991598	0.455627	0.962155	0.527973	0.938038	moderate support	0.0113933	-15.3155	-17.4526	-13.2567	Y	2.231	1
trichostatin A-55729	1	2	0	0.369573	0.293807	0.992055	0.486655	0.961523	0.559241	0.940527	moderate support	0.0113933	32.2866	30.1295	34.4353	Y	1.0858	1
trichostatin A-55740	-1	2	0	0.368473	0.289697	0.991427	0.454956	0.961001	0.535422	0.938222	moderate support	0.0663581	51.5328	48.9853	54.0786	Y	0.792886	0
trichostatin A-55745	-1	2	0	0.36155	0.293976	0.995732	0.496122	0.969867	0.56551	0.944184	moderate support	0.0113933	-23.7407	-25.6286	-21.9355	Y	1.28043	1
trichostatin A-55765	-1	2	0	0.357845	0.311559	0.99082	0.484492	0.963474	0.548224	0.939844	moderate support	0.0113933	-14.3455	-16.5302	-11.9687	Y	2.59351	1
trichostatin A-55816	1	2	0	0.36942	0.285156	0.988021	0.457557	0.953771	0.53574	0.938246	moderate support	0.0113933	16.5762	14.5139	18.7531	Y	2.10164	1
trichostatin A-55819	-1	2	0	0.359227	0.267664	0.993053	0.469693	0.966802	0.544107	0.942014	moderate support	0.0113933	9.99644	7.98815	11.999	Y	3.25939	0
trichostatin A-5583	1	2	0	0.37044	0.295746	0.989907	0.454739	0.965157	0.530207	0.943213	moderate support	0.0113933	18.3041	15.3628	21.3179	Y	2.65055	1
trichostatin A-55843	-1	2	0	0.371298	0.298162	0.99469	0.468769	0.96904	0.560904	0.948001	moderate support	0.0113933	-7.36807	-9.65885	-5.19577	Y	4.8732	1
trichostatin A-55885	-1	2	0	0.351359	0.313249	0.989576	0.478436	0.962592	0.544075	0.940455	moderate support	0.0113933	16.4724	14.203	18.7295	Y	2.20968	0
trichostatin A-5599	-1	2	0	0.361061	0.276379	0.992275	0.456134	0.96841	0.549279	0.943324	moderate support	0.0663581	12.533	10.4896	14.6972	Y	2.75728	0
trichostatin A-56034	1	2	0	0.355241	0.301072	0.99068	0.453236	0.968345	0.527704	0.945927	moderate support	0.0113933	-24.6085	-26.9064	-22.3512	Y	1.50231	0
trichostatin A-56172	1	2	0	0.391114	0.278605	0.993483	0.447057	0.971822	0.532737	0.952043	moderate support	0.0113933	7.19581	5.37055	9.2381	Y	4.35703	1
trichostatin A-5621	1	2	0	0.388025	0.266728	0.992731	0.458424	0.970356	0.540401	0.954009	moderate support	0.0113933	-14.1038	-16.2322	-11.963	Y	2.396	0
trichostatin A-5638	1	2	0	0.364188	0.292489	0.990707	0.454645	0.970509	0.545328	0.94974	moderate support	0.0113933	11.2441	8.68846	13.9226	Y	3.80116	1
trichostatin A-5649	1	2	0	0.37243	0.273304	0.990446	0.428886	0.959974	0.509379	0.93683	moderate support	0.0113933	-25.632	-27.6015	-23.5315	Y	1.29648	0
trichostatin A-5652	1	2	0	0.345034	0.292122	0.99255	0.45187	0.960591	0.530837	0.939499	moderate support	0.0113933	22.1799	19.8645	24.4648	Y	1.6611	1
trichostatin A-56521	1	2	0	0.363824	0.307739	0.99373	0.467992	0.974429	0.555576	0.945182	moderate support	0.0113933	-3.03981	-5.67417	-0.552077	Y	13.5227	0
trichostatin A-567	1	2	0	0.377199	0.26246	0.990164	0.461288	0.967132	0.524892	0.943877	moderate support	0.0113933	5.49079	3.37111	7.67818	Y	6.37743	1
trichostatin A-56829	1	2	0	0.374914	0.299577	0.991644	0.46952	0.970309	0.553661	0.943914	moderate support	0.0113933	-22.6147	-24.6331	-20.5848	Y	1.44369	0
trichostatin A-56888	-1	2	0	0.367548	0.28984	0.98543	0.455451	0.955806	0.536418	0.937074	moderate support	0.0113933	-31.809	-33.7176	-29.9208	Y	0.957848	1
trichostatin A-56944	1	2	0	0.377106	0.285555	0.991091	0.47183	0.962532	0.554325	0.939632	moderate support	0.0113933	-9.02564	-11.0631	-7.00088	Y	3.65531	0
trichostatin A-56946	-1	2	0	0.380113	0.267589	0.993875	0.458393	0.962635	0.531392	0.941965	moderate support	0.0113933	-15.0754	-17.37	-12.6987	Y	2.49722	1
trichostatin A-56950	1	2	0	0.364109	0.325874	0.994054	0.471289	0.965857	0.561897	0.946981	moderate support	0.0113933	-23.7021	-25.9323	-21.5038	Y	1.53139	0
trichostatin A-56967	1	2	0	0.390276	0.275749	0.994723	0.453783	0.962026	0.534782	0.935933	moderate support	0.0113933	35.6529	32.6367	38.4965	Y	1.34723	1
trichostatin A-56987	1	2	0	0.382289	0.27667	0.993389	0.454495	0.97313	0.530825	0.950772	moderate support	0.0113933	35.2398	33.0968	37.4464	Y	0.995827	1
trichostatin A-56994	1	2	0	0.38223	0.322461	0.991397	0.484108	0.964994	0.567805	0.943886	moderate support	0.0113933	-12.4677	-14.6523	-10.3033	Y	2.82737	0
trichostatin A-56999	-1	2	0	0.361771	0.292837	0.991352	0.470882	0.972056	0.554298	0.951186	moderate support	0.0113933	-2.48393	-4.8598	-0.0983248	Y	15.5097	1
trichostatin A-57007	1	2	0	0.390205	0.283091	0.992404	0.460197	0.973061	0.533223	0.951059	moderate support	0.0113933	3.22417	0.542421	6.11612	Y	13.9028	1
trichostatin A-57060	1	2	0	0.358738	0.304284	0.991308	0.483252	0.967533	0.561781	0.943925	moderate support	0.0113933	-11.3719	-13.625	-9.30157	Y	3.08962	0
trichostatin A-57110	1	2	0	0.393006	0.275592	0.989488	0.441433	0.965331	0.522508	0.936141	moderate support	0.0113933	12.1064	10.307	14.0072	Y	2.441	1
trichostatin A-57111	1	2	0	0.370731	0.311242	0.989465	0.460073	0.957839	0.532743	0.933822	moderate support	0.0113933	-35.6054	-39.5988	-31.8467	Y	1.76843	0
trichostatin A-57348	-1	2	0	0.352727	0.294035	0.984917	0.441283	0.960451	0.521074	0.938303	moderate support	0.0113933	42.8163	40.6703	44.9625	Y	0.809928	0
trichostatin A-57415	1	2	0	0.358177	0.309437	0.990553	0.47284	0.962958	0.550349	0.938018	moderate support	0.0113933	-6.20669	-9.62201	-3.176	Y	8.51702	0
trichostatin A-57460	1	2	0	0.380329	0.276963	0.989829	0.460905	0.965233	0.53327	0.944045	moderate support	0.0113933	-18.4721	-20.6581	-16.3075	Y	1.89884	0
trichostatin A-57538	-1	2	0	0.350986	0.308066	0.991922	0.450134	0.961001	0.532673	0.940828	moderate support	0.0113933	10.1053	7.88159	12.3382	Y	3.56364	0
trichostatin A-57608	1	2	0	0.370125	0.28101	0.992752	0.471886	0.960222	0.55209	0.944375	moderate support	0.0113933	37.4557	34.9714	40.0903	Y	1.10123	1
trichostatin A-5764	1	2	0	0.345927	0.329423	0.992124	0.482168	0.969157	0.565549	0.946134	moderate support	0.0113933	10.5734	8.44185	12.6864	Y	3.24174	1
trichostatin A-57706	-1	2	0	0.392402	0.278534	0.992114	0.492331	0.961977	0.559834	0.943715	moderate support	0.0113933	-12.3849	-14.6963	-9.88061	Y	3.09449	1
trichostatin A-57758	-1	2	0	0.377691	0.29349	0.993413	0.461453	0.968824	0.539523	0.953552	moderate support	0.0113933	-28.7324	-30.6706	-26.8101	Y	1.07802	1
trichostatin A-5783	-1	2	0	0.378603	0.266816	0.990756	0.474438	0.966014	0.567943	0.943061	moderate support	0.0113933	-4.86	-6.99993	-2.76233	Y	7.05754	1
trichostatin A-5791	1	2	0	0.355717	0.320045	0.993369	0.455721	0.968145	0.529934	0.944456	moderate support	0.0113933	19.4355	17.6792	21.2022	Y	1.45648	1
trichostatin A-5799	-1	2	0	0.335469	0.311455	0.990606	0.489574	0.968576	0.57174	0.946089	moderate support	0.0113933	-7.49587	-9.36627	-5.64978	Y	4.01493	1
trichostatin A-58516	-1	2	0	0.36793	0.286511	0.988471	0.45807	0.969427	0.546352	0.944096	moderate support	0.0113933	-62.348	-65.5017	-59.2549	Y	0.80572	1
trichostatin A-58526	1	2	0	0.362651	0.311349	0.991374	0.463288	0.965577	0.531313	0.945363	moderate support	0.0113933	-3.03066	-5.08061	-1.02671	Y	10.7966	0
trichostatin A-5880	1	2	0	0.378765	0.288314	0.991167	0.462325	0.969152	0.54173	0.948196	moderate support	0.00907271	12.6764	10.259	15.1863	Y	3.15425	1
trichostatin A-590	1	2	0	0.361916	0.339457	0.990492	0.490379	0.966124	0.563492	0.944888	moderate support	0.0113933	-22.3476	-25.0162	-19.7759	Y	1.89345	0
trichostatin A-5922	-1	2	0	0.39226	0.279576	0.987863	0.458009	0.962795	0.540554	0.940806	moderate support	0.0113933	6.93267	4.87863	8.98283	Y	4.79068	0
trichostatin A-5947	1	2	0	0.40178	0.284938	0.99131	0.470841	0.969887	0.55854	0.946402	moderate support	0.0113933	16.3227	14.0393	18.514	Y	2.24735	1
trichostatin A-5991	-1	2	0	0.38126	0.303673	0.989215	0.466849	0.963316	0.557125	0.945687	moderate support	0.0113933	22.8287	20.4178	25.4592	Y	1.75154	0
trichostatin A-6016	-1	2	0	0.347943	0.299668	0.990687	0.468593	0.961475	0.548069	0.944388	moderate support	0.0113933	-8.03436	-9.95418	-6.05122	Y	3.96437	1
trichostatin A-6160	-1	2	0	0.37479	0.269312	0.990394	0.46072	0.960735	0.533783	0.940599	moderate support	0.0113933	-26.6737	-28.875	-24.544	Y	1.33817	1
trichostatin A-619505	1	2	0	0.411054	0.276459	0.99549	0.446703	0.969566	0.546395	0.948626	moderate support	0.0113933	-4.26198	-6.67399	-1.79375	Y	9.27621	0
trichostatin A-6228	-1	2	0	0.372382	0.281143	0.988248	0.452261	0.959972	0.557887	0.93769	moderate support	0.0113933	-26.7257	-28.9231	-24.674	Y	1.29318	1
trichostatin A-6229	1	2	0	0.374498	0.311691	0.990096	0.479461	0.955449	0.558559	0.936052	moderate support	0.0113933	-28.2322	-30.2562	-26.2768	Y	1.15437	0
trichostatin A-6232	1	2	0	0.36606	0.290621	0.986229	0.442218	0.964264	0.528207	0.938998	moderate support	0.0113933	-17.1076	-19.2472	-14.9968	Y	2.01185	0
trichostatin A-6238	1	2	0	0.365525	0.280761	0.990952	0.439763	0.966506	0.522578	0.946655	moderate support	0.0113933	19.696	17.7679	21.7028	Y	1.61806	1
trichostatin A-6249	-1	2	0	0.374299	0.312856	0.992451	0.475972	0.971338	0.56074	0.944642	moderate support	0.0113933	-14.9376	-17.0862	-12.8317	Y	2.28442	1
trichostatin A-6277	1	2	0	0.36631	0.276066	0.993718	0.457667	0.961822	0.519995	0.94031	moderate support	0.0113933	-18.4299	-22.8312	-14.3167	Y	3.70832	0
trichostatin A-6281	1	2	0	0.384457	0.282932	0.992017	0.470919	0.960516	0.55341	0.943815	moderate support	0.0113933	-19.066	-21.6889	-16.4832	Y	2.23953	0
trichostatin A-6282	1	2	0	0.374143	0.304167	0.99205	0.465604	0.964149	0.538666	0.94552	moderate support	0.0113933	-9.42402	-11.7283	-7.13611	Y	3.91213	0
trichostatin A-6285	1	2	0	0.366824	0.256538	0.992006	0.430385	0.963482	0.535547	0.941579	moderate support	0.0113933	11.7398	9.24256	14.1452	Y	3.33621	1
trichostatin A-6297	-1	2	0	0.325559	0.270185	0.990973	0.467767	0.967159	0.556442	0.946985	moderate support	0.0113933	16.0177	13.3443	18.7634	Y	2.71535	0
trichostatin A-6299	-1	2	0	0.351079	0.301409	0.992543	0.481236	0.967748	0.55185	0.949814	moderate support	0.0113933	-29.6788	-32.4179	-26.9482	Y	1.49925	1
trichostatin A-6303	1	2	0	0.377499	0.321214	0.990916	0.487406	0.965692	0.548374	0.947241	moderate support	0.0113933	48.6899	46.0159	51.2523	Y	0.874865	1
trichostatin A-6314	-1	2	0	0.346045	0.292521	0.994734	0.455889	0.971138	0.530334	0.943143	moderate support	0.0113933	-23.3086	-24.9915	-21.6183	Y	1.19468	1
trichostatin A-6320	1	2	0	0.341241	0.304295	0.993645	0.472586	0.972544	0.545089	0.952482	moderate support	0.0113933	-16.74	-19.3407	-14.3927	Y	2.36347	0
trichostatin A-6322	1	2	0	0.38534	0.297193	0.992347	0.480996	0.968987	0.55393	0.949817	moderate support	0.0113933	15.2599	13.159	17.4022	Y	2.26003	1
trichostatin A-6323	1	2	0	0.340362	0.320503	0.99313	0.459607	0.960971	0.538026	0.935223	moderate support	0.0113933	15.7708	14.0106	17.5913	Y	1.8666	1
trichostatin A-6328	1	2	0	0.387849	0.302901	0.991021	0.473492	0.968411	0.540383	0.944789	moderate support	0.012246	8.1059	6.11096	10.1214	Y	3.95404	1
trichostatin A-633	1	2	0	0.357596	0.282684	0.993114	0.466021	0.962148	0.554263	0.938664	moderate support	0.0113933	14.8481	12.8423	16.9239	Y	2.2233	1
trichostatin A-6374	1	2	0	0.356279	0.291913	0.989935	0.460004	0.958658	0.534424	0.940188	moderate support	0.0113933	-2.93884	-5.41344	-0.371653	Y	13.8822	0
trichostatin A-6383	-1	2	0	0.357641	0.30213	0.991497	0.468731	0.965403	0.552047	0.941705	moderate support	0.0113933	-12.4142	-14.6277	-10.2017	Y	2.90041	1
trichostatin A-6385	1	2	0	0.385262	0.321584	0.991057	0.455818	0.964585	0.532252	0.937075	moderate support	0.0113933	31.9791	29.7907	34.1731	Y	1.11059	1
trichostatin A-64062	-1	2	0	0.354647	0.288899	0.98758	0.446455	0.960779	0.535988	0.937985	moderate support	0.0113933	-49.1228	-51.2927	-46.9199	Y	0.713961	1
trichostatin A-64065	1	2	0	0.376403	0.25321	0.989489	0.448003	0.959875	0.537586	0.9411	moderate support	0.0113933	-2.95608	-4.85875	-0.975145	Y	10.5543	0
trichostatin A-64116	1	2	0	0.385058	0.293192	0.993365	0.459515	0.970252	0.525377	0.943661	moderate support	0.0113933	-31.9013	-34.3265	-29.5224	Y	1.20543	0
trichostatin A-6414	1	2	0	0.382831	0.263816	0.993585	0.457985	0.963145	0.536737	0.943471	moderate support	0.0113933	14.1917	11.5452	16.9807	Y	3.12193	1
trichostatin A-64215	1	2	0	0.36168	0.297919	0.991007	0.464152	0.96428	0.538148	0.94261	moderate support	0.0113933	17.8443	15.3834	20.2684	Y	2.19107	1
trichostatin A-6422	-1	2	0	0.362614	0.29611	0.993315	0.480646	0.962444	0.558364	0.94324	moderate support	0.0113933	-22.4252	-24.6172	-20.2263	Y	1.58354	1
trichostatin A-64285	1	2	0	0.38085	0.325805	0.987281	0.479448	0.959834	0.542027	0.937276	moderate support	0.0113933	-24.2741	-26.6179	-22.0728	Y	1.53546	0
trichostatin A-64344	-1	2	0	0.397102	0.296339	0.989185	0.48702	0.961596	0.537455	0.934093	moderate support	0.0113933	48.8406	46.3202	51.5606	Y	0.853135	0
trichostatin A-64393	1	2	0	0.384018	0.275631	0.991965	0.463843	0.968905	0.545267	0.943207	moderate support	0.0113933	39.2789	36.9395	41.7638	Y	0.994214	1
trichostatin A-6443	-1	2	0	0.352963	0.307192	0.993498	0.489447	0.970937	0.570078	0.949332	moderate support	0.0113933	-19.9287	-23.4202	-16.3366	Y	2.86911	1
trichostatin A-6446	1	2	0	0.367033	0.275025	0.993543	0.476247	0.969562	0.546911	0.950725	moderate support	0.0113933	35.219	32.7862	37.6007	Y	1.10696	1
trichostatin A-64764	1	2	0	0.397752	0.307704	0.993089	0.48474	0.961002	0.566244	0.939733	moderate support	0.0113933	39.6394	37.4132	42.0914	Y	0.943757	1
trichostatin A-64780	-1	2	0	0.349146	0.297792	0.986056	0.452908	0.960241	0.528111	0.93533	moderate support	0.0113933	48.9467	46.5865	51.3511	Y	0.780705	0
trichostatin A-64781	-1	2	0	0.374222	0.266187	0.988409	0.427732	0.962773	0.520995	0.932227	moderate support	0.0113933	26.9155	23.6166	30.2113	Y	1.97105	0
trichostatin A-64788	1	2	0	0.360085	0.307844	0.993536	0.4766	0.968964	0.540509	0.947625	moderate support	0.0113933	9.2373	7.41645	11.0639	Y	3.23548	1
trichostatin A-64859	1	2	0	0.387379	0.287525	0.990783	0.457313	0.963923	0.53208	0.945754	moderate support	0.0113933	6.99436	5.08826	9.00298	Y	4.55418	1
trichostatin A-6495	1	2	0	0.373592	0.261847	0.986673	0.476844	0.956711	0.565289	0.935177	moderate support	0.0113933	45.0962	42.8989	47.3154	Y	0.784659	1
trichostatin A-6505	1	2	0	0.392624	0.303745	0.992213	0.460505	0.966863	0.528904	0.947117	moderate support	0.012246	35.6048	33.1569	38.0605	Y	1.12616	1
trichostatin A-6507	1	2	0	0.372143	0.284561	0.993442	0.479555	0.96746	0.551877	0.946209	moderate support	0.0113933	20.0425	18.074	22.0235	Y	1.58998	1
trichostatin A-6511	-1	2	0	0.399502	0.248216	0.988512	0.45195	0.955148	0.536876	0.935107	moderate support	0.0113933	14.4352	12.4814	16.3544	Y	2.14201	0
trichostatin A-65125	-1	2	0	0.380799	0.312604	0.988147	0.492954	0.966388	0.579216	0.94368	moderate support	0.0113933	-10.6811	-12.6236	-8.69439	Y	2.93372	1
trichostatin A-6515	1	2	0	0.346615	0.279336	0.994001	0.472933	0.969707	0.534606	0.946674	moderate support	0.0113933	24.8732	22.9162	26.8803	Y	1.30358	1
trichostatin A-652	1	2	0	0.356867	0.305309	0.990856	0.470967	0.965268	0.545793	0.945427	moderate support	0.0113933	11.044	6.74881	15.0093	Y	6.03004	1
trichostatin A-653	1	2	0	0.351013	0.273514	0.992042	0.483531	0.963446	0.555145	0.940712	moderate support	0.0113933	44.1006	41.7473	46.5679	Y	0.88037	1
trichostatin A-6533	1	2	0	0.380143	0.288282	0.991555	0.453617	0.967021	0.528963	0.944894	moderate support	0.0113933	-16.5052	-18.3555	-14.6091	Y	1.8425	0
trichostatin A-6535	-1	2	0	0.365656	0.288049	0.990847	0.450208	0.966719	0.532523	0.944504	moderate support	0.0113933	27.9944	25.6065	30.4483	Y	1.42485	0
trichostatin A-655	1	2	0	0.343798	0.243233	0.993926	0.443234	0.966985	0.519264	0.946595	moderate support	0.0113933	-7.98618	-10.1156	-5.77043	Y	4.47187	0
trichostatin A-6585	1	2	0	0.379833	0.31099	0.990197	0.476752	0.965552	0.548896	0.945399	moderate support	0.0113933	18.5117	16.4941	20.5562	Y	1.74539	1
trichostatin A-6591	1	2	0	0.354506	0.284619	0.992597	0.483347	0.963715	0.565632	0.943415	moderate support	0.0113933	6.06216	3.89712	8.22075	Y	5.8525	1
trichostatin A-6595	1	2	0	0.382316	0.282971	0.994096	0.448286	0.969475	0.531922	0.949778	moderate support	0.0113933	-3.10269	-5.49197	-0.905978	Y	11.8213	0
trichostatin A-6605	-1	2	0	0.360307	0.296317	0.990139	0.449955	0.963505	0.532139	0.943765	moderate support	0.0113933	-46.9934	-49.0606	-44.847	Y	0.742571	1
trichostatin A-6612	-1	2	0	0.369529	0.286498	0.991943	0.460813	0.967969	0.541075	0.94069	moderate support	0.0113933	-63.2273	-65.6409	-60.9209	Y	0.610572	1
trichostatin A-6616	1	2	0	0.370312	0.285592	0.993832	0.455765	0.963252	0.533981	0.941035	moderate support	0.0113933	38.9909	35.9211	42.2785	Y	1.31775	1
trichostatin A-6627	1	2	0	0.378545	0.300315	0.989734	0.495665	0.964586	0.564369	0.9446	moderate support	0.0113933	-49.8248	-52.0413	-47.6008	Y	0.718117	0
trichostatin A-6657	-1	2	0	0.344404	0.299696	0.991182	0.467118	0.960828	0.554416	0.942485	moderate support	0.0113933	19.8627	16.1232	23.5927	Y	3.10889	0
trichostatin A-6658	-1	2	0	0.376634	0.2697	0.987448	0.441573	0.961007	0.526182	0.939383	moderate support	0.0113933	22.6846	20.3169	24.9769	Y	1.66675	0
trichostatin A-6662	1	2	0	0.373239	0.291812	0.99214	0.46034	0.964041	0.549656	0.948096	moderate support	0.0113933	15.8358	13.7662	17.9227	Y	2.12083	1
trichostatin A-6663	1	2	0	0.368459	0.297145	0.988769	0.461594	0.962021	0.548911	0.940758	moderate support	0.0113933	8.8313	6.44488	11.2257	Y	4.40716	1
trichostatin A-667	-1	2	0	0.342596	0.281389	0.990553	0.462549	0.960945	0.539931	0.942801	moderate support	0.0113933	5.76697	3.97726	7.59028	Y	5.13778	0
trichostatin A-6670	1	2	0	0.382217	0.310036	0.993613	0.467284	0.972896	0.542897	0.95428	moderate support	0.0113933	-62.368	-64.8226	-59.8928	Y	0.638891	0
trichostatin A-6671	-1	2	0	0.369424	0.326463	0.988514	0.47598	0.967236	0.544175	0.936679	moderate support	0.0113933	13.4143	11.403	15.6295	Y	2.5372	0
trichostatin A-6683	-1	2	0	0.353154	0.310806	0.993835	0.461415	0.965805	0.545645	0.949895	moderate support	0.0113933	-4.2313	-6.00629	-2.48491	Y	6.72652	1
trichostatin A-6696	1	2	0	0.375981	0.269421	0.988463	0.474844	0.959121	0.545381	0.93369	moderate support	0.0113933	24.0291	20.0899	28.0078	Y	2.67456	1
trichostatin A-6744	1	2	0	0.398908	0.279396	0.988912	0.457662	0.96332	0.530924	0.934499	moderate support	0.0113933	-22.3287	-24.2058	-20.516	Y	1.35396	0
trichostatin A-6768	1	2	0	0.371153	0.275281	0.992467	0.45391	0.961939	0.532081	0.941789	moderate support	0.0113933	-15.7118	-18.8179	-12.6714	Y	3.16479	0
trichostatin A-6777	-1	2	0	0.362811	0.295932	0.992344	0.461222	0.971408	0.533599	0.951166	moderate support	0.0113933	-9.34366	-12.137	-6.26667	Y	5.057	1
trichostatin A-6778	1	2	0	0.373194	0.280047	0.994342	0.483029	0.968217	0.561777	0.94871	moderate support	0.0113933	-77.0163	-79.8937	-74.2351	Y	0.594176	0
trichostatin A-6781	1	2	0	0.397351	0.328001	0.990401	0.477768	0.961142	0.544606	0.941044	moderate support	0.0113933	18.2661	15.9831	20.6113	Y	2.0187	1
trichostatin A-6785	-1	2	0	0.35977	0.279547	0.997029	0.456779	0.966401	0.535014	0.942855	moderate support	0.0113933	27.5697	25.39	29.8111	Y	1.27744	0
trichostatin A-6843	-1	2	0	0.328895	0.302934	0.995045	0.468037	0.968811	0.543004	0.941528	moderate support	0.0113933	55.5426	53.1012	58.1329	Y	0.74778	0
trichostatin A-6857	-1	2	0	0.371339	0.313189	0.990123	0.474211	0.96187	0.574822	0.94023	moderate support	0.0113933	15.2916	13.4691	17.1953	Y	1.97038	0
trichostatin A-6876	1	2	0	0.369619	0.28252	0.990408	0.458388	0.967212	0.539583	0.947505	moderate support	0.0113933	25.025	22.1925	27.5952	Y	1.73365	1
trichostatin A-6897	1	2	0	0.361491	0.287974	0.990895	0.460129	0.964697	0.551373	0.937212	moderate support	0.0113933	-8.67105	-10.9461	-6.51888	Y	4.09781	0
trichostatin A-6900	-1	2	0	0.37786	0.315748	0.992077	0.4586	0.966976	0.544539	0.945067	moderate support	0.0113933	36.361	33.7053	39.1316	Y	1.2018	0
trichostatin A-6909	1	2	0	0.389205	0.274495	0.994808	0.456621	0.967014	0.529483	0.942405	moderate support	0.0113933	-12.1941	-16.6909	-7.86538	Y	5.79267	0
trichostatin A-6929	-1	2	0	0.369445	0.29149	0.988468	0.447215	0.963249	0.535161	0.945565	moderate support	0.0113933	-30.2997	-32.9178	-27.6306	Y	1.41906	1
trichostatin A-6935	-1	2	0	0.367126	0.284394	0.989689	0.467513	0.960827	0.548656	0.942	moderate support	0.0113933	-11.5658	-14.1411	-9.05919	Y	3.51479	1
trichostatin A-7020	1	2	0	0.362889	0.28496	0.99071	0.458947	0.957259	0.536095	0.934275	moderate support	0.0113933	13.4092	10.9332	16.1471	Y	3.10722	1
trichostatin A-7022	1	2	0	0.362187	0.282023	0.988197	0.475902	0.966551	0.560694	0.949435	moderate support	0.0113933	-9.97796	-12.5536	-7.36094	Y	4.15218	0
trichostatin A-7025	1	2	0	0.366807	0.278175	0.991462	0.47244	0.964832	0.544609	0.944908	moderate support	0.0113933	14.335	12.4182	16.3394	Y	2.16957	1
trichostatin A-7026	-1	2	0	0.366096	0.259654	0.99309	0.437938	0.962866	0.523794	0.939456	moderate support	0.0113933	-24.0822	-26.1801	-22.0002	Y	1.42087	1
trichostatin A-7035	1	2	0	0.371837	0.318589	0.991051	0.49935	0.965688	0.574314	0.943773	moderate support	0.0113933	-15.7585	-18.7644	-13.0716	Y	2.94516	0
trichostatin A-7040	1	2	0	0.32501	0.304352	0.991645	0.467287	0.968228	0.543044	0.947971	moderate support	1.08108	30.7541	28.4953	33.1005	Y	1.20842	1
trichostatin A-7057	1	2	0	0.353286	0.326232	0.991396	0.464637	0.972056	0.55959	0.949316	moderate support	0.0122522	-9.14314	-11.2296	-6.9064	Y	3.84842	0
trichostatin A-706	1	2	0	0.371201	0.271229	0.990236	0.454728	0.962516	0.54261	0.940861	moderate support	0.0113933	-19.183	-21.7855	-16.6164	Y	2.16721	0
trichostatin A-7091	-1	2	0	0.385404	0.282644	0.993421	0.443303	0.972704	0.522428	0.951565	moderate support	0.0113933	17.2741	14.9055	19.6898	Y	2.25854	0
trichostatin A-7101	-1	2	0	0.370242	0.319332	0.992062	0.492391	0.964791	0.573416	0.946941	moderate support	0.0113933	31.2579	29.1067	33.5558	Y	1.15222	0
trichostatin A-7109	1	2	0	0.359164	0.276384	0.989416	0.450587	0.959022	0.524637	0.93555	moderate support	0.0113933	24.4488	21.5978	27.2879	Y	1.89388	1
trichostatin A-7110	1	2	0	0.375483	0.304273	0.99251	0.47731	0.964059	0.550654	0.943518	moderate support	0.0113933	4.92888	3.1122	6.79299	Y	6.10123	1
trichostatin A-7137	-1	2	0	0.377119	0.287076	0.993382	0.466304	0.963037	0.551554	0.945636	moderate support	0.0113933	27.1642	24.7976	29.6642	Y	1.44696	0
trichostatin A-7162	-1	2	0	0.364904	0.322759	0.991112	0.474614	0.970729	0.572509	0.948167	moderate support	0.0113933	-47.2239	-50.0885	-44.5076	Y	0.961864	1
trichostatin A-7163	-1	2	0	0.384546	0.300923	0.99041	0.448445	0.96954	0.530445	0.945126	moderate support	0.0113933	19.0206	16.9525	21.097	Y	1.75216	0
trichostatin A-7175	-1	2	0	0.385112	0.289405	0.987725	0.447595	0.96293	0.520795	0.941141	moderate support	0.0113933	14.1452	12.0312	16.2742	Y	2.3858	0
trichostatin A-7204	1	2	0	0.354164	0.320208	0.992397	0.478702	0.964283	0.556402	0.94756	moderate support	0.0113933	-17.5786	-19.622	-15.543	Y	1.86727	0
trichostatin A-7223	-1	2	0	0.385078	0.284037	0.990592	0.465872	0.962542	0.55252	0.94078	moderate support	0.0113933	10.7793	8.9793	12.6387	Y	2.77583	0
trichostatin A-7227	1	2	0	0.369883	0.305152	0.993306	0.492451	0.97047	0.577829	0.948616	moderate support	0.0113933	10.9076	8.63826	13.2821	Y	3.48224	1
trichostatin A-7262	1	2	0	0.370035	0.302793	0.992597	0.473464	0.966491	0.557183	0.949372	moderate support	0.0113933	11.2754	9.18704	13.5087	Y	3.01088	1
trichostatin A-7267	1	2	0	0.400766	0.279819	0.993323	0.455013	0.963874	0.539243	0.940458	moderate support	0.0113933	4.70608	2.82546	6.63103	Y	6.6181	1
trichostatin A-728215	-1	2	0	0.368489	0.296938	0.994544	0.471172	0.962647	0.537506	0.940649	moderate support	0.0113933	43.8218	41.475	46.3931	Y	0.915903	0
trichostatin A-7291	1	2	0	0.367177	0.296399	0.99523	0.465908	0.962417	0.546142	0.93833	moderate support	0.0113933	-7.21267	-9.15599	-5.16419	Y	4.47887	0
trichostatin A-7298	-1	2	0	0.337588	0.293459	0.99361	0.470431	0.968353	0.53961	0.94373	moderate support	0.0198766	-117.798	-123.158	-112.574	Y	0.719541	1
trichostatin A-7323	1	2	0	0.348717	0.306016	0.990624	0.484207	0.958289	0.547811	0.943317	moderate support	0.0113933	-42.0848	-44.9112	-39.5056	Y	1.03394	0
trichostatin A-7324	-1	2	0	0.364887	0.301258	0.993504	0.471232	0.967808	0.548067	0.943149	moderate support	0.0113933	-61.515	-64.3956	-58.6988	Y	0.743931	1
trichostatin A-7347	1	2	0	0.347639	0.289809	0.989363	0.459815	0.959931	0.535974	0.939619	moderate support	0.0113933	36.7496	34.4107	39.1047	Y	1.03129	1
trichostatin A-7368	1	2	0	0.375258	0.272097	0.989406	0.471535	0.965523	0.548115	0.945776	moderate support	0.0113933	-4.47782	-6.70869	-2.27273	Y	7.97093	0
trichostatin A-7402	1	2	0	0.368708	0.267889	0.986697	0.462012	0.965595	0.534332	0.94263	moderate support	0.0113933	17.2356	15.2517	19.1881	Y	1.84449	1
trichostatin A-7430	1	2	0	0.356568	0.307124	0.993105	0.461293	0.96268	0.52859	0.941664	moderate support	0.0113933	73.6744	70.6465	76.7692	Y	0.693566	1
trichostatin A-7447	-1	2	0	0.368943	0.307359	0.992409	0.469544	0.967175	0.551376	0.941243	moderate support	0.0113933	10.0383	7.89826	12.1861	Y	3.41491	0
trichostatin A-7464	1	2	0	0.374057	0.314565	0.993614	0.469062	0.973639	0.547789	0.94978	moderate support	0.0113933	31.4344	29.4678	33.3784	Y	1.00407	1
trichostatin A-7468	-1	2	0	0.381039	0.289275	0.993548	0.470835	0.960911	0.540407	0.935431	moderate support	0.0113933	-70.6912	-74.0863	-67.6804	Y	0.725681	1
trichostatin A-762	-1	2	0	0.36113	0.29281	0.993242	0.437611	0.97263	0.522417	0.952556	moderate support	0.0113933	39.1843	36.7796	41.7472	Y	1.02347	0
trichostatin A-7704	-1	2	0	0.376487	0.313219	0.986958	0.478754	0.96891	0.563191	0.946457	moderate support	0.0113933	5.45236	3.5209	7.36001	Y	5.79046	0
trichostatin A-7718	1	2	0	0.347045	0.302453	0.993193	0.473053	0.97251	0.553601	0.953417	moderate support	0.0113933	8.14567	5.92329	10.467	Y	4.54812	1
trichostatin A-7802	-1	2	0	0.379425	0.278517	0.990283	0.446162	0.969405	0.536197	0.946432	moderate support	0.0113933	21.1546	18.6079	23.6969	Y	1.88972	0
trichostatin A-7813	-1	2	0	0.390422	0.279881	0.991795	0.474064	0.964294	0.545647	0.938332	moderate support	0.0113933	50.3296	48.1092	52.5657	Y	0.714538	0
trichostatin A-79026	1	2	0	0.363197	0.313895	0.990572	0.475599	0.964536	0.560431	0.942883	moderate support	0.0113933	-16.0463	-18.4019	-13.7485	Y	2.35456	0
trichostatin A-7905	1	2	0	0.355764	0.281652	0.989211	0.471307	0.957752	0.548021	0.945337	moderate support	0.0113933	-33.3525	-36.6414	-30.1738	Y	1.58437	0
trichostatin A-79101	1	2	0	0.372637	0.302866	0.991671	0.479771	0.968931	0.554672	0.947912	moderate support	0.0113933	-19.0764	-21.2878	-16.898	Y	1.843	0
trichostatin A-7941	1	2	0	0.413903	0.297275	0.993782	0.478651	0.9663	0.566187	0.948787	moderate support	0.0113933	19.4922	17.0095	22.2384	Y	2.18239	1
trichostatin A-79657	-1	2	0	0.364841	0.302487	0.99274	0.44942	0.961659	0.5316	0.944844	moderate support	0.0113933	5.58379	3.37103	7.8168	Y	6.45736	0
trichostatin A-79669	1	2	0	0.384271	0.286882	0.989954	0.46876	0.964764	0.528824	0.943602	moderate support	0.0113933	7.07993	4.77597	9.41536	Y	5.20554	1
trichostatin A-79718	-1	2	0	0.373499	0.280129	0.991657	0.47272	0.963013	0.550439	0.939953	moderate support	0.0113933	-46.8357	-49.2029	-44.5078	Y	0.816984	1
trichostatin A-79738	-1	2	0	0.362944	0.286514	0.988604	0.444714	0.962593	0.538527	0.937912	moderate support	0.0113933	38.8108	36.7294	40.936	Y	0.873978	0
trichostatin A-79750	-1	2	0	0.33112	0.290523	0.9948	0.446473	0.970246	0.528829	0.946797	moderate support	0.0113933	5.15587	3.09787	7.46678	Y	6.88576	0
trichostatin A-79755	1	2	0	0.366916	0.299334	0.992743	0.487179	0.964357	0.567851	0.944761	moderate support	0.0113933	9.17921	7.21022	11.3418	Y	3.66319	1
trichostatin A-7980	1	2	0	0.366733	0.27224	0.993467	0.44525	0.970512	0.518229	0.94445	moderate support	0.0113933	-26.8764	-31.0613	-23.0465	Y	2.42087	0
trichostatin A-79817	-1	2	0	0.376895	0.307648	0.98929	0.480008	0.960766	0.548078	0.93622	moderate support	0.0113933	22.5016	20.291	24.882	Y	1.64468	0
trichostatin A-79828	1	2	0	0.3605	0.296634	0.990663	0.455121	0.967113	0.542003	0.943226	moderate support	0.0113933	-20.6761	-22.9252	-18.401	Y	1.75663	0
trichostatin A-79841	-1	2	0	0.391576	0.31512	0.991567	0.489067	0.960569	0.575019	0.939125	moderate support	0.0113933	21.5151	19.5267	23.6472	Y	1.57046	0
trichostatin A-79870	-1	2	0	0.367383	0.259811	0.987477	0.450539	0.958774	0.533143	0.935757	moderate support	0.0113933	10.2413	8.2187	12.1854	Y	3.15338	0
trichostatin A-79888	1	2	0	0.337198	0.311661	0.992463	0.468033	0.966714	0.545396	0.949197	moderate support	0.0113933	38.3215	36.1543	40.4809	Y	0.920455	1
trichostatin A-79956	1	2	0	0.366829	0.305311	0.990643	0.468672	0.965939	0.548796	0.940211	moderate support	0.0113933	12.5742	10.4796	14.6692	Y	2.72562	1
trichostatin A-79977	1	2	0	0.380416	0.293746	0.99097	0.464341	0.964824	0.551677	0.946128	moderate support	0.0113933	-30.0754	-33.7292	-26.6481	Y	1.90228	0
trichostatin A-800	1	2	0	0.357811	0.283468	0.987929	0.448891	0.961672	0.533063	0.946603	moderate support	0.012246	15.4923	13.4048	17.6231	Y	2.23292	1
trichostatin A-80004	1	2	0	0.367912	0.290463	0.992931	0.469412	0.958611	0.54747	0.939962	moderate support	0.0113933	-36.7317	-40.383	-33.0968	Y	1.61242	0
trichostatin A-80108	-1	2	0	0.383947	0.322145	0.990946	0.480252	0.968714	0.556996	0.948318	moderate support	0.0113933	4.08496	1.80815	6.44302	Y	9.2529	0
trichostatin A-80177	1	2	0	0.382168	0.312869	0.993127	0.470405	0.961675	0.562783	0.943394	moderate support	0.0113933	8.87723	6.66336	11.1414	Y	4.1132	1
trichostatin A-80206	-1	2	0	0.35009	0.257762	0.989282	0.433902	0.957331	0.506492	0.928862	moderate support	0.0113933	16.6457	14.7138	18.8262	Y	1.99323	0
trichostatin A-80321	-1	2	0	0.384262	0.28295	0.992027	0.45018	0.956294	0.522906	0.934071	moderate support	0.0113933	44.9856	42.823	47.2054	Y	0.785328	0
trichostatin A-80777	-1	2	0	0.380864	0.313486	0.993977	0.46228	0.963911	0.541846	0.941358	moderate support	0.0113933	37.7032	35.5809	39.8279	Y	0.926677	0
trichostatin A-8091	1	2	0	0.347879	0.30221	0.990596	0.449617	0.965154	0.542945	0.942034	moderate support	0.0113933	-65.7515	-71.7225	-59.9097	Y	1.43888	0
trichostatin A-81029	-1	2	0	0.338367	0.265564	0.991412	0.443732	0.965663	0.524644	0.940394	moderate support	0.0113933	8.055	5.39655	10.7027	Y	5.32969	0
trichostatin A-81035	1	2	0	0.367838	0.292529	0.993089	0.46106	0.965965	0.531487	0.949877	moderate support	0.0113933	10.0724	7.44476	12.6075	Y	4.20968	1
trichostatin A-8140	1	2	0	0.357124	0.284086	0.991504	0.466368	0.967318	0.54962	0.941898	moderate support	0.0113933	-7.34227	-10.926	-4.01029	Y	7.60135	0
trichostatin A-8153	-1	2	0	0.376314	0.273975	0.991739	0.446179	0.967059	0.52124	0.946454	moderate support	0.0113933	55.8393	53.4405	58.3338	Y	0.706665	0
trichostatin A-81537	1	2	0	0.389985	0.316365	0.990575	0.470251	0.964468	0.537009	0.943269	moderate support	0.0113933	41.7779	39.766	43.8022	Y	0.789983	1
trichostatin A-81558	-1	2	0	0.381126	0.282764	0.988507	0.472067	0.96219	0.557315	0.941986	moderate support	0.0113933	88.5347	85.3763	91.8567	Y	0.598883	0
trichostatin A-81578	1	2	0	0.334039	0.288464	0.992056	0.452783	0.970118	0.546581	0.95021	moderate support	0.0113933	29.5035	27.3179	31.7701	Y	1.2018	1
trichostatin A-81931	-1	2	0	0.381051	0.296678	0.993741	0.458363	0.969039	0.541857	0.951474	moderate support	0.0113933	7.15381	4.85955	9.43027	Y	5.13863	0
trichostatin A-8202	-1	2	0	0.345465	0.260228	0.993748	0.448877	0.969348	0.53977	0.941676	moderate support	0.0113933	80.348	75.8025	84.9828	Y	0.927031	0
trichostatin A-8204	1	2	0	0.379757	0.335974	0.988066	0.498757	0.957953	0.566766	0.936953	moderate support	0.0113933	-137.131	-143.694	-130.577	Y	0.777154	0
trichostatin A-827	-1	2	0	0.335048	0.28182	0.995833	0.467832	0.973472	0.553638	0.953642	moderate support	0.0113933	7.41662	5.5786	9.27904	Y	4.06601	0
trichostatin A-8334	-1	2	0	0.377963	0.307116	0.994518	0.472623	0.970306	0.545234	0.940176	moderate support	0.0113933	59.9698	56.7164	63.39	Y	0.90929	0
trichostatin A-83468	1	2	0	0.354086	0.30086	0.988776	0.462957	0.964322	0.546265	0.945547	moderate support	0.0113933	46.3727	44.1021	48.8241	Y	0.838893	1
trichostatin A-83481	1	2	0	0.3461	0.304893	0.99086	0.469288	0.961662	0.551534	0.939299	moderate support	0.0113933	34.049	31.504	36.7119	Y	1.22798	1
trichostatin A-83604	-1	2	0	0.400129	0.302499	0.990537	0.495184	0.967593	0.574057	0.951055	moderate support	0.0113933	2.95509	1.1091	4.90143	Y	10.3389	0
trichostatin A-83937	-1	2	0	0.362996	0.341512	0.99509	0.477105	0.975439	0.543916	0.952677	moderate support	0.0113933	22.1918	20.118	24.2933	Y	1.54006	0
trichostatin A-8395	-1	2	0	0.379476	0.259847	0.989452	0.42881	0.964644	0.525606	0.947622	moderate support	0.0113933	31.0015	28.3947	33.5859	Y	1.35084	0
trichostatin A-83988	-1	2	0	0.354496	0.293103	0.991578	0.455678	0.966017	0.528355	0.945073	moderate support	0.0113933	36.2888	34.0313	38.569	Y	1.02033	0
trichostatin A-8406	1	2	0	0.371026	0.276591	0.988053	0.443604	0.966541	0.519649	0.938124	moderate support	0.0113933	7.29679	4.8997	9.58695	Y	5.19233	1
trichostatin A-841	1	2	0	0.3635	0.32114	0.990243	0.483476	0.957586	0.554969	0.936442	moderate support	0.0113933	-13.0875	-15.2354	-10.8874	Y	2.69303	0
trichostatin A-8412	1	2	0	0.351497	0.27801	0.987367	0.455949	0.962009	0.536821	0.93998	moderate support	0.0113933	3.93052	1.87909	6.09182	Y	8.77349	1
trichostatin A-84159	1	2	0	0.36695	0.314329	0.989919	0.474256	0.962561	0.548436	0.944253	moderate support	0.0113933	14.9319	11.266	18.7938	Y	4.09016	1
trichostatin A-84168	1	2	0	0.365724	0.30198	0.992342	0.486277	0.968916	0.560661	0.953277	moderate support	0.0113933	30.8064	28.5399	33.1815	Y	1.21572	1
trichostatin A-8452	-1	2	0	0.389257	0.303739	0.989905	0.47149	0.961571	0.529022	0.94159	moderate support	0.0113933	-7.80879	-9.62519	-6.01061	Y	3.74554	1
trichostatin A-84804	-1	2	0	0.376135	0.294181	0.991006	0.453712	0.969463	0.523268	0.936204	moderate support	0.0113933	16.1692	13.8157	18.6043	Y	2.39388	0
trichostatin A-84864	1	2	0	0.351471	0.304055	0.990543	0.482816	0.963526	0.546694	0.939895	moderate support	0.0113933	-31.6942	-34.214	-29.2604	Y	1.28224	0
trichostatin A-8490	1	2	0	0.386699	0.280771	0.993048	0.463021	0.966444	0.534994	0.946509	moderate support	0.0113933	-20.6974	-22.8766	-18.5437	Y	1.67599	0
trichostatin A-84900	-1	2	0	0.357181	0.28683	0.991151	0.467739	0.970459	0.539976	0.951095	moderate support	0.0113933	44.4272	42.1408	46.6958	Y	0.834143	0
trichostatin A-84909	1	2	0	0.371837	0.289577	0.99335	0.454321	0.968257	0.534478	0.950502	moderate support	0.0113933	9.6273	7.3594	11.9695	Y	3.75997	1
trichostatin A-8507	1	2	0	0.38225	0.33406	0.990315	0.490568	0.971284	0.56031	0.951581	moderate support	0.0113933	-7.82845	-9.75332	-5.8254	Y	4.1038	0
trichostatin A-8508	-1	2	0	0.367902	0.28068	0.991607	0.46712	0.965614	0.555543	0.938758	moderate support	0.0113933	7.68412	4.05962	11.3735	Y	7.68515	0
trichostatin A-8516	1	2	0	0.369931	0.268603	0.988351	0.439413	0.96192	0.520433	0.937369	moderate support	0.0113933	28.0767	26.1861	30.1629	Y	1.13626	1
trichostatin A-85236	-1	2	0	0.361128	0.321433	0.993069	0.496132	0.966231	0.575031	0.94662	moderate support	0.0113933	47.0846	41.9415	52.2478	Y	1.76416	0
trichostatin A-85377	1	2	0	0.369697	0.275258	0.989109	0.464362	0.963479	0.532513	0.944363	moderate support	0.0113933	-77.8016	-81.8984	-73.5381	Y	0.869622	0
trichostatin A-8553	1	2	0	0.368464	0.282069	0.992273	0.460081	0.97083	0.540228	0.947899	moderate support	0.0113933	-25.7911	-28.9842	-22.488	Y	2.02422	0
trichostatin A-8554	-1	2	0	0.343938	0.256686	0.994474	0.438334	0.964743	0.54633	0.945849	moderate support	0.0113933	48.289	45.9745	50.6784	Y	0.796131	0
trichostatin A-8556	-1	2	0	0.376972	0.288002	0.99105	0.461043	0.964834	0.535998	0.941782	moderate support	0.0113933	8.47656	6.50869	10.5153	Y	3.78653	0
trichostatin A-8614	-1	2	0	0.35298	0.27641	0.989322	0.429551	0.963204	0.517416	0.945406	moderate support	0.0113933	-24.5006	-26.5518	-22.3758	Y	1.39885	1
trichostatin A-862	1	2	0	0.36832	0.307112	0.989345	0.468743	0.960309	0.541082	0.938519	moderate support	0.0113933	22.2487	19.6643	25.0173	Y	1.94025	1
trichostatin A-8626	1	2	0	0.375721	0.293451	0.993014	0.466753	0.969598	0.544297	0.948384	moderate support	0.103661	-7.70378	-10.2635	-5.33226	Y	5.21023	0
trichostatin A-8633	1	2	0	0.396827	0.316463	0.992727	0.468062	0.968936	0.559987	0.951771	moderate support	0.0113933	2.44119	0.329898	4.62478	Y	14.1948	1
trichostatin A-8644	1	2	0	0.363859	0.284921	0.993321	0.475151	0.96403	0.55894	0.941211	moderate support	0.012246	-13.9981	-16.614	-11.5012	Y	2.92291	0
trichostatin A-8660	1	2	0	0.355628	0.304485	0.992872	0.457857	0.965753	0.544691	0.94801	moderate support	0.0113933	-25.1196	-27.9096	-22.5929	Y	1.72952	0
trichostatin A-8671	1	2	0	0.379678	0.288441	0.989459	0.449743	0.962488	0.526713	0.940345	moderate support	0.012246	-8.95053	-11.2686	-6.66645	Y	4.15508	0
trichostatin A-8673	1	2	0	0.361829	0.32131	0.988702	0.465929	0.961137	0.540892	0.939558	moderate support	0.0113933	4.52689	2.28037	6.75355	Y	7.95782	1
trichostatin A-868	-1	2	0	0.38626	0.302295	0.992912	0.460785	0.972876	0.540617	0.944538	moderate support	0.0113933	42.1921	37.6293	47.0994	Y	1.80148	0
trichostatin A-8702	-1	2	0	0.371956	0.300765	0.994063	0.47819	0.963254	0.542069	0.940067	moderate support	0.0113933	-11.6914	-13.9644	-9.40913	Y	3.17383	1
trichostatin A-8706	-1	2	0	0.380532	0.293504	0.992905	0.465312	0.971816	0.550189	0.954222	moderate support	0.0113933	-25.8827	-28.2645	-23.4803	Y	1.50855	1
trichostatin A-8744	1	2	0	0.386953	0.311711	0.994845	0.478345	0.970068	0.548416	0.948791	moderate support	0.0910929	79.5417	76.7634	82.4173	Y	0.573518	1
trichostatin A-875	1	2	0	0.376766	0.297162	0.992034	0.474789	0.969489	0.553162	0.944703	moderate support	0.0113933	-22.8513	-25.2891	-20.4381	Y	1.70921	0
trichostatin A-8788	-1	2	0	0.370512	0.270278	0.993193	0.462709	0.970356	0.548748	0.944691	moderate support	0.0113933	17.7715	15.4754	19.8266	Y	1.92954	0
trichostatin A-8821	1	2	0	0.344742	0.296603	0.991058	0.44844	0.966696	0.531637	0.944656	moderate support	0.0113933	-32.687	-37.3926	-28.1057	Y	2.2846	0
trichostatin A-8826	1	2	0	0.375571	0.302815	0.991243	0.45998	0.965288	0.538251	0.945116	moderate support	0.0113933	31.8968	29.4248	34.3882	Y	1.27356	1
trichostatin A-8828	1	2	0	0.375039	0.26606	0.991419	0.454904	0.967823	0.537445	0.948988	moderate support	0.0113933	-5.0227	-7.12457	-2.72225	Y	7.14113	0
trichostatin A-8850	-1	2	0	0.330572	0.294452	0.994846	0.477613	0.966602	0.550414	0.94416	moderate support	0.0477461	-14.0899	-16.4388	-11.8718	Y	2.6294	1
trichostatin A-8851	1	2	0	0.37035	0.293469	0.990478	0.473967	0.967251	0.541168	0.952857	moderate support	0.0113933	-20.0591	-23.2741	-16.7613	Y	2.6576	0
trichostatin A-8854	-1	2	0	0.376816	0.294802	0.993397	0.473546	0.963717	0.548899	0.941528	moderate support	0.012246	2.95741	0.96998	4.84837	Y	10.3197	0
trichostatin A-887	-1	2	0	0.369333	0.316253	0.992631	0.458171	0.962458	0.535076	0.939712	moderate support	0.0113933	-16.8934	-19.1632	-14.3838	Y	2.28912	1
trichostatin A-8870	1	2	0	0.367711	0.296323	0.992489	0.458406	0.960843	0.556769	0.940984	moderate support	0.0113933	28.6323	23.7895	33.6491	Y	2.75179	1
trichostatin A-8877	1	2	0	0.375714	0.288999	0.992019	0.471078	0.969667	0.555578	0.951909	moderate support	0.0113933	-20.9551	-23.2173	-18.7701	Y	1.72364	0
trichostatin A-8895	-1	2	0	0.371561	0.290207	0.991865	0.473979	0.969399	0.546777	0.945396	moderate support	0.0113933	23.8786	19.6112	28.0002	Y	2.81537	0
trichostatin A-8905	-1	2	0	0.344558	0.272285	0.989119	0.43972	0.961898	0.522685	0.934045	moderate support	0.0113933	-21.0287	-23.2246	-18.8122	Y	1.69237	1
trichostatin A-891	-1	2	0	0.341972	0.270718	0.991196	0.461065	0.970549	0.541135	0.943571	moderate support	0.0143578	-69.5923	-74.1496	-65.2036	Y	1.03803	1
trichostatin A-8935	1	2	0	0.381378	0.267519	0.992285	0.464214	0.969209	0.550728	0.94348	moderate support	0.0113933	56.2246	53.8955	58.6888	Y	0.676274	1
trichostatin A-8936	-1	2	0	0.371405	0.290036	0.992299	0.478376	0.973687	0.562848	0.952565	moderate support	0.0113933	34.2842	32.3373	36.2702	Y	0.937226	0
trichostatin A-8974	1	2	0	0.361544	0.272392	0.989846	0.452474	0.966512	0.525426	0.945118	moderate support	0.0113933	40.4851	37.0062	44.0878	Y	1.41714	1
trichostatin A-89795	1	2	0	0.361621	0.290166	0.988397	0.460492	0.961229	0.532097	0.940115	moderate support	0.0122522	-17.444	-19.5585	-15.4146	Y	1.91163	0
trichostatin A-89927	-1	2	0	0.388511	0.292817	0.991094	0.448257	0.965397	0.524778	0.94639	moderate support	0.0113933	14.3533	12.0597	16.7138	Y	2.64656	0
trichostatin A-901	-1	2	0	0.378766	0.275225	0.993493	0.474012	0.970965	0.54589	0.951251	moderate support	0.0113933	59.2328	56.986	61.4454	Y	0.608324	0
trichostatin A-9021	-1	2	0	0.404982	0.288	0.988768	0.46009	0.960601	0.538525	0.938572	moderate support	0.0113933	24.6695	22.4801	26.9399	Y	1.43983	0
trichostatin A-90362	1	2	0	0.359194	0.298566	0.991927	0.47299	0.962425	0.539421	0.940295	moderate support	0.0113933	22.0144	19.5325	24.6672	Y	1.90807	1
trichostatin A-9043	-1	2	0	0.370309	0.292135	0.992228	0.48006	0.966299	0.547048	0.939442	moderate support	0.0113933	66.9337	63.9963	69.9466	Y	0.718506	0
trichostatin A-905	-1	2	0	0.346605	0.263377	0.990453	0.450187	0.962042	0.520645	0.942424	moderate support	0.0158898	-60.6539	-63.3933	-57.8867	Y	0.736911	1
trichostatin A-9060	-1	2	0	0.364016	0.314657	0.990179	0.474537	0.965827	0.563294	0.945308	moderate support	0.0113933	21.7753	18.8537	24.4325	Y	2.11302	0
trichostatin A-9079	1	2	0	0.336869	0.310319	0.988947	0.47841	0.961663	0.561524	0.943056	moderate support	0.0113933	7.82258	5.9968	9.76955	Y	3.86181	1
trichostatin A-90861	-1	2	0	0.387746	0.316053	0.992442	0.483418	0.967377	0.554589	0.939902	moderate support	0.0113933	-90.7713	-94.309	-87.3179	Y	0.625693	1
trichostatin A-9111	1	2	0	0.379853	0.323172	0.991308	0.463824	0.962745	0.542481	0.948308	moderate support	0.0113933	-69.2357	-72.2318	-66.2792	Y	0.690275	0
trichostatin A-9122	1	2	0	0.364485	0.300128	0.99421	0.468282	0.966442	0.540684	0.939419	moderate support	0.0113933	5.94667	3.49802	8.46137	Y	6.77824	1
trichostatin A-9124	1	2	0	0.37865	0.291783	0.989051	0.440686	0.957623	0.523171	0.930794	moderate support	0.0113933	-9.15777	-12.3253	-6.21407	Y	5.35485	0
trichostatin A-9205	-1	2	0	0.349222	0.289959	0.989065	0.47427	0.96417	0.564166	0.941954	moderate support	0.0113933	-7.50885	-9.58659	-5.38645	Y	4.49265	1
trichostatin A-92140	1	2	0	0.362156	0.297316	0.994128	0.457035	0.965027	0.528093	0.938215	moderate support	0.0113933	-32.5986	-34.7098	-30.6231	Y	1.00982	0
trichostatin A-9217	-1	2	0	0.387797	0.259299	0.992548	0.446445	0.95871	0.548243	0.931453	moderate support	0.0113933	-43.6383	-46.531	-40.6911	Y	1.08378	1
trichostatin A-9252	1	2	0	0.393644	0.282232	0.990694	0.474134	0.971659	0.548826	0.945471	moderate support	0.0113933	41.8974	39.6749	44.3218	Y	0.909407	1
trichostatin A-93349	1	2	0	0.386894	0.303636	0.991169	0.454565	0.962102	0.534875	0.940499	moderate support	0.0113933	-6.24367	-8.16052	-4.30232	Y	5.01062	0
trichostatin A-9353	1	2	0	0.389918	0.318526	0.991638	0.48131	0.959413	0.549654	0.93949	moderate support	0.0113933	-14.73	-16.6144	-12.8607	Y	2.03965	0
trichostatin A-9355	-1	2	0	0.35852	0.288683	0.992368	0.457397	0.958438	0.527393	0.937836	moderate support	0.0113933	-29.1154	-31.3583	-26.7969	Y	1.27446	1
trichostatin A-93664	-1	2	0	0.375692	0.264793	0.990893	0.431039	0.966361	0.509493	0.945638	moderate support	0.0113933	-13.6863	-15.6623	-11.7301	Y	2.32664	1
trichostatin A-9379	-1	2	0	0.383912	0.282841	0.987415	0.465266	0.966719	0.545361	0.94458	moderate support	0.0113933	24.9703	23.0389	27.0187	Y	1.28603	0
trichostatin A-9429	1	2	0	0.344334	0.280413	0.989809	0.435809	0.963608	0.524535	0.945196	moderate support	0.0113933	27.7078	25.3702	29.9989	Y	1.33505	1
trichostatin A-9446	1	2	0	0.393364	0.323075	0.992441	0.483505	0.963779	0.559534	0.941658	moderate support	0.0113933	-69.1486	-71.8895	-66.4041	Y	0.654371	0
trichostatin A-9448	1	2	0	0.389492	0.302394	0.992146	0.458824	0.96775	0.528501	0.94503	moderate support	0.0113933	-55.7884	-60.9381	-50.9685	Y	1.43748	0
trichostatin A-9466	1	2	0	0.405171	0.272662	0.992558	0.449665	0.963407	0.531957	0.943867	moderate support	0.0113933	-32.0858	-34.0585	-30.0599	Y	1.01751	0
trichostatin A-9475	1	2	0	0.374947	0.306603	0.990041	0.471281	0.966917	0.544477	0.944529	moderate support	0.0113933	-8.91362	-10.8954	-6.95748	Y	3.60094	0
trichostatin A-9487	-1	2	0	0.368459	0.258577	0.981953	0.437034	0.949692	0.522409	0.92876	moderate support	0.0113933	3.55275	1.33104	5.83007	Y	10.2743	0
trichostatin A-9508	1	2	0	0.393356	0.282959	0.987781	0.452759	0.959202	0.546286	0.939604	moderate support	0.0113933	-18.9282	-21.3216	-16.6149	Y	2.01602	0
trichostatin A-9516	1	2	0	0.366125	0.307148	0.993369	0.482309	0.969067	0.54853	0.946035	moderate support	0.0113933	10.9451	8.99993	12.8241	Y	2.84213	1
trichostatin A-9532	1	2	0	0.357679	0.289319	0.990088	0.46371	0.964498	0.545664	0.938685	moderate support	0.0113933	-16.4337	-18.5924	-14.2658	Y	2.13077	0
trichostatin A-9555	-1	2	0	0.36226	0.283637	0.994697	0.469192	0.962242	0.551716	0.938022	moderate support	0.0113933	-18.7433	-21.5151	-16.0524	Y	2.40934	1
trichostatin A-9569	-1	2	0	0.383905	0.300146	0.995007	0.464273	0.966769	0.54065	0.944049	moderate support	0.0113933	-32.6835	-34.9024	-30.3766	Y	1.11737	1
trichostatin A-9583	-1	2	0	0.335794	0.260145	0.992499	0.45835	0.965698	0.543943	0.943893	moderate support	0.0113933	-15.6653	-17.7409	-13.6154	Y	2.16249	1
trichostatin A-9644	1	2	0	0.342219	0.297235	0.993626	0.443653	0.968541	0.525129	0.944393	moderate support	0.0113933	20.7641	18.6955	22.8799	Y	1.62571	1
trichostatin A-9659	1	2	0	0.366028	0.279676	0.99326	0.476167	0.965297	0.562206	0.943248	moderate support	0.0113933	9.44346	7.45612	11.5523	Y	3.49662	1
trichostatin A-9683	-1	2	0	0.351308	0.302852	0.992106	0.471833	0.96537	0.547088	0.945268	moderate support	0.0113933	7.5155	5.46705	9.61229	Y	4.44687	0
trichostatin A-9699	1	2	0	0.374026	0.292155	0.99084	0.461927	0.966174	0.538219	0.940268	moderate support	0.0113933	7.72743	6.05431	9.37392	Y	3.51145	1
trichostatin A-9715	-1	2	0	0.376033	0.292448	0.992521	0.470693	0.968978	0.548287	0.941844	moderate support	0.0113933	18.5121	16.4067	20.4922	Y	1.7887	0
trichostatin A-9732	1	2	0	0.342366	0.278239	0.98929	0.455843	0.964307	0.539298	0.947038	moderate support	0.0113933	22.1126	20.2153	23.9778	Y	1.38839	1
trichostatin A-9747	1	2	0	0.363804	0.319457	0.990392	0.466477	0.958063	0.559616	0.937961	moderate support	0.0113933	-3.87995	-5.84575	-1.90477	Y	8.21864	0
trichostatin A-9749	-1	2	0	0.351174	0.299366	0.99008	0.452807	0.964246	0.54698	0.947018	moderate support	0.0113933	-11.4894	-13.7384	-9.19348	Y	3.16953	1
trichostatin A-9760	1	2	0	0.345081	0.294883	0.991555	0.465548	0.970294	0.537185	0.953523	moderate support	0.0113933	23.392	21.2502	25.493	Y	1.45476	1
trichostatin A-9802	-1	2	0	0.366715	0.307443	0.990147	0.474886	0.9674	0.551982	0.94921	moderate support	0.0113933	-13.5206	-15.5096	-11.5856	Y	2.33261	1
trichostatin A-9819	1	2	0	0.351275	0.297256	0.992351	0.451979	0.97122	0.528789	0.952228	moderate support	0.0113933	4.8625	2.87458	6.84118	Y	6.57492	1
trichostatin A-9829	1	2	0	0.376738	0.274017	0.986947	0.432643	0.964548	0.516186	0.941914	moderate support	0.012246	64.9505	62.2666	67.7223	Y	0.671047	1
trichostatin A-9830	1	2	0	0.374692	0.310435	0.990931	0.439855	0.957036	0.516936	0.934669	moderate support	0.0113933	-30.535	-32.8343	-28.3408	Y	1.18063	0
trichostatin A-9871	1	2	0	0.370774	0.271499	0.991132	0.443773	0.963931	0.534261	0.939289	moderate support	0.0113933	-4.68791	-6.52658	-2.82981	Y	6.50448	0
trichostatin A-9873	-1	2	0	0.353612	0.270083	0.99095	0.457455	0.966876	0.540489	0.946967	moderate support	0.0113933	26.099	23.8587	28.4631	Y	1.42655	0
trichostatin A-9874	-1	2	0	0.378878	0.301864	0.99081	0.451581	0.96593	0.523149	0.950724	moderate support	0.0113933	-89.8552	-93.0853	-86.8149	Y	0.569568	1
trichostatin A-988	-1	2	0	0.3569	0.270274	0.991126	0.455587	0.95596	0.529391	0.930765	moderate support	0.0113933	-5.08482	-7.32771	-2.92069	Y	6.86921	1
trichostatin A-9885	-1	2	0	0.378336	0.308932	0.98674	0.474795	0.963867	0.550819	0.939706	moderate support	0.0113933	55.2016	52.7516	57.7578	Y	0.732179	0
trichostatin A-9900	-1	2	0	0.362344	0.274706	0.987982	0.467046	0.965427	0.543202	0.944025	moderate support	0.0113933	4.12915	1.79431	6.55692	Y	9.13386	0
trichostatin A-9903	1	2	0	0.345118	0.300718	0.991428	0.467013	0.96632	0.558118	0.946217	moderate support	0.0113933	45.4331	40.9163	50.3923	Y	1.68818	1
trichostatin A-9910	1	2	0	0.361693	0.307529	0.991547	0.476517	0.963675	0.557374	0.939238	moderate support	0.0113933	-11.0443	-13.1709	-8.83145	Y	3.16109	0
trichostatin A-9915	-1	2	0	0.344762	0.299105	0.993526	0.470053	0.967026	0.534927	0.940086	moderate support	0.0113933	2.79051	0.651448	4.79191	Y	11.8077	0
trichostatin A-9926	1	2	0	0.352865	0.296348	0.990929	0.446292	0.960783	0.539049	0.939826	moderate support	0.0113933	-92.2619	-96.9777	-87.8675	Y	0.794796	0
trichostatin A-9935	1	2	0	0.367967	0.297838	0.989166	0.447929	0.957585	0.516398	0.935351	moderate support	0.0113933	5.777	3.49361	8.26105	Y	6.59701	1
trichostatin A-9939	-1	2	0	0.381544	0.273609	0.99414	0.477362	0.960346	0.547958	0.930859	moderate support	0.0113933	34.6531	32.154	37.348	Y	1.21476	0
trichostatin A-995	-1	2	0	0.384054	0.273616	0.986281	0.460996	0.964958	0.536076	0.940397	moderate support	0.0113933	-17.3984	-20.5993	-14.3607	Y	2.90962	1
trichostatin A-9955	-1	2	0	0.389447	0.278195	0.994195	0.460862	0.961809	0.538752	0.938626	moderate support	0.0113933	6.9761	4.83251	9.12866	Y	4.9469	0
trichostatin A-996	-1	2	0	0.345078	0.278602	0.992263	0.455562	0.965618	0.537181	0.94704	moderate support	0.0113933	-16.7481	-18.8117	-14.7299	Y	1.94255	1
trichostatin A-999	1	2	0	0.3791	0.286177	0.991803	0.460977	0.971107	0.553544	0.944777	moderate support	0.0113933	19.6674	16.2606	23.4721	Y	2.97405	1
tripterine-3303	1	2	0	0.351931	0.275549	0.995755	0.480551	0.966862	0.574166	0.941825	moderate support	0.30262	9.60361	6.83474	13.5371	Y	1.31609	1
troglitazone-1374	1	2	0	0.365178	0.284104	0.991381	0.461857	0.969328	0.539058	0.948789	moderate support	0.0116222	5.39445	3.24114	7.69854	Y	2.93399	1
troglitazone-1869	-1	2	0	0.391667	0.302238	0.992635	0.473476	0.968145	0.550958	0.946303	moderate support	0.0374429	3.91224	1.93422	5.92882	Y	3.56845	0
troglitazone-2920	1	2	0	0.352827	0.318607	0.989229	0.481274	0.965798	0.552141	0.951356	moderate support	0.0374429	12.4382	8.32548	17.6336	Y	2.60813	1
troglitazone-3675	1	2	0	0.358532	0.282973	0.991353	0.461173	0.96144	0.534256	0.936664	moderate support	0.0387993	-4.188	-5.97948	-2.42194	Y	2.93335	0
troglitazone-3910	1	2	0	0.378647	0.296671	0.989628	0.472333	0.963005	0.534279	0.939347	moderate support	0.0387993	4.40848	2.18847	7.17854	Y	3.90405	1
troglitazone-5447	1	2	0	0.347279	0.294921	0.995353	0.461088	0.966144	0.566275	0.949636	moderate support	0.0109807	3.91595	2.09079	6.10581	Y	3.62696	1
troglitazone-596	-1	2	0	0.352162	0.288555	0.990342	0.453379	0.966611	0.540902	0.943967	moderate support	0.0368701	9.08976	5.72646	13.5675	Y	2.95372	0
troglitazone-6502	-1	2	0	0.353716	0.286174	0.991453	0.462327	0.96758	0.545675	0.946531	moderate support	0.106495	-2.42986	-4.41924	-0.779096	Y	5.17257	1
vorinostat-10018	1	2	0	0.357091	0.274989	0.989835	0.456971	0.96069	0.531495	0.939797	moderate support	0.144109	-8.22456	-9.90353	-6.48556	Y	3.85845	0
vorinostat-1028	1	2	0	0.37837	0.273424	0.992085	0.472078	0.96275	0.542114	0.942305	moderate support	0.0694404	67.5012	63.6923	71.3795	Y	1.05821	1
vorinostat-27113	1	2	0	0.37218	0.298554	0.994566	0.486115	0.970732	0.549648	0.952771	moderate support	0.224534	26.1984	24.3953	27.9799	Y	1.28439	1
vorinostat-3576	1	2	0	0.358699	0.281913	0.993923	0.466094	0.963251	0.535568	0.942388	moderate support	0.0474184	-12.7744	-14.6454	-10.902	Y	2.69445	0
vorinostat-51131	-1	2	0	0.367085	0.302431	0.992033	0.459059	0.972484	0.55283	0.948438	moderate support	0.0148723	-38.3397	-40.7661	-36.0488	Y	1.1584	1
vorinostat-5366	1	2	0	0.361689	0.314486	0.988124	0.474374	0.960986	0.555623	0.94404	moderate support	0.144109	30.4738	27.268	33.9946	Y	2.02627	1
vorinostat-5727	-1	2	0	0.391798	0.277446	0.987461	0.464958	0.961511	0.551317	0.937486	moderate support	0.0170786	3.70375	1.98332	5.45915	Y	8.70081	0
vorinostat-6648	1	2	0	0.379539	0.295656	0.987397	0.457403	0.960058	0.53074	0.937362	moderate support	0.0238139	12.1024	10.3332	13.9369	Y	2.75092	1
vorinostat-7852	-1	2	0	0.360245	0.278208	0.992616	0.459467	0.965789	0.541011	0.942872	moderate support	0.0086235	30.7392	28.135	33.5081	Y	1.6438	0
vorinostat-8406	1	2	0	0.396942	0.291517	0.993056	0.471723	0.973577	0.552404	0.954774	moderate support	0.0177316	9.55407	7.63547	11.4167	Y	3.64981	1
Estradiol-4502	1	5	2	0.391733	0.354105	0.918034	0.454995	0.849517	0.508312	0.81538	moderate support	0.0922179	-1.75385	-3.76337	-0.223555	Y	8.87425	0
Benzo(a)pyrene-1906	1	4	1	0.438644	0.322415	0.946728	0.476367	0.902315	0.536519	0.870547	moderate support	0.0270557	-1.28184	-2.19287	-0.439665	Y	1.00805	0
Benzo(a)pyrene-4739	1	4	1	0.415146	0.350556	0.95622	0.496592	0.910987	0.546213	0.87996	moderate support	0.0186823	-1.10594	-1.72547	-0.288747	Y	0.911733	0
Estradiol-3725	1	4	1	0.4269	0.371076	0.952749	0.49231	0.903689	0.547451	0.874246	moderate support	0.0989783	-2.06234	-3.49936	-0.46665	Y	6.51866	0
bisphenol A-2100	1	4	1	0.42404	0.34704	0.952603	0.491264	0.906241	0.5473	0.876766	moderate support	0.0341099	0.376941	0.0811657	0.566288	Y	0.616798	1
resveratrol-7019	1	4	1	0.432999	0.366581	0.952083	0.480781	0.904999	0.545516	0.873107	moderate support	0.234654	1.96356	0.702636	3.24318	Y	4.33235	1
3,3'-diindolylmethane-1728	1	2	0	0.373066	0.297634	0.986358	0.475798	0.964941	0.54301	0.94062	moderate support	0.00780761	2.01418	0.985494	3.11635	Y	1.59904	1
Acetaminophen-10131	-1	2	0	0.372137	0.301403	0.993275	0.474959	0.972091	0.541987	0.952685	moderate support	0.0240824	1.4214	0.863774	2.23071	Y	0.469443	0
Acetaminophen-10209	1	2	0	0.384806	0.297519	0.992018	0.468702	0.963625	0.539181	0.939551	moderate support	0.0292635	1.81472	1.08692	2.3601	Y	0.333321	1
Acetaminophen-10417	-1	2	0	0.383556	0.288863	0.991424	0.462993	0.962857	0.53775	0.944847	moderate support	0.0286925	-1.77223	-2.21432	-1.04676	Y	0.344258	1
Acetaminophen-10486	-1	2	0	0.34988	0.304719	0.994641	0.481586	0.978178	0.567476	0.95989	moderate support	0.0286925	-1.40297	-2.83497	-0.642362	Y	0.86225	1
Acetaminophen-10531	1	2	0	0.354793	0.272535	0.992943	0.442052	0.96522	0.52422	0.944003	moderate support	0.0240824	0.765135	0.00402395	1.65051	Y	1.04816	1
Acetaminophen-10605	-1	2	0	0.369717	0.287731	0.989502	0.45425	0.960361	0.552195	0.941361	moderate support	0.0236068	-1.07281	-1.71853	-0.483675	Y	0.580682	1
Acetaminophen-11067	-1	2	0	0.378713	0.290864	0.991996	0.482243	0.967406	0.55327	0.945892	moderate support	0.0262957	-1.56542	-4.597	-0.409132	Y	1.14257	1
Acetaminophen-1716	-1	2	0	0.377841	0.293845	0.989394	0.461042	0.964741	0.54985	0.940138	moderate support	0.0246534	0.994541	0.341898	1.74364	Y	0.681014	0
Acetaminophen-1723	-1	2	0	0.353093	0.307992	0.992407	0.474107	0.967331	0.540955	0.944929	moderate support	0.0246534	-0.949978	-2.07637	-0.327376	Y	0.979763	1
Acetaminophen-1737	-1	2	0	0.382241	0.289368	0.995301	0.441894	0.962677	0.524935	0.940496	moderate support	0.0246534	0.943041	0.59995	1.6044	Y	0.599343	0
Acetaminophen-2237	1	2	0	0.349952	0.283253	0.991432	0.45279	0.964022	0.530133	0.944843	moderate support	0.0240824	-0.881831	-1.5988	-0.604181	Y	0.482938	0
Acetaminophen-224	-1	2	0	0.363768	0.28335	0.992862	0.46038	0.963442	0.539492	0.942583	moderate support	0.0246534	-0.652277	-1.1447	-0.216553	Y	0.684621	1
Acetaminophen-22824	1	2	0	0.317523	0.303109	0.987705	0.465341	0.961432	0.544816	0.938369	moderate support	0.0286925	1.08051	0.62982	1.91762	Y	0.643082	1
Acetaminophen-22911	1	2	0	0.354121	0.310397	0.991819	0.461979	0.965576	0.537649	0.94146	moderate support	0.0286925	-0.972655	-1.66451	-0.12215	Y	0.754103	0
Acetaminophen-23048	1	2	0	0.354372	0.306363	0.990942	0.45498	0.963994	0.529273	0.939487	moderate support	0.0236068	-0.971289	-1.5179	-0.637807	Y	0.476049	0
Acetaminophen-23168	1	2	0	0.392284	0.304512	0.993105	0.479748	0.969752	0.553492	0.9453	moderate support	0.0286925	0.474852	0.203933	0.851235	Y	0.744235	1
Acetaminophen-23204	1	2	0	0.380531	0.299941	0.992491	0.460334	0.967357	0.543	0.945191	moderate support	0.0281215	0.826529	0.497592	1.07358	Y	0.350969	1
Acetaminophen-23353	1	2	0	0.36313	0.2963	0.989777	0.439133	0.963164	0.531508	0.939764	moderate support	0.0286925	1.15218	0.0702866	1.97319	Y	0.862968	1
Acetaminophen-25996	-1	2	0	0.341555	0.307265	0.992227	0.46216	0.976123	0.534392	0.956063	moderate support	0.0246534	0.869297	0.3567	1.38189	Y	0.597402	0
Acetaminophen-26589	-1	2	0	0.352951	0.274171	0.990359	0.455186	0.959642	0.534453	0.934804	moderate support	0.0246534	1.2485	0.62361	2.23655	Y	0.687784	0
Acetaminophen-27244	1	2	0	0.356424	0.312123	0.991428	0.483354	0.964868	0.553663	0.942277	moderate support	0.0286925	-0.467549	-0.989071	-0.00895745	Y	1.03527	0
Acetaminophen-2745	-1	2	0	0.356667	0.33414	0.988624	0.479555	0.96344	0.551585	0.937288	moderate support	0.0292635	0.788938	0.321154	1.61338	Y	0.881399	0
Acetaminophen-29105	1	2	0	0.353303	0.291739	0.992526	0.461915	0.969967	0.542921	0.939338	moderate support	0.0286925	0.669393	0.4887	0.942447	Y	0.333079	1
Acetaminophen-3014	1	2	0	0.367153	0.300846	0.992725	0.484657	0.96892	0.556715	0.951965	moderate support	0.0286925	1.35103	0.699235	1.72742	Y	0.40882	1
Acetaminophen-3590	1	2	0	0.374382	0.261971	0.988871	0.439942	0.961113	0.528289	0.934605	moderate support	0.019816	-0.772937	-1.46366	-0.291384	Y	0.745569	0
Acetaminophen-3995	1	2	0	0.348075	0.311262	0.989784	0.471335	0.961159	0.538307	0.937644	moderate support	0.0286925	-1.90367	-2.91459	-0.157727	Y	0.754509	0
Acetaminophen-4128	-1	2	0	0.357991	0.280902	0.991566	0.46138	0.968523	0.540543	0.946756	moderate support	0.0246534	-1.45798	-3.16178	-0.522804	Y	0.97004	1
Acetaminophen-4752	-1	2	0	0.388339	0.315386	0.987501	0.494342	0.963346	0.566442	0.947918	moderate support	0.0286925	-0.82137	-1.7988	-0.48997	Y	0.687369	1
Acetaminophen-4907	-1	2	0	0.384917	0.285494	0.988512	0.471102	0.967419	0.556428	0.942545	moderate support	0.0286925	1.04778	0.557651	1.4858	Y	0.425105	0
Acetaminophen-51001	1	2	0	0.375136	0.238951	0.989765	0.424555	0.968709	0.502567	0.945507	moderate support	0.0246534	-1.47995	-3.5399	-0.26776	Y	1.19022	0
Acetaminophen-51056	-1	2	0	0.357334	0.302947	0.993214	0.459291	0.961477	0.542495	0.942014	moderate support	0.0246534	-1.46187	-3.47867	-0.236075	Y	1.1301	1
Acetaminophen-51073	-1	2	0	0.413902	0.276173	0.99147	0.437655	0.971185	0.531613	0.948705	moderate support	0.0246534	-1.44702	-4.8772	-0.114699	Y	1.42074	1
Acetaminophen-5318	-1	2	0	0.360191	0.273936	0.991794	0.43775	0.967361	0.51793	0.943391	moderate support	0.0286925	-0.557704	-1.55067	-0.047694	Y	1.45961	1
Acetaminophen-5366	1	2	0	0.370027	0.292893	0.99232	0.452382	0.966248	0.531672	0.945835	moderate support	0.0246534	-1.07709	-1.66134	-0.0970219	Y	0.761575	0
Acetaminophen-54148	-1	2	0	0.361528	0.305701	0.991798	0.455829	0.967646	0.543286	0.946116	moderate support	0.0246534	0.84323	0.214404	1.16518	Y	0.613573	0
Acetaminophen-5467	1	2	0	0.39331	0.296205	0.987959	0.453413	0.962732	0.530861	0.942847	moderate support	0.0286925	-0.634339	-1.31291	-0.387287	Y	0.623316	0
Acetaminophen-55030	1	2	0	0.37933	0.289993	0.992166	0.474713	0.967238	0.56016	0.945945	moderate support	0.0286925	-0.781568	-2.4545	-0.218854	Y	1.2362	0
Acetaminophen-55833	1	2	0	0.359035	0.273044	0.991477	0.445994	0.960159	0.510424	0.9363	moderate support	0.0286925	2.00458	0.4833	2.83084	Y	0.643748	1
Acetaminophen-56993	-1	2	0	0.353073	0.271145	0.989846	0.461422	0.968761	0.532783	0.946211	moderate support	0.0240824	1.16579	0.4733	1.87754	Y	0.66374	0
Acetaminophen-56997	-1	2	0	0.397721	0.271172	0.987979	0.47381	0.962967	0.565024	0.940187	moderate support	0.0246534	0.645492	0.285067	1.21092	Y	0.727699	0
Acetaminophen-57045	1	2	0	0.383656	0.271879	0.990269	0.45914	0.968312	0.551481	0.942868	moderate support	0.0286925	0.94709	0.496044	1.57187	Y	0.544069	1
Acetaminophen-57473	-1	2	0	0.405217	0.29355	0.986668	0.468158	0.961464	0.546272	0.938402	moderate support	0.0286925	-1.431	-2.30807	-0.141922	Y	0.761428	1
Acetaminophen-57669	1	2	0	0.329962	0.278878	0.98868	0.457216	0.961026	0.535143	0.932426	moderate support	0.0286925	-0.71309	-1.63956	-0.0828	Y	1.22076	0
Acetaminophen-57728	1	2	0	0.342159	0.313679	0.989607	0.470849	0.960236	0.55049	0.940589	moderate support	0.0286925	-1.78471	-2.14887	-1.10049	Y	0.322411	0
Acetaminophen-57761	1	2	0	0.357275	0.311025	0.99203	0.472587	0.963115	0.540252	0.946435	moderate support	0.0255318	-0.977512	-2.56951	-0.0673384	Y	1.37639	0
Acetaminophen-5831	-1	2	0	0.372374	0.294984	0.995591	0.487334	0.97541	0.553659	0.952608	moderate support	0.0240824	-0.825713	-1.4393	-0.227522	Y	0.727604	1
Acetaminophen-5832	-1	2	0	0.367883	0.266646	0.991823	0.443628	0.961898	0.527771	0.940106	moderate support	0.0200433	0.966126	0.76557	1.32021	Y	0.305804	0
Acetaminophen-6150	-1	2	0	0.357964	0.307119	0.991311	0.486263	0.969332	0.554085	0.951974	moderate support	0.0240824	1.38082	0.317357	1.79533	Y	0.459548	0
Acetaminophen-64216	-1	2	0	0.382749	0.294332	0.993947	0.478852	0.975584	0.544054	0.960312	moderate support	0.0240824	1.0157	0.286227	1.74517	Y	0.720908	0
Acetaminophen-648	-1	2	0	0.38748	0.308421	0.992193	0.470074	0.967045	0.567259	0.951128	moderate support	0.0286925	0.801499	0.148378	1.23741	Y	0.727848	0
Acetaminophen-65264	1	2	0	0.339545	0.291951	0.990929	0.454276	0.960203	0.537535	0.941536	moderate support	0.0286925	-1.41777	-2.58195	-0.38755	Y	0.795399	0
Acetaminophen-65993	-1	2	0	0.368575	0.289329	0.990606	0.448293	0.964572	0.527741	0.93784	moderate support	0.0240824	1.32595	0.393173	2.24016	Y	0.690044	0
Acetaminophen-6843	1	2	0	0.381647	0.274657	0.990436	0.453266	0.967842	0.528009	0.942545	moderate support	0.0246534	-0.976811	-1.91375	-0.186391	Y	0.879628	0
Acetaminophen-79568	-1	2	0	0.360871	0.311673	0.991744	0.460069	0.960865	0.548373	0.943121	moderate support	0.0240824	-0.684938	-1.19033	-0.200489	Y	0.740158	1
Acetaminophen-80176	1	2	0	0.341125	0.300551	0.993346	0.466765	0.962523	0.54059	0.946623	moderate support	0.0286925	-2.12665	-4.5565	-0.732851	Y	0.945155	0
Acetaminophen-8208	1	2	0	0.377625	0.323545	0.993441	0.498113	0.963785	0.570706	0.93788	moderate support	0.0240824	1.6968	0.577923	2.39048	Y	0.585475	1
Acetaminophen-8799	1	2	0	0.363676	0.29119	0.992437	0.451849	0.971724	0.532724	0.955995	moderate support	0.0240824	-1.00255	-1.78863	-0.361	Y	0.681738	0
Acetaminophen-90956	1	2	0	0.356906	0.310887	0.99478	0.476825	0.96372	0.55677	0.937116	moderate support	0.0286925	-0.403269	-0.972925	-0.184038	Y	0.868122	0
Acetaminophen-91754	1	2	0	0.382604	0.294626	0.990915	0.470804	0.96737	0.538679	0.946703	moderate support	0.0240824	1.14603	0.2232	1.46726	Y	0.468359	1
Acetaminophen-9232	1	2	0	0.376111	0.261284	0.989282	0.440453	0.960575	0.524561	0.93828	moderate support	0.0286925	1.29665	0.254256	2.07158	Y	0.69768	1
Acetaminophen-9429	-1	2	0	0.365053	0.284081	0.991612	0.476394	0.965514	0.556055	0.936293	moderate support	0.0273981	-0.715588	-1.36251	-0.360893	Y	0.740934	1
Acetaminophen-9692	-1	2	0	0.364192	0.304783	0.992938	0.467003	0.964426	0.538766	0.936206	moderate support	0.0246534	-1.53987	-2.51753	-0.256772	Y	0.719372	1
Acetaminophen-9818	1	2	0	0.37339	0.294236	0.994541	0.466907	0.970991	0.556132	0.947737	moderate support	0.0286925	1.39879	0.696221	2.10137	Y	0.510717	1
Acetaminophen-9874	-1	2	0	0.383405	0.299954	0.992243	0.46791	0.967275	0.54433	0.938966	moderate support	0.0286925	1.94178	1.43508	2.22328	Y	0.217671	0
Aflatoxin B1-10346	1	2	0	0.393219	0.305328	0.986438	0.482508	0.963851	0.566129	0.938412	moderate support	0.0114132	0.629417	0.455689	0.754906	Y	0.246346	1
Aflatoxin B1-11067	1	2	0	0.355882	0.304115	0.989748	0.476679	0.962535	0.550864	0.941845	moderate support	0.0114132	-0.272561	-0.358992	-0.199762	Y	0.3478	0
Aflatoxin B1-11257	1	2	0	0.350237	0.290353	0.991088	0.470702	0.965308	0.542929	0.943496	moderate support	0.0230851	0.688206	0.230165	1.09191	Y	0.779782	1
Aflatoxin B1-125058	-1	2	0	0.364038	0.287739	0.989536	0.450926	0.966764	0.525865	0.944561	moderate support	0.0230851	0.742681	0.576983	0.885039	Y	0.251814	0
Aflatoxin B1-1382	1	2	0	0.360685	0.290396	0.99048	0.458899	0.966941	0.542747	0.946161	moderate support	0.0313407	-0.573925	-1.24585	-0.220326	Y	0.831265	0
Aflatoxin B1-1475	1	2	0	0.350734	0.280548	0.986483	0.465016	0.956929	0.545867	0.938653	moderate support	0.0114132	0.359897	0.180547	0.465977	Y	0.369643	1
Aflatoxin B1-1906	1	2	0	0.399048	0.269949	0.991044	0.474122	0.972725	0.550128	0.950579	moderate support	0.0114132	-1.15287	-2.67752	-0.203366	Y	1.01619	0
Aflatoxin B1-23177	1	2	0	0.375962	0.278238	0.994806	0.475223	0.971857	0.543196	0.950661	moderate support	0.0230851	-0.526587	-0.940068	-0.207784	Y	0.761579	0
Aflatoxin B1-23612	1	2	0	0.384442	0.267868	0.993389	0.460237	0.962708	0.548747	0.944509	moderate support	0.0164496	0.621352	0.312424	0.916039	Y	0.655111	1
Aflatoxin B1-25771	-1	2	0	0.383759	0.316739	0.991709	0.495767	0.966595	0.550858	0.941114	moderate support	0.0230851	0.894107	0.621328	1.41006	Y	0.408269	0
Aflatoxin B1-25984	1	2	0	0.37885	0.301156	0.992895	0.466787	0.971432	0.550684	0.948647	moderate support	0.0114132	-0.964563	-2.37382	-0.00312542	Y	1.05573	0
Aflatoxin B1-26471	1	2	0	0.383396	0.295303	0.993524	0.453991	0.967649	0.520856	0.941094	moderate support	0.0114132	-0.734026	-1.17849	-0.486461	Y	0.436433	0
Aflatoxin B1-26999	1	2	0	0.350544	0.324034	0.990176	0.477402	0.967059	0.555529	0.947308	moderate support	0.0114132	0.595084	0.166207	1.25953	Y	0.884101	1
Aflatoxin B1-2819	-1	2	0	0.35249	0.283931	0.991663	0.442453	0.967889	0.520156	0.945852	moderate support	0.0230851	-0.560682	-0.894986	-0.251587	Y	0.749865	1
Aflatoxin B1-2934	1	2	0	0.353769	0.3091	0.993452	0.463333	0.966413	0.532198	0.947331	moderate support	0.0164496	1.00426	0.116477	1.70928	Y	0.892418	1
[truncated: 49,315 more rows]
