# Supplementary material for: Centralized scientific communities are less likely to generate replicable results
Source: eLife. 2019 Jul 2;8:e43094. doi: 10.7554/eLife.43094 (PMC6606034; doi:10.7554/eLife.43094)
Supplement: Supplementary file 2. [file elife-43094-supp2.xlsx]

## Sheet: NetworkDependenciesData
Danchev, Rzhetsky and Evans. 2019. Centralized scientific communities are less likely to generate replicable results. eLife 8:e43094 DOI: doi.org/10.7554/eLife.43094
Supplementary file 2: Data about the sub-corpus of 2493 drug-gene interaction claims for which there are two or more published findings.
VARIABLE	DESCRIPTION
Drug_Gene	Drug name and Gene Entrez ID
Replication	Replication of published drug-gene findings in high-throughput experiments: Replication = 1 if the direction of the effect (positive or negative) in LINCS L1000 matches the direction of the effect (increase or decrease) in the literature; 0 otherwise
Support_literature	Probability of claim’s support in the literature (lower bound of one-sided 95% posterior credible interval)
Social_independence	Independence of authors that published findings about a drug-gene claim
Methodological_independence	Independence of methods used in articles reporting a drug-gene claim
Prior_knowledge_independence	Independence of prior literature cited in articles reporting a drug-gene claim
Centralization	Centralization of scientific communities reporting a claim
Decentralization	Complementary to centralization
Journal_prominence	Journal prominence measured via journal eigenfactor score
Variability_LINCS_L1000	Variability in LINCS L1000 across cell lines, duration, and dosages measured via coefficient of variation
Drug_Gene	Replication	Support_literature	Social_independence	Methodological_independence	Prior_knowledge_independence	Centralization	Decentralization	Journal_prominence	Variability_LINCS_L1000
Benzo(a)pyrene-1545	1	1	0.990858	0.917729	0.996554	0.576746	0.423254	0.0360163	0.0531373
Estradiol-1509	1	0.945536	0.99259	0.86974	0.996919	0.382223	0.617777	0.142078	0.432185
Tetradecanoylphorbol Acetate-4318	1	0.937825	1	0.90283	0.995956	0.503328	0.496672	0.0367532	0.0639985
Estradiol-595	1	0.929281	0.987464	0.87877	0.99822	0.505073	0.494927	0.0413195	0.167277
Estradiol-9687	1	0.905218	0.984147	0.880521	0.995701	0.48778	0.51222	0.0306213	0.246966
Cadmium Chloride-3162	1	0.896076	1	0.896402	0.995226	0.170436	0.829564	0.141142	0.00512988
Tetradecanoylphorbol Acetate-5743	1	0.887344	1	0.909821	0.996577	0.214791	0.785209	0.154335	0.0622597
sulforafan-1728	1	0.880935	0.990894	0.913547	0.994421	0.277429	0.722571	0.0316364	0.102879
troglitazone-5468	0	0.87998	0.980982	0.916547	0.988648	0.385257	0.614743	0.179727	0.322256
rosiglitazone-5468	0	0.876855	0.998779	0.903813	0.999354	0.0301694	0.969831	0.070547	0.311927
Tretinoin-5914	0	0.861584	0.998309	0.920753	0.998373	0.0629996	0.937	0.0875982	0.428497
2-tert-butylhydroquinone-3162	1	0.852698	1	0.920961	0.995665	0.264643	0.735357	0.109023	0.0869074
2-tert-butylhydroquinone-1728	1	0.836459	1	0.920778	0.996491	0.358025	0.641975	0.0362535	0.0940579
Tretinoin-5915	1	0.815633	0.999489	0.921578	0.997814	0.0381568	0.961843	0.0842293	0.174883
Thapsigargin-1649	1	0.812751	1	0.850026	0.997216	0	1	0.0663826	0.138852
Fluorouracil-7298	0	0.811363	0.989466	0.823062	0.991026	0.292177	0.707823	0.0585196	0.0752529
Fluorouracil-1026	1	0.804832	0.996104	0.819115	0.997273	0.142589	0.857411	0.140801	0.184183
Tretinoin-7052	1	0.795111	0.988889	0.914515	0.994355	0.106765	0.893235	0.144682	0.247877
Thapsigargin-3309	1	0.79364	1	0.829849	0.996726	0	1	0.0774563	0.108533
Tetradecanoylphorbol Acetate-6648	1	0.792214	1	0.922028	0.97849	0.137964	0.862036	0.333489	0.0526079
Tunicamycin-3309	1	0.785851	1	0.873727	0.998968	6.53e-18	1	0.159323	0.0260632
Phenytoin-1576	0	0.783243	0.996528	0.888832	0.989657	0.106765	0.893235	0.013185	0.102875
Curcumin-3162	1	0.776076	0.998264	0.918167	0.992678	0.0534645	0.946536	0.0124955	0.0895263
Cisplatin-1026	0	0.771102	0.993056	0.897658	0.998818	0.21634	0.78366	0.103555	0.197575
sulforafan-3162	1	0.770233	1	0.959502	0.996164	0	1	0.0147175	0.0710334
Benzo(a)pyrene-218	1	0.762615	0.958664	0.869114	0.99284	0.524021	0.475979	0.0353932	0.0384397
resveratrol-1026	1	0.761677	0.978225	0.855407	0.994075	0.336673	0.663327	0.138208	0.345221
Benzo(a)pyrene-9518	0	0.757174	0.964512	0.888984	0.988494	0.336439	0.663561	0.014769	0.0579229
Methylcholanthrene-1545	1	0.753911	1	0.916384	0.995803	0	1	0.0149834	0.0722676
Tretinoin-1382	0	0.743005	0.997449	0.901587	0.997761	0.0551335	0.944866	0.0207421	0.456468
Estradiol-1960	1	0.736412	0.980464	0.906582	0.996561	0.248935	0.751065	0.0183795	0.260111
troglitazone-1576	1	0.7253	0.994898	0.81451	0.990547	0.159706	0.840294	0.0099862	0.399471
Doxorubicin-1026	1	0.722208	1	0.871353	0.998174	1.6e-17	1	0.126232	0.131933
Estradiol-596	1	0.722113	0.992727	0.903627	0.998192	0.172644	0.827356	0.0525406	0.219687
Fluorouracil-355	1	0.721586	0.973923	0.85121	0.988365	0.38473	0.61527	0.0269294	0.155074
Dexamethasone-2289	1	0.718035	1	0.905944	0.99921	7.77e-17	1	0.17199	0.0788832
Tretinoin-5947	1	0.715678	1	0.918753	0.997728	0	1	0.166211	0.247197
Benzo(a)pyrene-2730	0	0.715023	0.947921	0.867797	0.988211	0.446631	0.553369	0.0108339	0.0419428
Estradiol-3480	1	0.710317	0.984127	0.912889	0.996255	0.232771	0.767229	0.0165365	0.293987
Colforsin-6770	1	0.708707	1	0.871002	0.987657	5.01e-17	1	0.036433	0.113604
Tretinoin-3684	1	0.704697	0.996491	0.91853	0.998199	0.0783694	0.921631	0.0221047	0.33791
Tretinoin-9249	1	0.703883	1	0.892029	0.998701	0	1	0.107036	0.10365
trichostatin A-1026	1	0.694859	1	0.880955	0.997824	0	1	0.0124004	0.0495038
Etoposide-1026	1	0.693783	1	0.868835	0.99913	0	1	0.0545864	0.0465477
Benzo(a)pyrene-5366	0	0.692566	0.933757	0.876638	0.990857	0.414043	0.585957	0.0105165	0.068948
Benzo(a)pyrene-25976	1	0.691591	0.985714	0.937989	0.994077	0.227831	0.772169	0.011188	0.045769
Benzo(a)pyrene-2232	1	0.691133	0.933757	0.883442	0.989338	0.53564	0.46436	0.0119548	0.068582
Benzo(a)pyrene-1643	1	0.690513	0.952683	0.919831	0.995594	0.439183	0.560817	0.132127	0.0661656
Tretinoin-3486	1	0.687633	1	0.917103	0.995898	1.6e-17	1	0.057498	0.102489
Benzo(a)pyrene-10058	1	0.686865	0.952683	0.907284	0.99415	0.510932	0.489068	0.0608446	0.052121
Estradiol-1545	1	0.686773	0.932265	0.887359	0.989886	0.601919	0.398081	0.0164253	0.485498
Colforsin-1583	1	0.686113	1	0.829072	0.987615	5.51e-17	1	0.0165378	0.141689
Benzo(a)pyrene-1646	1	0.685253	0.961905	0.87999	0.99288	0.409034	0.590966	0.0485482	0.0693283
Carbamazepine-1576	1	0.684212	0.991667	0.842734	0.991301	0.125725	0.874275	0.00971762	0.141877
Curcumin-2730	1	0.683209	0.995833	0.909444	0.996261	0.0801465	0.919854	0.0121822	0.162731
Benzo(a)pyrene-25987	1	0.683029	0.933757	0.901691	0.992603	0.523015	0.476985	0.0488048	0.0651183
Tretinoin-3397	1	0.681686	1	0.881978	0.998508	0	1	0.118507	0.237071
Estradiol-4602	1	0.679985	0.925	0.905085	0.982669	0.604381	0.395619	0.0136318	0.41491
Tretinoin-2152	1	0.675553	0.860507	0.790327	0.993142	1	0	0.190489	0.420026
Benzo(a)pyrene-3553	1	0.673602	0.955556	0.869144	0.994465	0.42028	0.57972	0.0116292	0.0476385
Estradiol-8839	0	0.673393	0.994872	0.907003	0.996255	0.0859958	0.914004	0.0416077	0.311602
Simvastatin-3156	1	0.671811	1	0.840105	0.991942	0	1	0.0621469	0.113622
Tunicamycin-1649	1	0.668824	1	0.876536	0.997859	0	1	0.0653953	0.0166511
rosiglitazone-948	1	0.668452	0.962963	0.965798	0.992146	0.370735	0.629265	0.0571143	0.186324
Estradiol-26353	1	0.667996	0.977778	0.91793	0.996123	0.32307	0.67693	0.0154322	0.373598
Benzo(a)pyrene-26256	1	0.667145	0.900635	0.830775	0.986895	0.48827	0.51173	0.0121828	0.0754801
Tretinoin-3659	1	0.664995	1	0.924813	0.996895	0	1	0.0917689	0.154626
resveratrol-4846	1	0.664443	0.967172	0.904743	0.989096	0.363486	0.636514	0.0137667	0.241397
Benzo(a)pyrene-6236	0	0.662579	0.933757	0.867348	0.992386	0.548837	0.451163	0.0098466	0.0647271
Benzo(a)pyrene-9215	0	0.653883	0.900635	0.887866	0.988904	0.608005	0.391995	0.0114623	0.109234
ciglitazone-5468	1	0.653559	1	0.896415	0.986679	6.39e-17	1	0.285626	0.190015
Tretinoin-302	1	0.651713	1	0.928942	0.999342	0	1	0.225954	0.144019
Dexamethasone-1831	1	0.649722	0.933333	0.88982	0.995082	0.232771	0.767229	0.221726	0.0768564
Cadmium Chloride-1728	1	0.649155	1	0.944595	0.998707	0.106765	0.893235	0.0061622	0.00405097
Estradiol-990	1	0.648508	0.904167	0.888586	0.954655	0.641883	0.358117	0.0164948	0.227327
Tretinoin-597	1	0.647964	0.909026	0.877041	0.981631	0.395764	0.604236	0.244232	0.243827
Benzo(a)pyrene-10551	1	0.647169	0.933757	0.828603	0.988053	0.414043	0.585957	0.00904579	0.0894934
Tetradecanoylphorbol Acetate-3576	1	0.64466	1	0.659688	0.99902	0	1	0.0268093	0.0313122
Estradiol-25987	1	0.638016	1	0.882494	0.996726	3.47e-17	1	0.0296122	0.431991
Benzo(a)pyrene-57460	0	0.636991	0.900635	0.887866	0.988904	0.608005	0.391995	0.0114623	0.061233
Benzo(a)pyrene-2887	0	0.636633	0.900635	0.887866	0.988904	0.608005	0.391995	0.0114623	0.113881
Benzo(a)pyrene-25771	1	0.636242	0.900635	0.887866	0.988904	0.608005	0.391995	0.0114623	0.0754093
Estradiol-7164	1	0.634374	0.966667	0.902974	0.994475	0.332862	0.667138	0.0334303	0.323632
vorinostat-1026	1	0.634082	1	0.875091	0.986783	1.14e-16	1	0.0634132	0.0729939
Tretinoin-5920	1	0.631831	1	0.91922	0.999167	2.18e-17	1	0.0645286	0.22585
Benzo(a)pyrene-3156	1	0.63153	0.905357	0.92677	0.983892	0.607496	0.392504	0.0145481	0.0571024
resveratrol-1958	1	0.630319	0.928571	0.937486	0.992091	0.54194	0.45806	0.252714	0.333147
Tretinoin-7431	1	0.629403	1	0.909723	1	0	1	0.231895	0.160747
Benzo(a)pyrene-23081	1	0.629241	0.98	0.904623	0.991264	0.225438	0.774562	0.0190358	0.0675281
Calcitriol-5653	1	0.628349	0.99	0.871874	0.995278	0.163381	0.836619	0.0177092	0.255214
decitabine-1026	1	0.627987	1	0.91984	0.998067	4.1e-17	1	0.152893	0.193023
Benzo(a)pyrene-133	0	0.627966	0.900635	0.887866	0.988904	0.608005	0.391995	0.0114623	0.082517
Benzo(a)pyrene-6581	0	0.627168	0.852024	0.871367	0.984234	0.839577	0.160423	0.0130973	0.044115
Benzo(a)pyrene-10788	0	0.626411	0.900635	0.887866	0.988904	0.608005	0.391995	0.0114623	0.0762132
Tretinoin-3553	1	0.625373	1	0.944606	0.998787	0	1	0.0147765	0.211261
Benzo(a)pyrene-5095	0	0.624687	0.900635	0.887866	0.988904	0.608005	0.391995	0.0114623	0.0677442
Benzo(a)pyrene-136	0	0.623846	0.900635	0.887866	0.988904	0.608005	0.391995	0.0114623	0.0940118
Benzo(a)pyrene-57706	1	0.620635	0.900635	0.887866	0.988904	0.608005	0.391995	0.0114623	0.0487297
Benzo(a)pyrene-1843	0	0.620349	0.900635	0.887866	0.988904	0.608005	0.391995	0.0114623	0.0702668
Benzo(a)pyrene-63892	0	0.618147	0.900635	0.887866	0.988904	0.608005	0.391995	0.0114623	0.0803445
Tretinoin-3576	1	0.6177	0.988889	0.911662	0.996952	0.198301	0.801699	0.298807	0.381924
Benzo(a)pyrene-3280	0	0.61681	0.98	0.865531	0.987368	0.167227	0.832773	0.0131254	0.131286
Simvastatin-3949	1	0.616754	1	0.783681	0.997512	6.95e-17	1	0.0510535	0.228756
Estradiol-2100	0	0.616109	0.980808	0.84792	0.996739	0.240587	0.759413	0.0276924	0.254596
Calcitriol-4609	1	0.615654	1	0.924434	0.997052	0	1	0.0883905	0.169249
Estradiol-11031	1	0.615617	1	0.824727	0.998299	6.39e-17	1	0.01451	0.184908
Cadmium Chloride-7296	1	0.615328	1	0.90765	0.998575	0	1	0.0400684	0
Benzo(a)pyrene-84617	0	0.614927	0.900635	0.823582	0.98208	0.499359	0.500641	0.00995164	0.0598668
Clotrimazole-1576	1	0.614666	1	0.909366	0.990363	0	1	0.0111361	0.063973
Benzo(a)pyrene-26020	1	0.614613	0.900635	0.823582	0.98208	0.499359	0.500641	0.00995164	0.0691809
Benzo(a)pyrene-9886	0	0.61407	0.900635	0.887866	0.988904	0.608005	0.391995	0.0114623	0.0781564
Estradiol-7078	1	0.611455	0.95	0.893692	0.982902	0.470714	0.529286	0.0179747	0.423047
Estradiol-5932	1	0.605418	0.95	0.885684	0.995006	0.398296	0.601704	0.0417384	0.146868
Doxorubicin-836	1	0.604975	1	0.855157	0.999199	0	1	0.011481	0.328797
Cadmium Chloride-595	1	0.603761	1	0.778725	1	0	1	0.0337332	0.0135086
Doxorubicin-355	1	0.60349	1	0.898851	0.995847	0	1	0.191167	0.115891
Benzo(a)pyrene-6907	0	0.602989	0.834392	0.836563	0.983647	0.740381	0.259619	0.00974841	0.0824181
Benzo(a)pyrene-23670	1	0.602323	0.962963	0.869606	0.988327	0.205937	0.794063	0.00786004	0.0718042
Dexamethasone-5468	1	0.601117	0.916667	0.973973	0.994845	0.27775	0.72225	0.0102336	0.230795
Tetradecanoylphorbol Acetate-2353	1	0.600684	1	0.959861	0.997488	0	1	0.100303	0.196081
sulforafan-7296	1	0.596125	0.944444	0.953271	0.980781	0.391409	0.608591	0.0328655	0.065054
Benzo(a)pyrene-9104	0	0.59428	0.834392	0.836563	0.983647	0.740381	0.259619	0.00974841	0.0690299
Estradiol-9133	0	0.593202	0.972222	0.935039	0.984496	0.167227	0.832773	0.0650387	0.435307
Benzo(a)pyrene-355	1	0.59279	0.939985	0.876581	0.986943	0.537228	0.462772	0.0120029	0.0760675
Benzo(a)pyrene-2744	1	0.592622	0.834392	0.836563	0.983647	0.740381	0.259619	0.00974841	0.0598479
Progesterone-2289	1	0.591807	1	0.839179	0.998305	6.39e-17	1	0.013264	0.191125
Benzo(a)pyrene-64778	1	0.590847	0.904762	0.929595	0.983078	0.470714	0.529286	0.0115619	0.0504062
Glucosamine-3309	0	0.590146	1	0.915055	0.995632	0	1	0.0405727	0.0577636
Benzo(a)pyrene-3956	0	0.587569	0.834392	0.766231	0.975346	0.740381	0.259619	0.0103976	0.0549623
Benzo(a)pyrene-8792	0	0.587513	0.834392	0.836563	0.983647	0.740381	0.259619	0.00974841	0.0447485
Benzo(a)pyrene-63874	1	0.586818	0.834392	0.836563	0.983647	0.740381	0.259619	0.00974841	0.0921618
Cadmium Chloride-3576	1	0.584157	1	0.906794	0.992015	0	1	0.016549	0.0226964
trichostatin A-57162	1	0.583833	0.846891	0.749891	0.969385	0.761099	0.238901	0.00879112	0.0961267
Cisplatin-9540	1	0.582466	0.958333	0.889504	0.993978	0.391409	0.608591	0.216514	0.204574
Fenretinide-1649	1	0.582362	1	0.873807	0.98043	6.39e-17	1	0.0470746	0.0690977
Estradiol-2305	1	0.582295	0.888889	0.89908	0.971809	0.359958	0.640042	0.0402268	0.305712
fulvestrant-595	1	0.582243	0.979167	0.85643	0.993099	0.232771	0.767229	0.0553421	0.400684
Benzo(a)pyrene-57761	1	0.581765	0.904762	0.911937	0.990573	0.470714	0.529286	0.01112	0.0468551
Tretinoin-7305	1	0.580507	1	0.935823	1	0	1	0.0239357	0.347463
Benzo(a)pyrene-84722	0	0.579906	0.834392	0.836563	0.983647	0.740381	0.259619	0.00974841	0.0548441
Methotrexate-3553	1	0.579595	1	0.806839	0.991632	0	1	0.00830598	0.101805
Benzo(a)pyrene-8870	1	0.57942	0.952683	0.86831	0.983635	0.38457	0.61543	0.0111193	0.0956244
rosiglitazone-7351	1	0.579021	0.984848	0.978125	0.995544	0.125725	0.874275	0.0965723	0.195313
Benzo(a)pyrene-2746	0	0.578948	0.834392	0.836563	0.983647	0.740381	0.259619	0.00974841	0.0960049
Estradiol-2697	0	0.578463	1	0.921713	0.994876	7.77e-17	1	0.0110744	0.236543
Estradiol-4603	1	0.577988	0.987179	0.930214	0.994954	0.13533	0.86467	0.0138001	0.364481
Benzo(a)pyrene-2181	1	0.577812	0.904762	0.923391	0.990573	0.457265	0.542735	0.0317735	0.0860091
Tretinoin-6280	1	0.577327	1	0.90952	0.999735	0	1	0.205324	0.298324
Curcumin-332	1	0.576933	1	0.831546	0.997489	3.47e-17	1	0.0179589	0.195307
Thapsigargin-23645	1	0.576471	1	0.884431	0.994283	0	1	0.195792	0.166007
Benzo(a)pyrene-56180	0	0.576443	0.962963	0.869606	0.988327	0.205937	0.794063	0.00786004	0.0385133
Progesterone-22943	1	0.576207	0.987179	0.862342	0.990927	0.113621	0.886379	0.0397823	0.156895
Genistein-9687	1	0.574627	1	0.934122	0.988618	0	1	0.0300919	0.378114
rosiglitazone-4023	1	0.574245	0.933333	0.778356	0.994104	0.432056	0.567944	0.0401227	0.206893
Benzo(a)pyrene-8744	1	0.573013	0.834392	0.848669	0.990006	0.719146	0.280854	0.0125374	0.0714192
Tretinoin-4088	1	0.572742	1	0.865308	0.99688	0	1	0.17706	0.0890969
Cadmium Chloride-4501	1	0.572337	1	0.891354	0.995096	0	1	0.00619785	0.0308719
Cisplatin-7832	0	0.572301	1	0.89162	0.999206	4.1e-17	1	0.215611	0.159285
Estradiol-9134	0	0.572268	1	0.92394	0.998718	3.13e-17	1	0.0471116	0.41349
Benzo(a)pyrene-29028	1	0.571736	0.904762	0.871741	0.988701	0.457265	0.542735	0.0120847	0.0832889
Simvastatin-4846	1	0.570931	0.888889	0.921942	0.971241	0.432056	0.567944	0.0327112	0.168466
Estradiol-2274	1	0.570929	1	0.870263	0.998616	0	1	0.0321709	0.156055
Tretinoin-5698	1	0.570786	0.981481	0.891102	0.996267	0.187841	0.812159	0.292761	0.415809
Tretinoin-445	1	0.570757	1	0.911928	0.995875	0	1	0.315151	0.177705
Benzo(a)pyrene-11010	0	0.570673	0.966667	0.806584	0.983733	0.200157	0.799843	0.0118272	0.0781047
Estradiol-7033	1	0.570264	0.972222	0.891286	0.978183	0.159706	0.840294	0.0170246	0.414581
Tretinoin-334	1	0.569018	1	0.922676	1	0	1	0.38945	0.342239
Estradiol-3669	1	0.568516	0.987179	0.885374	0.997339	0.13533	0.86467	0.0196423	0.424326
rosiglitazone-6319	1	0.568504	1	0.994792	0.98956	0	1	0.0672805	0.179889
Tretinoin-211	1	0.568262	0.981481	0.931348	0.997475	0.205937	0.794063	0.358112	0.239781
Benzo(a)pyrene-915	1	0.568082	0.834392	0.747836	0.981832	0.577077	0.422923	0.010649	0.0857777
Fluorouracil-4193	1	0.567917	1	0.719133	0.990996	3.13e-17	1	0.273376	0.174348
Benzo(a)pyrene-2817	0	0.567795	0.834392	0.848669	0.990006	0.719146	0.280854	0.0125374	0.0787704
bisphenol A-595	0	0.567601	0.958333	0.880159	1	0.257869	0.742131	0.00800599	0.0550922
Thapsigargin-468	1	0.567003	1	0.888945	0.987252	0	1	0.209431	0.166729
Benzo(a)pyrene-8601	0	0.566437	0.834392	0.747836	0.981832	0.577077	0.422923	0.010649	0.0731532
Quercetin-2730	1	0.566157	1	0.945767	0.995996	2.37e-17	1	0.0331643	0.156996
Benzo(a)pyrene-7204	0	0.565992	0.834392	0.848669	0.990006	0.719146	0.280854	0.0125374	0.0883942
Cisplatin-27244	1	0.563712	1	0.846394	0.998178	5.51e-17	1	0.282055	0.2242
troglitazone-5111	1	0.563571	1	0.926928	0.989415	0.146517	0.853483	0.0604151	0.232996
Benzo(a)pyrene-4688	0	0.563292	0.834392	0.747836	0.981832	0.577077	0.422923	0.010649	0.0915596
Tretinoin-6696	1	0.563164	0.99359	0.908434	0.998932	0.0783694	0.921631	0.243987	0.293568
Estradiol-5111	0	0.562712	1	0.97338	0.991896	7.77e-17	1	0.0178566	0.433669
Estradiol-7298	0	0.562213	0.840278	0.776571	0.929631	0.744143	0.255857	0.0253081	0.371513
Estradiol-5265	1	0.562041	0.944444	0.907301	0.996479	0.365873	0.634127	0.0119553	0.345684
Estradiol-3479	1	0.561158	1	0.908253	0.997992	1.86e-17	1	0.0234199	0.488815
Cadmium Chloride-1647	1	0.559778	1	0.897902	0.999568	6.39e-17	1	0.0153462	0.0266267
Estradiol-6197	1	0.559416	0.861111	0.865177	0.993901	0.605698	0.394302	0.0354058	0.32266
Estradiol-3667	1	0.558674	1	0.882562	1	0	1	0.010532	0.425878
rosiglitazone-123	1	0.558639	0.982456	0.959073	1	0.218546	0.781454	0.0397334	0.246444
resveratrol-7422	1	0.558583	1	0.747605	0.990197	0	1	0.019622	0.185903
Tretinoin-1043	1	0.558569	0.988889	0.928202	1	0.146517	0.853483	0.296607	0.346139
Progesterone-9510	1	0.556002	1	0.942002	0.998532	1.86e-17	1	0.0384545	0.173878
bisphenol A-4318	1	0.555818	1	0.718519	0.990734	3.13e-17	1	0.00646017	0.0277995
Tretinoin-3875	0	0.555637	1	0.92648	0.998031	0	1	0.179328	0.352017
Estradiol-2444	0	0.55548	0.944444	0.854766	0.996479	0.365873	0.634127	0.0158717	0.534877
Colforsin-374	1	0.555123	0.71164	0.925058	0.959218	0.921815	0.0781853	0.0972615	0.117581
Tretinoin-7832	1	0.554828	1	0.919758	0.999084	0	1	0.215446	0.332307
Benzo(a)pyrene-6241	1	0.554049	0.966667	0.851601	0.99538	0.248935	0.751065	0.0142383	0.0473411
Paclitaxel-1576	0	0.553746	0.910256	0.782547	0.969874	0.573043	0.426957	0.0745084	0.170668
Benzo(a)pyrene-55277	0	0.551744	0.834392	0.836563	0.983647	0.740381	0.259619	0.00974841	0.0745563
Curcumin-598	1	0.54851	0.82265	0.600313	0.963677	0.600303	0.399697	0.0177457	0.252713
Estradiol-672	1	0.548297	0.993333	0.905652	0.993857	0.140703	0.859297	0.0608715	0.244959
Tretinoin-3398	0	0.544938	1	0.909558	0.998591	0	1	0.365895	0.357051
Estradiol-27250	0	0.543683	0.902778	0.829884	0.993844	0.622502	0.377498	0.0526099	0.543177
decitabine-999	1	0.543357	0.904762	0.849652	0.993019	0.514225	0.485775	0.0404501	0.137055
Estradiol-7494	1	0.542719	1	0.851504	0.996994	7.77e-17	1	0.0736478	0.123413
Cadmium Chloride-1649	1	0.541515	1	0.879304	0.998389	6.95e-17	1	0.00824041	0.0274163
Benzo(a)pyrene-9540	1	0.541066	0.834392	0.836563	0.983647	0.740381	0.259619	0.00974841	0.076467
Benzo(a)pyrene-8714	1	0.539024	0.834392	0.797885	0.991035	0.762236	0.237764	0.0116593	0.0688357
Benzo(a)pyrene-54914	0	0.536984	0.962963	0.92799	0.995438	0.267451	0.732549	0.00974841	0.0573289
Quercetin-891	1	0.535348	0.833333	0.808279	0.941878	0.509186	0.490814	0.010298	0.108462
Tretinoin-5209	1	0.53202	1	0.857816	0.996983	5.01e-17	1	0.387578	0.310956
Cadmium Chloride-1956	1	0.528239	1	0.770773	0.998512	3.13e-17	1	0.0439144	0.0299035
troglitazone-1026	1	0.52706	0.978947	0.856251	0.975761	0.41379	0.58621	0.087396	0.230683
Tretinoin-3880	1	0.52638	1	0.959444	0.993915	6.95e-17	1	0.0236495	0.379774
Calcitriol-240	1	0.522846	1	0.899346	0.998188	7.77e-17	1	0.0247227	0.348017
Estradiol-8140	0	0.521249	0.990909	0.910394	0.997018	0.121414	0.878586	0.0450857	0.145612
Tretinoin-6256	1	0.51969	1	0.934952	0.993769	0	1	0.033493	0.419406
Aflatoxin B1-54209	0	0.518451	1	0.940649	0.993103	0	1	0.00870665	0.0305672
Estradiol-638	1	0.517157	1	0.760913	0.998599	3.47e-17	1	0.0245679	0.494474
Fluorouracil-596	0	0.513351	1	0.880296	0.998787	4.1e-17	1	0.0237399	0.200346
Fluoxetine-26471	1	0.512549	1	0.75	0.880117	0	1	0.0160521	0.147987
Benzo(a)pyrene-6310	1	0.512492	0.809524	0.908449	0.981147	0.560374	0.439626	0.0130285	0.06053
Estradiol-7112	1	0.512478	0.944444	0.741259	0.96124	0.13533	0.86467	0.0195495	0.27447
Benzo(a)pyrene-55930	1	0.512263	0.809524	0.883873	0.970436	0.57508	0.42492	0.00930988	0.0718853
bisphenol A-2104	1	0.511687	1	0.827778	0.967302	3.13e-17	1	0.00490195	0.0276873
Tetradecanoylphorbol Acetate-7076	1	0.511651	1	0.888889	1	3.47e-17	1	0.016698	0.07743
Atorvastatin Calcium-3156	1	0.511368	1	0.884127	0.968656	0	1	0.0299841	0.0898255
Methotrexate-841	1	0.510494	1	0.954855	1	0	1	0.32873	0.0980952
Benzo(a)pyrene-55872	1	0.510136	1	0.871264	0.996255	3.47e-17	1	0.0100069	0.0889493
Estradiol-7453	0	0.509929	0.925926	0.825	0.994505	0.457265	0.542735	0.0480117	0.586999
trichostatin A-1946	1	0.509465	0.74807	0.854992	0.955556	0.801856	0.198144	0.0244784	0.0960821
Tretinoin-586	1	0.509262	1	0.930376	0.998442	1.86e-17	1	0.225655	0.276224
Amitriptyline-4047	1	0.508253	1	0.75	0.880117	0	1	0.0160521	0.0523782
trichostatin A-10622	1	0.508087	0.693782	0.702188	0.938769	0.86744	0.13256	0.00628144	0.112628
Aflatoxin B1-4638	1	0.50805	1	0.940649	0.993103	0	1	0.00870665	0.0715314
Benzo(a)pyrene-4175	1	0.507775	1	0.930496	0.998227	0	1	0.00700188	0.0622815
Epirubicin-581	1	0.507352	0.583333	0.637037	0.926157	0.882589	0.117411	0.00763323	0.0933077
Tretinoin-4739	0	0.507339	1	0.962302	0.99789	7.77e-17	1	0.0239589	0.485167
Progesterone-1316	1	0.50733	1	0.787678	1	1.14e-16	1	0.00823866	0.219128
trichostatin A-7046	1	0.506851	0.693782	0.702188	0.938769	0.86744	0.13256	0.00628144	0.0931664
trichostatin A-6387	0	0.506593	0.906667	0.887713	0.983333	0.529553	0.470447	0.0422191	0.249258
Benzo(a)pyrene-5360	1	0.506292	0.668783	0.735354	0.98207	0.868429	0.131571	0.0106105	0.0646324
Estradiol-9518	0	0.506279	0.909524	0.895424	0.992096	0.538398	0.461602	0.092023	0.153616
Cadmium Chloride-4189	1	0.505547	1	0.872454	0.998471	0	1	0.0172358	0.0295347
Amitriptyline-79153	1	0.50537	1	0.75	0.880117	0	1	0.0160521	0.164471
Tretinoin-4233	0	0.504945	1	0.877902	0.997475	0	1	0.023452	0.444134
isoeugenol-3576	0	0.504818	1	0.831296	0.984561	3.13e-17	1	0.0116371	0.0492235
trichostatin A-5727	0	0.504731	0.74807	0.854992	0.955556	0.801856	0.198144	0.0244784	0.654998
Benzo(a)pyrene-5971	1	0.504427	1	0.864683	0.987056	0	1	0.00966356	0.0333962
Doxorubicin-2876	1	0.504334	1	0.880797	0.998127	0	1	0.0803209	0.332666
Estradiol-25976	1	0.503581	1	0.797911	0.998851	7.77e-17	1	0.0314001	0.355301
Dexamethasone-4792	1	0.503573	1	0.893223	0.992936	0	1	0.0160844	0.0714493
troglitazone-948	1	0.503573	1	0.912393	0.996825	0	1	0.0102854	0.177132
Benzo(a)pyrene-383	0	0.503541	0.668783	0.735354	0.98207	0.868429	0.131571	0.0106105	0.0507474
Tretinoin-6347	1	0.503385	1	0.907584	0.994546	2.79e-17	1	0.411316	0.222248
Benzo(a)pyrene-3157	1	0.503248	0.905357	0.92677	0.983892	0.607496	0.392504	0.0145481	0.0818105
Tretinoin-4211	1	0.502805	1	0.947887	0.996061	6.39e-17	1	0.222969	0.297491
Aflatoxin B1-23479	1	0.502763	1	0.940649	0.993103	0	1	0.00870665	0.0190061
Benzo(a)pyrene-10243	1	0.502705	0.809524	0.883873	0.970436	0.57508	0.42492	0.00930988	0.0197826
Methotrexate-5366	1	0.502672	1	0.915861	0.998106	2.79e-17	1	0.0129037	0.0736315
Cisplatin-836	0	0.50219	1	0.930303	1	0	1	0.00514022	0.22958
bisphenol A-890	0	0.50207	1	0.952738	0.998525	0	1	0.0201036	0.0204317
Benzo(a)pyrene-688	0	0.501976	0.933333	0.835897	0.997942	0.327897	0.672103	0.0159	0.0605281
Benzo(a)pyrene-891	1	0.501923	1	0.930496	0.998227	0	1	0.00700188	0.0312756
Estradiol-6648	0	0.501802	1	0.884938	0.998366	0	1	0.0390709	0.374167
Estradiol-1576	0	0.501472	1	0.948413	0.995885	0	1	0.0169357	0.304674
Estradiol-4176	1	0.501287	0.944444	0.886701	0.968992	0.267451	0.732549	0.0209494	0.436802
sulforafan-1244	1	0.501275	1	0.875214	1	0	1	0.0670652	0.216303
Benzo(a)pyrene-2788	1	0.501244	1	0.908579	0.98211	1.86e-17	1	0.00679205	0.0886385
Estradiol-5557	1	0.50119	0.680556	0.695299	0.859262	0.780751	0.219249	0.0146657	0.272161
Benzo(a)pyrene-7982	0	0.501036	0.809524	0.908449	0.981147	0.560374	0.439626	0.0130285	0.0271109
Bortezomib-9531	1	0.500821	1	0.872152	0.998498	0.152829	0.847171	0.0814526	0.0365765
Tretinoin-1601	0	0.500678	1	0.751953	0.997354	0	1	0.0135654	0.289554
Dexamethasone-3576	1	0.500637	1	0.977097	1	0	1	0.0343258	0.282973
trichostatin A-6867	1	0.500589	0.906667	0.882412	0.983333	0.478649	0.521351	0.00546635	0.063581
Tretinoin-5327	1	0.500571	1	0.899322	0.99802	0	1	0.151361	0.336418
Benzo(a)pyrene-211	1	0.500319	0.809524	0.903145	0.981054	0.603479	0.396521	0.124854	0.0257381
Benzo(a)pyrene-9653	1	0.500306	0.809524	0.908449	0.981147	0.560374	0.439626	0.0130285	0.065295
troglitazone-9518	0	0.500158	1	0.967879	0.989004	0.218546	0.781454	0.351095	0.317512
Tretinoin-2512	1	0.499922	1	0.883613	1	5.51e-17	1	0.598	0.363425
Estradiol-1031	0	0.499424	1	0.92837	0.995455	1.25e-16	1	0.0321932	0.397686
Calcitriol-7869	1	0.499422	0.966667	0.822407	0.992701	0.218546	0.781454	0.0228813	0.146162
Celecoxib-9518	0	0.499275	0.944444	0.837598	1	0.313809	0.686191	0.0249095	0.16629
Estradiol-10769	1	0.499239	1	0.875614	1	2.79e-17	1	0.0472594	0.309844
Tretinoin-7020	0	0.49911	1	0.914338	1	2.37e-17	1	0.0251873	0.38411
Aflatoxin B1-8601	0	0.499095	1	0.940649	0.993103	0	1	0.00870665	0.0413493
Aflatoxin B1-2232	1	0.499059	1	0.940649	0.993103	0	1	0.00870665	0.0157993
trichostatin A-688	1	0.498682	0.906667	0.785786	0.983333	0.46296	0.53704	0.00933411	0.718502
Tetradecanoylphorbol Acetate-1958	1	0.498634	1	0.953824	1	0	1	0.105622	0.0614695
benzyloxycarbonylleucyl-leucyl-leucine aldehyde-3576	1	0.498507	1	0.933895	0.998168	0	1	0.0589413	0.073198
trichostatin A-3162	1	0.498389	1	0.810295	1	0	1	0.034311	0.0688881
Acetaminophen-4976	0	0.498305	1	0.903638	0.998127	0	1	0.013232	0.0411418
Capsaicin-596	1	0.497944	0.861111	0.9218	0.975316	0.554283	0.445717	0.0179995	0.208403
resveratrol-1728	0	0.497823	1	0.925411	0.997749	4.59e-17	1	0.020914	0.234136
Benzo(a)pyrene-10962	1	0.497665	0.809524	0.82296	0.983204	0.605204	0.394796	0.0141335	0.0671853
resveratrol-9474	1	0.497333	0.888889	0.798772	0.986957	0.378252	0.621748	0.0383581	0.349323
Tretinoin-3934	1	0.497101	1	0.958592	0.997354	6.95e-17	1	0.0260182	0.178063
Fluoxetine-11067	1	0.497016	1	0.75	0.880117	0	1	0.0160521	0.13922
Curcumin-581	1	0.496922	1	0.950584	0.998599	0	1	0.00841421	0.332011
trichostatin A-3897	1	0.496679	0.693782	0.702188	0.938769	0.86744	0.13256	0.00628144	0.0404396
Thapsigargin-7494	1	0.496648	1	0.939815	1	3.47e-17	1	0.00412551	0.160014
trichostatin A-4883	1	0.496569	0.693782	0.702188	0.938769	0.86744	0.13256	0.00628144	0.0871152
Aflatoxin B1-3491	1	0.496487	1	0.940649	0.993103	0	1	0.00870665	0.0763486
trichostatin A-1832	1	0.496459	0.693782	0.702188	0.938769	0.86744	0.13256	0.00628144	0.212763
Benzo(a)pyrene-10521	1	0.49636	0.809524	0.908449	0.981147	0.560374	0.439626	0.0130285	0.0932967
Tretinoin-4192	1	0.496054	1	0.854452	0.998168	6.95e-17	1	0.217045	0.431118
Benzo(a)pyrene-98	0	0.495936	0.925926	0.894338	0.993099	0.359958	0.640042	0.00689187	0.0792352
Tretinoin-1958	1	0.495914	1	0.90912	0.995726	0	1	0.236338	0.334709
Methotrexate-19	1	0.4959	1	0.82876	0.992391	7.77e-17	1	0.0123826	0.139396
Benzo(a)pyrene-23705	0	0.495484	0.809524	0.883873	0.970436	0.57508	0.42492	0.00930988	0.107934
Estradiol-7074	1	0.49547	0.888889	0.883027	0.992958	0.489503	0.510497	0.0173437	0.171709
Estradiol-2099	0	0.495359	0.994087	0.887305	0.995661	0.247288	0.752712	0.0604354	0.375661
resveratrol-332	1	0.495335	0.94	0.848498	0.996477	0.44438	0.55562	0.18453	0.322408
trichostatin A-5567	0	0.495039	0.74807	0.854992	0.955556	0.801856	0.198144	0.0244784	0.191649
Estradiol-79801	1	0.494893	0.777778	0.834858	0.943296	0.588392	0.411608	0.0119407	0.276522
Bortezomib-3310	1	0.494817	1	0.896743	0.991729	3.13e-17	1	0.0941357	0.0297065
Estradiol-55573	1	0.494439	1	0.889496	0.991947	0	1	0.0304929	0.346463
GW0742-51129	0	0.494398	0.874074	0.623354	0.956943	0.462308	0.537692	0.0186539	0.104945
Amitriptyline-11067	1	0.494284	1	0.75	0.880117	0	1	0.0160521	0.153383
Benzo(a)pyrene-1063	1	0.494146	1	0.959585	0.994433	0	1	0.0122914	0.0773969
Doxorubicin-7157	1	0.494046	1	0.885538	1	0.0881397	0.91186	0.0525645	0.180461
Tretinoin-4046	1	0.493798	1	0.878518	1	0	1	0.319608	0.386885
Estradiol-4804	0	0.493739	0.809524	0.897854	0.983204	0.588392	0.411608	0.0170012	0.412536
Benzo(a)pyrene-11067	0	0.493709	1	0.908579	0.98211	1.86e-17	1	0.00679205	0.0731381
Acetaminophen-10845	1	0.493664	1	0.903638	0.998127	0	1	0.013232	0.028423
Estradiol-6001	0	0.493605	0.809524	0.880795	0.983204	0.588392	0.411608	0.0292218	0.455516
Estradiol-960	0	0.493242	1	0.916299	0.996212	7.77e-17	1	0.0446439	0.224386
Simvastatin-596	0	0.493237	1	0.794764	0.997835	0	1	0.00534864	0.260033
trichostatin A-9194	0	0.493182	0.693782	0.702188	0.938769	0.86744	0.13256	0.00628144	0.144135
Cisplatin-9518	0	0.493158	1	0.898477	1	6.39e-17	1	0.094248	0.115407
Estradiol-55388	1	0.493023	0.680556	0.695299	0.859262	0.780751	0.219249	0.0146657	0.218209
Benzo(a)pyrene-7422	1	0.492658	0.809524	0.853001	0.983204	0.57508	0.42492	0.00872063	0.0825571
Tretinoin-5359	1	0.491787	1	0.838133	0.997354	2.98e-17	1	0.307385	0.115809
Eugenol-3162	1	0.491435	1	0.794845	0.971806	7.41e-17	1	0.0132568	0.17164
Estradiol-677	1	0.491149	0.944444	0.863028	0.96714	0.248935	0.751065	0.0178484	0.17285
Fluorouracil-11065	1	0.491096	0.928571	0.777654	0.993243	0.4054	0.5946	0.0312615	0.177956
Tetradecanoylphorbol Acetate-4314	1	0.491071	1	0.972222	1	1.25e-16	1	0.0409198	0.0446893
Bortezomib-7490	0	0.491055	0.911111	0.933987	0.996233	0.409034	0.590966	0.00492351	0.321914
Estradiol-3694	1	0.490992	1	0.806051	1	0	1	0.0353249	0.442137
Genistein-9249	0	0.490868	1	0.921583	0.992239	2.79e-17	1	0.0312916	0.53088
Aflatoxin B1-5366	0	0.490583	1	0.940649	0.993103	0	1	0.00870665	0.050621
Estradiol-3206	1	0.49049	0.766667	0.686325	0.95488	0.73549	0.26451	0.081077	0.507506
Benzo(a)pyrene-79733	1	0.490489	0.925926	0.914976	0.998866	0.343229	0.656771	0.0106105	0.0610035
bisphenol A-8839	1	0.490235	1	0.96291	0.993151	0	1	0.316784	0.00263789
Estradiol-29127	1	0.490123	0.944444	0.741259	0.96124	0.13533	0.86467	0.0195495	0.407307
trichostatin A-983	1	0.490109	1	0.926506	1	0	1	0.00670542	0.0747124
trichostatin A-2042	0	0.490094	0.693782	0.702188	0.938769	0.86744	0.13256	0.00628144	0.184778
trichostatin A-857	1	0.48993	0.807879	0.857449	0.969955	0.709779	0.290221	0.00519686	0.138274
Cadmium Chloride-3303	1	0.489875	1	0.949992	0.994545	0	1	0.00702273	0.028567
Quercetin-9540	1	0.489842	0.666667	0.685963	0.888889	0.601765	0.398235	0.00497898	0.178712
tributyltin-1588	1	0.489241	1	0.772222	0.987242	0	1	0.0191083	0.0123607
Acetaldehyde-5743	0	0.488991	1	0.919764	0.996667	3.47e-17	1	0.00607306	0.0612323
Curcumin-5243	0	0.48898	1	0.948718	0.985107	0.167227	0.832773	0.0104055	0.373854
Benzo(a)pyrene-23327	1	0.488648	0.809524	0.883873	0.970436	0.57508	0.42492	0.00930988	0.0673047
Benzo(a)pyrene-26999	1	0.488555	0.668783	0.735354	0.98207	0.868429	0.131571	0.0106105	0.0650129
Mifepristone-1576	1	0.488047	0.866667	0.790577	0.978693	0.42028	0.57972	0.0291933	0.183574
Dexamethasone-3569	1	0.488008	1	0.938367	1	7.41e-17	1	0.00942458	0.177298
Benzo(a)pyrene-3306	1	0.48785	0.809524	0.908449	0.981147	0.560374	0.439626	0.0130285	0.104625
trichostatin A-55757	0	0.48777	0.693782	0.702188	0.938769	0.86744	0.13256	0.00628144	0.320623
Tretinoin-23705	1	0.487638	1	0.939253	1	2.37e-17	1	0.220585	0.45417
Tretinoin-8204	1	0.487293	1	0.861041	0.997354	0	1	0.0218578	0.110237
Estradiol-6478	1	0.487289	1	0.889971	0.998851	1.86e-17	1	0.0341451	0.267917
Cisplatin-3162	1	0.487052	0.916667	0.932589	0.990909	0.452907	0.547093	0.19919	0.102398
trichostatin A-8829	0	0.487004	0.906667	0.892219	0.983333	0.51206	0.48794	0.310805	0.113373
Methotrexate-1026	1	0.486942	1	0.904486	1	7.41e-17	1	0.0236975	0.133862
Calcitriol-79789	1	0.486816	1	0.931999	0.998413	0	1	0.0160199	0.261629
Benzo(a)pyrene-60492	1	0.486698	0.668783	0.735354	0.98207	0.868429	0.131571	0.0106105	0.0563952
Estradiol-2254	0	0.486624	0.666667	0.931056	0.948198	0.605698	0.394302	0.339609	0.410669
Tretinoin-55720	0	0.486389	1	0.926626	0.998442	7.77e-17	1	0.216128	0.27284
Estradiol-860	0	0.486315	1	0.893001	1	0	1	0.0151992	0.494187
Simvastatin-7056	1	0.486305	0.777778	0.947475	0.944282	0.57508	0.42492	0.0161711	0.316167
Thapsigargin-5366	1	0.486298	0.733333	0.950606	0.990104	0.605204	0.394796	0.15985	0.225818
Acetaminophen-79071	1	0.486142	1	0.903638	0.998127	0	1	0.013232	0.0449775
Estradiol-4780	1	0.486114	0.809524	0.838663	0.986815	0.603479	0.396521	0.0124048	0.271216
Curcumin-2064	1	0.48606	1	0.890627	1	0	1	0.0111702	0.187972
Estradiol-1058	1	0.485893	0.944444	0.741259	0.96124	0.13533	0.86467	0.0195495	0.35308
trichostatin A-332	1	0.485761	1	0.829545	1	2.37e-17	1	0.00736094	0.0493126
Benzo(a)pyrene-9185	0	0.48569	1	0.890959	0.988741	0	1	0.0127786	0.0769283
Tretinoin-9052	1	0.485659	1	0.861041	0.997354	0	1	0.0218578	0.167279
Amitriptyline-6515	0	0.485473	1	0.75	0.880117	0	1	0.0160521	0.190474
Benzo(a)pyrene-2355	0	0.485217	1	0.947031	0.99577	3.47e-17	1	0.0121814	0.082806
Benzo(a)pyrene-51363	1	0.484993	0.809524	0.883873	0.970436	0.57508	0.42492	0.00930988	0.0393931
Benzo(a)pyrene-3490	0	0.484776	0.668783	0.735354	0.98207	0.868429	0.131571	0.0106105	0.0848748
Bortezomib-3162	1	0.484684	1	0.901512	0.995859	1.14e-16	1	0.0984683	0.0386359
trichostatin A-50509	1	0.484599	0.693782	0.702188	0.938769	0.86744	0.13256	0.00628144	0.168793
Benzo(a)pyrene-5157	1	0.484576	0.809524	0.883873	0.970436	0.57508	0.42492	0.00930988	0.0518067
Aflatoxin B1-6581	0	0.484367	1	0.940649	0.993103	0	1	0.00870665	0.00928026
Tamoxifen-6876	1	0.48427	1	0.75	0.880117	0	1	0.0160521	0.345672
Aflatoxin B1-26256	0	0.484046	1	0.940649	0.993103	0	1	0.00870665	0.0215657
Tretinoin-3689	1	0.484046	1	0.928202	1	0	1	0.0994657	0.308652
Quercetin-7157	1	0.484027	1	0.857071	1	1.14e-16	1	0.00577907	0.133621
trichostatin A-5286	1	0.484007	0.693782	0.702188	0.938769	0.86744	0.13256	0.00628144	0.0563441
Estradiol-22843	0	0.483877	1	0.868386	0.996212	0	1	0.0174007	0.264571
Estradiol-26136	0	0.483819	0.888889	0.954875	0.992958	0.470714	0.529286	0.0142427	0.196383
Benzo(a)pyrene-23242	1	0.483773	0.668783	0.735354	0.98207	0.868429	0.131571	0.0106105	0.0578422
Benzo(a)pyrene-56995	1	0.483726	0.809524	0.908449	0.981147	0.560374	0.439626	0.0130285	0.0542895
Benzo(a)pyrene-8732	1	0.483723	0.809524	0.908449	0.981147	0.560374	0.439626	0.0130285	0.0850527
Benzo(a)pyrene-3628	1	0.483686	0.809524	0.883873	0.970436	0.57508	0.42492	0.00930988	0.0476624
trichostatin A-2321	1	0.483639	0.693782	0.702188	0.938769	0.86744	0.13256	0.00628144	0.19842
rosiglitazone-9518	0	0.483625	0.964912	0.957447	1	0.218546	0.781454	0.0568483	0.160375
Amitriptyline-26471	1	0.483594	1	0.75	0.880117	0	1	0.0160521	0.0704265
trichostatin A-9734	0	0.483531	0.74807	0.854992	0.955556	0.801856	0.198144	0.0244784	0.261553
trichostatin A-4609	1	0.483504	0.906667	0.917603	0.983333	0.478649	0.521351	0.0800599	0.0457756
resveratrol-355	1	0.483277	1	0.922051	1	0	1	0.00870159	0.172839
Estradiol-9636	1	0.483197	0.888889	0.911856	0.989992	0.470714	0.529286	0.0100827	0.45242
bisphenol A-4313	1	0.483162	1	0.755556	0.989448	2.79e-17	1	0.00786847	0.00392573
Estradiol-81620	1	0.483015	0.680556	0.695299	0.859262	0.780751	0.219249	0.0146657	0.53558
Estradiol-6566	0	0.482958	1	0.771944	0.998851	3.47e-17	1	0.0367885	0.485516
Estradiol-7869	1	0.481899	1	0.749286	1	7.77e-17	1	0.0183079	0.305236
Simvastatin-10365	1	0.481862	0.777778	0.964519	0.948052	0.545037	0.454963	0.0114689	0.163779
Benzo(a)pyrene-10560	1	0.481839	0.925926	0.894338	0.993099	0.359958	0.640042	0.00689187	0.0339884
resveratrol-3553	1	0.481829	1	0.918949	1	2.37e-17	1	0.00678985	0.38879
trichostatin A-5292	1	0.481627	0.906667	0.785786	0.983333	0.46296	0.53704	0.00933411	0.109136
Benzo(a)pyrene-1374	1	0.481038	0.925926	0.810824	0.991042	0.248935	0.751065	0.00809267	0.0465162
Estradiol-8836	1	0.481006	0.944444	0.890474	0.956366	0.205937	0.794063	0.0170246	0.464254
Curcumin-7153	1	0.480786	1	0.719136	1	0	1	0.0155162	0.158154
trichostatin A-355	0	0.480375	0.906667	0.885773	0.983333	0.486761	0.513239	0.00584109	0.0985809
Progesterone-1831	1	0.480361	1	0.741883	0.999113	0	1	0.0161754	0.128539
fulvestrant-5111	1	0.480276	0.955556	0.851431	0.994949	0.288847	0.711153	0.0100567	0.160679
Curcumin-3949	0	0.480146	0.791667	0.557265	0.964417	0.601765	0.398235	0.00384512	0.214703
Acetaminophen-54471	1	0.480097	1	0.903638	0.998127	0	1	0.013232	0.050193
Tretinoin-2185	1	0.480096	0.962963	0.912589	0.994949	0.248935	0.751065	0.38958	0.220997
Fluoxetine-55062	1	0.479624	1	0.75	0.880117	0	1	0.0160521	0.165093
Estradiol-11098	1	0.479622	0.965983	0.883885	0.995921	0.439384	0.560616	0.0217402	0.126629
Benzo(a)pyrene-6737	1	0.479138	0.668783	0.735354	0.98207	0.868429	0.131571	0.0106105	0.0918621
Tretinoin-3920	0	0.478588	1	0.914077	1	0	1	0.0995951	0.27502
trichostatin A-928	1	0.478257	0.693782	0.702188	0.938769	0.86744	0.13256	0.00628144	0.0859397
Bortezomib-598	1	0.478115	1	0.902227	0.998084	0	1	0.505691	0.0866583
resveratrol-1647	0	0.478115	1	0.924931	0.991561	0	1	0.0132275	0.44736
Ketoconazole-4047	1	0.47809	1	0.75	0.880117	0	1	0.0160521	0.0376607
Benzo(a)pyrene-1848	0	0.478036	0.933333	0.832688	0.988983	0.343229	0.656771	0.0121814	0.0968901
Dexamethasone-330	1	0.477546	1	0.980676	0.998382	0	1	0.0615499	0.190558
Aflatoxin B1-5054	0	0.477291	1	0.940649	0.993103	0	1	0.00870665	0.0306241
Tetradecanoylphorbol Acetate-3725	1	0.477219	1	0.95	1	0	1	0.0501537	0.147218
Aflatoxin B1-1643	1	0.476842	1	0.940649	0.993103	0	1	0.00870665	0.0237921
Benzo(a)pyrene-7813	1	0.476824	0.809524	0.908449	0.981147	0.560374	0.439626	0.0130285	0.0842251
Benzo(a)pyrene-7112	1	0.476742	0.668783	0.735354	0.98207	0.868429	0.131571	0.0106105	0.0529362
Tretinoin-1230	1	0.476676	1	0.869976	0.995556	5.51e-17	1	0.397833	0.153586
Genistein-760	0	0.476658	1	0.921583	0.992239	2.79e-17	1	0.0312916	0.469217
Tetradecanoylphorbol Acetate-1026	1	0.476589	1	0.856883	1	3.13e-17	1	0.0793386	0.0451434
Amitriptyline-3249	1	0.476531	1	0.75	0.880117	0	1	0.0160521	0.116203
Bortezomib-5366	1	0.476316	1	0.900114	0.991312	0	1	0.285034	0.0455671
Tetradecanoylphorbol Acetate-4312	1	0.476234	1	0.972222	1	1.25e-16	1	0.0409198	0.0271741
Tretinoin-7318	1	0.476094	1	0.950872	1	5.51e-17	1	0.0857759	0.154575
Estradiol-10460	1	0.476022	0.944444	0.863028	0.96714	0.248935	0.751065	0.0178484	0.233869
Cadmium Chloride-4436	1	0.475587	1	0.888709	0.986275	0	1	0.0382852	0.0503064
Tretinoin-7127	1	0.475414	1	0.925758	1	1.14e-16	1	0.147399	0.0973586
Dexamethasone-10891	1	0.475224	1	0.976122	1	0	1	0.144962	0.248315
Tretinoin-241	1	0.474934	1	0.93556	1	5.51e-17	1	0.398977	0.44381
Capsaicin-1649	1	0.474872	1	0.939974	0.995169	3.13e-17	1	0.0619263	0.211705
Benzo(a)pyrene-6790	0	0.474732	1	0.833523	0.996241	0	1	0.00628825	0.0892204
Benzo(a)pyrene-19	0	0.474475	0.809524	0.883873	0.970436	0.57508	0.42492	0.00930988	0.0760446
Benzo(a)pyrene-6515	1	0.474112	0.809524	0.883873	0.970436	0.57508	0.42492	0.00930988	0.0433845
Benzo(a)pyrene-8672	0	0.473496	0.809524	0.908449	0.981147	0.560374	0.439626	0.0130285	0.0854316
bisphenol A-5111	0	0.473278	1	0.982456	0.995495	1.25e-16	1	0.0186743	0.0225954
Benzo(a)pyrene-9289	0	0.47319	0.668783	0.735354	0.98207	0.868429	0.131571	0.0106105	0.0820828
Phenytoin-5155	0	0.472722	0.944444	0.950649	0.977011	0.313809	0.686191	0.0771577	0.052518
Benzo(a)pyrene-81621	0	0.4727	1	0.864683	0.987056	0	1	0.00966356	0.053617
Benzo(a)pyrene-5947	1	0.472589	0.668783	0.735354	0.98207	0.868429	0.131571	0.0106105	0.0990162
Amiodarone-26471	1	0.472154	1	0.75	0.880117	0	1	0.0160521	0.157567
Benzo(a)pyrene-5909	1	0.472048	0.809524	0.847638	0.978823	0.514225	0.485775	0.0101755	0.0893693
Estradiol-8991	1	0.471886	1	0.911111	1	0	1	0.0195274	0.217142
Benzo(a)pyrene-1236	1	0.471711	0.809524	0.776515	0.967112	0.44438	0.55562	0.0105107	0.0719444
Benzo(a)pyrene-8573	1	0.471201	0.809524	0.908449	0.981147	0.560374	0.439626	0.0130285	0.077654
Genistein-440	0	0.47109	1	0.925147	0.995428	7.77e-17	1	0.0395348	0.365264
ochratoxin A-3303	1	0.470668	0.722222	0.834921	0.994845	0.588392	0.411608	0.00578498	0.0835338
Methotrexate-1647	1	0.470485	1	0.907521	1	7.41e-17	1	0.0084493	0.0878053
Benzo(a)pyrene-51203	1	0.470005	1	0.833523	0.996241	0	1	0.00628825	0.0998193
Progesterone-5187	1	0.469919	1	0.887602	0.999162	3.47e-17	1	0.00418868	0.151153
Tretinoin-1545	1	0.469518	1	0.887951	0.998127	0	1	0.0263646	0.175293
Tretinoin-1535	1	0.469135	1	0.940117	1	2.37e-17	1	0.0991023	0.424757
Benzo(a)pyrene-8876	0	0.469125	0.809524	0.776515	0.967112	0.44438	0.55562	0.0105107	0.0414374
Doxorubicin-672	1	0.468958	1	0.817841	0.991111	5.51e-17	1	0.00960732	0.0940184
trichostatin A-6566	0	0.468763	0.906667	0.785786	0.983333	0.46296	0.53704	0.00933411	0.130428
Estradiol-2066	1	0.467722	0.888889	0.909161	0.991776	0.489503	0.510497	0.0174318	0.310391
Tretinoin-9445	0	0.467704	1	0.891134	1	0	1	0.288728	0.24219
Benzo(a)pyrene-79071	0	0.467678	0.809524	0.908449	0.981147	0.560374	0.439626	0.0130285	0.0783226
trichostatin A-2512	1	0.466405	0.906667	0.800091	0.983333	0.50348	0.49652	0.0123275	0.0786674
Tretinoin-5226	1	0.466297	0.962963	0.912589	0.994949	0.248935	0.751065	0.38958	0.140858
trichostatin A-388	1	0.466247	0.906667	0.864993	0.983333	0.478649	0.521351	0.006297	0.0494081
Tretinoin-8788	1	0.46617	1	0.895027	0.998442	0	1	0.233909	0.319637
Epirubicin-842	1	0.466073	0.583333	0.637037	0.926157	0.882589	0.117411	0.00763323	0.0475744
sulforafan-2730	1	0.466006	1	0.880592	0.990863	1.86e-17	1	0.022325	0.0833797
trichostatin A-1545	0	0.465743	0.906667	0.905859	0.983333	0.529553	0.470447	0.00677499	0.105804
Tretinoin-3198	1	0.465732	1	0.942733	1	2.37e-17	1	0.140714	0.0844599
Benzo(a)pyrene-80339	1	0.465311	1	0.955616	0.994018	0	1	0.00930988	0.0885099
Tretinoin-3965	1	0.465208	1	0.86037	1	0	1	0.311843	0.159879
Benzo(a)pyrene-23332	0	0.465188	0.809524	0.908449	0.981147	0.560374	0.439626	0.0130285	0.0679488
Thapsigargin-467	1	0.465005	1	0.915007	1	2.79e-17	1	0.109933	0.200572
Estradiol-29968	1	0.464717	1	0.967168	0.998382	0	1	0.0499034	0.435983
Tretinoin-29968	1	0.46466	1	0.859838	0.998442	7.77e-17	1	0.230475	0.395418
trichostatin A-1006	0	0.46443	0.693782	0.702188	0.938769	0.86744	0.13256	0.00628144	0.142454
trichostatin A-5915	0	0.46359	1	0.9096	0.995781	2.37e-17	1	0.0277178	0.0951026
Tetradecanoylphorbol Acetate-4323	1	0.463189	1	0.55	0.904707	0.861575	0.138425	0.0140605	0.0402141
nutlin 3-1026	1	0.46289	1	0.98652	0.965514	6.95e-17	1	0.173451	0.252537
Tretinoin-2627	1	0.46096	1	0.899358	0.997619	1.86e-17	1	0.020474	0.269251
Benzo(a)pyrene-65243	1	0.460838	0.668783	0.735354	0.98207	0.868429	0.131571	0.0106105	0.0573595
Estradiol-54898	1	0.460442	0.888889	0.888758	0.987655	0.509186	0.490814	0.0110481	0.273759
Metformin-10891	0	0.460299	1	0.938311	0.99159	7.77e-17	1	0.049013	0.13907
sulforafan-2729	1	0.459968	1	0.857865	0.998333	0	1	0.00996929	0.129076
decitabine-841	0	0.459806	1	0.943841	1	0	1	0.0130191	0.175523
Benzo(a)pyrene-5603	1	0.458903	0.809524	0.883873	0.970436	0.57508	0.42492	0.00930988	0.059475
Calcitriol-6696	1	0.458873	1	0.942029	1	0	1	0.0839936	0.117246
Sirolimus-7015	0	0.457816	0.777778	0.880183	0.963542	0.59909	0.40091	0.0170512	0.205177
Estradiol-4494	0	0.457766	0.904762	0.870738	0.991602	0.44438	0.55562	0.0418458	0.291699
trichostatin A-3082	1	0.457347	0.807879	0.857449	0.969955	0.709779	0.290221	0.00519686	0.0526671
Estradiol-4886	1	0.456797	0.888889	0.900174	0.991685	0.509186	0.490814	0.00977718	0.168741
Benzo(a)pyrene-51065	1	0.456687	0.668783	0.735354	0.98207	0.868429	0.131571	0.0106105	0.0753329
Curcumin-1649	1	0.455765	1	0.88317	0.998106	0.184594	0.815406	0.021785	0.178483
Estradiol-1942	1	0.455499	1	0.88018	0.996631	7.77e-17	1	0.0300133	0.328741
Epirubicin-4363	1	0.454	0.583333	0.637037	0.926157	0.882589	0.117411	0.00763323	0.104538
Benzo(a)pyrene-60	1	0.453953	0.809524	0.908449	0.981147	0.560374	0.439626	0.0130285	0.108237
Tretinoin-1051	0	0.45386	1	0.93556	1	5.51e-17	1	0.398977	0.223791
Genistein-5932	1	0.453824	1	0.931458	0.9962	3.47e-17	1	0.0605997	0.211717
Genistein-54626	1	0.453562	1	0.921583	0.992239	2.79e-17	1	0.0312916	0.476545
Benzo(a)pyrene-10257	0	0.453234	0.809524	0.908449	0.981147	0.560374	0.439626	0.0130285	0.0849762
Calcitriol-9173	1	0.452872	0.966667	0.822407	0.992701	0.218546	0.781454	0.0228813	0.299725
Estradiol-684	1	0.451917	0.888889	0.911856	0.989992	0.470714	0.529286	0.0100827	0.371843
Estradiol-56475	1	0.451778	0.888889	0.883027	0.992958	0.489503	0.510497	0.0173437	0.280944
Indomethacin-9518	0	0.450806	0.944444	0.896986	0.985541	0.248935	0.751065	0.018942	0.117458
trichostatin A-5728	0	0.449675	0.906667	0.881337	0.983333	0.495042	0.504958	0.0278556	0.189299
Bortezomib-4616	1	0.446303	1	0.863523	0.990827	0	1	0.110339	0.108758
trichostatin A-9759	0	0.441913	0.74807	0.854992	0.955556	0.801856	0.198144	0.0244784	0.161432
Aspirin-595	0	0.439028	1	0.912257	0.99359	0	1	0.0870347	0.091964
trichostatin A-11075	1	0.433579	0.693782	0.702188	0.938769	0.86744	0.13256	0.00628144	0.0868444
Tretinoin-1026	0	0.431772	1	0.885574	0.996032	0	1	0.128746	0.339538
Benzo(a)pyrene-1475	1	0.42639	0.834392	0.747836	0.981832	0.577077	0.422923	0.010649	0.0911095
Estradiol-51514	1	0.42482	1	0.9375	1	0	1	0.0224055	0.435321
Benzo(a)pyrene-4739	0	0.424163	0.966667	0.882019	0.994491	0.288847	0.711153	0.00957802	0.0521978
Acetaminophen-8208	1	0.423779	1	0.894737	1	1.14e-16	1	0.0123466	0.0317048
Estradiol-332	1	0.423198	0.840278	0.752511	0.925403	0.661941	0.338059	0.0119474	0.396249
trichostatin A-7035	0	0.423167	0.72	0.752809	0.95	0.556031	0.443969	0.00584109	0.179921
trichostatin A-841	0	0.422868	0.72	0.752809	0.95	0.556031	0.443969	0.00584109	0.164085
resveratrol-4609	1	0.422598	0.94	0.691307	0.996936	0.428071	0.571929	0.232688	0.231553
Tretinoin-960	1	0.422017	1	0.867753	0.999451	0	1	0.165815	0.250584
resveratrol-5223	1	0.421919	1	0.909091	0.993421	0	1	0.0273563	0.486324
bisphenol A-2100	1	0.42143	1	0.953213	0.996067	0	1	0.0174875	0.0336723
Cadmium Chloride-3725	1	0.420927	1	0.861817	0.996952	0.32307	0.67693	0.0304987	0.0543133
Estradiol-3725	0	0.420842	1	0.901181	1	0	1	0.0507442	0.40438
trichostatin A-2662	1	0.420262	0.72	0.752809	0.95	0.556031	0.443969	0.00584109	0.610633
trichostatin A-1463	0	0.420145	0.72	0.752809	0.95	0.556031	0.443969	0.00584109	0.0611971
trichostatin A-27074	1	0.420088	1	0.775281	1	0	1	0.0108573	0.115022
Methotrexate-3601	0	0.419785	1	0.947368	1	0	1	0.00835428	0.0980061
Benzo(a)pyrene-8653	0	0.419112	0.428571	0.772727	0.949612	0.550185	0.449815	0.0103838	0.072371
Estradiol-3315	0	0.418803	0.9	0.9	0.987603	0.288847	0.711153	0.0310952	0.296903
Quercetin-595	0	0.417928	1	0.829538	0.996942	3.13e-17	1	0.0697312	0.1174
Tretinoin-7056	1	0.417661	1	0.974026	1	2.37e-17	1	0.0239555	0.210399
trichostatin A-2335	1	0.4176	0.72	0.752809	0.95	0.556031	0.443969	0.00584109	0.150697
trichostatin A-54800	0	0.417375	0.72	0.752809	0.95	0.556031	0.443969	0.00584109	0.0389771
Estradiol-6672	0	0.417374	0.666667	0.971831	0.978873	0.588392	0.411608	0.012205	0.364247
bisphenol A-2634	0	0.41737	1	0.923077	0.991935	0	1	0.00914613	0.00827292
trichostatin A-22941	1	0.415507	0.72	0.752809	0.95	0.556031	0.443969	0.00584109	0.0590934
trichostatin A-51322	1	0.415037	0.72	0.752809	0.95	0.556031	0.443969	0.00584109	0.0553007
trichostatin A-5872	0	0.414377	0.72	0.752809	0.95	0.556031	0.443969	0.00584109	0.0549031
Genistein-10198	1	0.414339	1	0.866667	0.989796	5.19e-17	1	0.0151427	0.418738
trichostatin A-389136	1	0.414075	1	0.752809	0.95	0.556031	0.443969	0.00584109	0.328199
Capsaicin-7157	1	0.413582	1	0.863636	1	0	1	0.0189607	0.137208
Fluorouracil-1051	0	0.413349	1	0.948276	0.994118	7.41e-17	1	0.0345261	0.119347
Tretinoin-3280	1	0.413289	1	0.827273	1	0	1	0.31585	0.16247
trichostatin A-1382	0	0.413284	0.72	0.752809	0.95	0.556031	0.443969	0.00584109	0.807079
Genistein-863	1	0.413128	1	0.914894	0.993631	0	1	0.0413723	0.31335
trichostatin A-8204	0	0.41309	0.72	0.752809	0.95	0.556031	0.443969	0.00584109	0.0437446
trichostatin A-590	0	0.412098	0.72	0.752809	0.95	0.556031	0.443969	0.00584109	0.113861
diphenylcyclopropenone-3162	1	0.411451	1	0.65	1	0	1	0.00333625	0.0300587
decitabine-11197	1	0.411436	1	0.8	1	1.25e-16	1	0.00898375	0.103748
resveratrol-7019	1	0.411399	1	0.875081	0.988447	5.51e-17	1	0.120302	0.267053
Doxorubicin-3312	0	0.410936	1	0.925373	1	1.14e-16	1	0.029288	0.049642
trichostatin A-144699	1	0.410881	1	0.752809	0.95	0.556031	0.443969	0.00584109	0.818294
trichostatin A-6443	1	0.410555	0.72	0.752809	0.95	0.556031	0.443969	0.00584109	0.175144
2-tert-butylhydroquinone-2495	1	0.410356	1	0.701299	1	2.79e-17	1	0.0511022	0.18275
trichostatin A-51701	0	0.410267	0.72	0.752809	0.95	0.556031	0.443969	0.00584109	0.0668562
Estradiol-10370	1	0.410119	0.904762	0.876771	0.991027	0.457265	0.542735	0.025878	0.242323
Vitamin K 3-2729	1	0.410104	1	0.913043	1	1.25e-16	1	0.0145626	0.127509
trichostatin A-8645	1	0.40986	0.72	0.752809	0.95	0.556031	0.443969	0.00584109	0.091447
trichostatin A-1999	0	0.409807	0.72	0.752809	0.95	0.556031	0.443969	0.00584109	0.289427
Estradiol-4502	0	0.409777	1	0.87834	1	0	1	0.0472782	0.552339
trichostatin A-2028	1	0.409688	0.72	0.752809	0.95	0.556031	0.443969	0.00584109	0.530708
trichostatin A-55314	1	0.40951	0.72	0.752809	0.95	0.556031	0.443969	0.00584109	0.163577
trichostatin A-10924	1	0.409135	0.72	0.752809	0.95	0.556031	0.443969	0.00584109	0.106251
trichostatin A-1909	1	0.409028	0.72	0.752809	0.95	0.556031	0.443969	0.00584109	0.0846384
Fenretinide-467	1	0.40882	1	0.95	0.984375	0	1	0.0759264	0.116696
Doxorubicin-317	1	0.408416	1	0.8125	1	0	1	0.00982664	0.0529768
Estradiol-481	1	0.408096	1	0.944444	1	0	1	0.027057	0.166972
trichostatin A-3437	0	0.407975	0.72	0.752809	0.95	0.556031	0.443969	0.00584109	0.46869
trichostatin A-26512	1	0.407806	0.72	0.752809	0.95	0.556031	0.443969	0.00584109	0.0698915
Estradiol-7852	0	0.407652	1	0.714286	1	0	1	0.0217339	0.23385
trichostatin A-1278	1	0.407522	0.72	0.752809	0.95	0.556031	0.443969	0.00584109	1
Quercetin-2353	1	0.407231	1	0.913043	1	2.79e-17	1	0.508671	0.221735
trichostatin A-90861	1	0.407181	0.72	0.752809	0.95	0.556031	0.443969	0.00584109	0.034231
trichostatin A-79755	1	0.406981	0.72	0.752809	0.95	0.556031	0.443969	0.00584109	0.225022
trichostatin A-1645	0	0.406898	0.72	0.752809	0.95	0.556031	0.443969	0.00584109	0.141866
2-tert-butylhydroquinone-2730	1	0.406823	1	0.967742	1	0	1	0.167204	0.0770582
Benzo(a)pyrene-9817	1	0.406754	0.900635	0.899897	0.990188	0.62456	0.37544	0.00910571	0.0212132
trichostatin A-10252	1	0.406732	0.72	0.752809	0.95	0.556031	0.443969	0.00584109	0.0941921
Estradiol-3485	1	0.406612	0.666667	0.971831	0.978873	0.588392	0.411608	0.012205	0.139122
trichostatin A-79101	0	0.406535	0.72	0.752809	0.95	0.556031	0.443969	0.00584109	0.110693
Acetaminophen-2745	0	0.406267	1	0.92	1	5.19e-17	1	0.0150028	0.0502924
trichostatin A-8850	1	0.406219	0.244211	0.564975	0.866667	0.409034	0.590966	0.0244784	0.160087
Calcitriol-5603	1	0.405878	1	0.961538	1	3.13e-17	1	0.0184936	0.135263
Calcitriol-597	1	0.405618	0.583333	0.75	0.892857	0.605698	0.394302	0.00185722	0.18509
trichostatin A-4163	1	0.405524	0.72	0.752809	0.95	0.556031	0.443969	0.00584109	0.951083
trichostatin A-4487	1	0.405459	0.72	0.752809	0.95	0.556031	0.443969	0.00584109	0.214415
palbociclib-9134	1	0.405286	1	0.977273	1	7.41e-17	1	0.0178188	0.0579116
Tretinoin-8870	0	0.405185	1	0.92	1	0	1	0.0244038	0.240823
trichostatin A-6671	0	0.405118	0.72	0.752809	0.95	0.556031	0.443969	0.00584109	0.154296
Tretinoin-22998	1	0.404828	1	0.948052	0.995327	0	1	0.322938	0.157395
Estradiol-2621	0	0.404822	1	0.963636	1	5.19e-17	1	0.0384042	0.227179
resveratrol-996	1	0.404406	1	0.872727	1	0	1	0.133912	0.357541
trichostatin A-51474	1	0.404371	0.72	0.752809	0.95	0.556031	0.443969	0.00584109	0.0601786
trichostatin A-7110	1	0.403415	0.72	0.752809	0.95	0.556031	0.443969	0.00584109	0.37816
Benzo(a)pyrene-10538	1	0.403405	1	0.724138	0.993056	1.14e-16	1	0.0109143	0.0609239
palbociclib-7153	1	0.403058	1	0.977273	1	7.41e-17	1	0.0178188	0.0686062
Genistein-1312	0	0.402958	0	0.772727	0.893939	0	1	0.0138903	0.387533
Dexamethasone-4128	1	0.40295	1	0.777778	1	7.41e-17	1	0.0380417	0.305123
trichostatin A-5325	1	0.402949	0.72	0.752809	0.95	0.556031	0.443969	0.00584109	0.0980902
decitabine-6422	1	0.402886	1	1	0.98913	0	1	0.0617719	0.159563
rosiglitazone-2194	1	0.402866	1	1	1	1.25e-16	1	0.0656269	0.0820638
trichostatin A-5320	1	0.402674	0.72	0.752809	0.95	0.556031	0.443969	0.00584109	0.165779
trichostatin A-7704	0	0.402518	0.72	0.752809	0.95	0.556031	0.443969	0.00584109	0.35864
Methotrexate-317	1	0.402498	1	0.823529	1	1.25e-16	1	0.000739025	0.152247
trichostatin A-9353	0	0.402466	0.72	0.752809	0.95	0.556031	0.443969	0.00584109	0.123044
Estradiol-5376	1	0.402436	0.666667	0.971831	0.978873	0.588392	0.411608	0.012205	0.424996
trichostatin A-9802	1	0.402414	0.72	0.752809	0.95	0.556031	0.443969	0.00584109	0.141446
Quercetin-23657	1	0.40241	1	0.722222	0.988636	1.25e-16	1	0.00510534	0.110603
trichostatin A-10125	1	0.402337	0.72	0.752809	0.95	0.556031	0.443969	0.00584109	0.3526
Tetradecanoylphorbol Acetate-7422	1	0.40231	1	0.920635	0.996403	0	1	0.516211	0.0863674
trichostatin A-28965	1	0.4023	0.72	0.752809	0.95	0.556031	0.443969	0.00584109	0.0514772
trichostatin A-10521	1	0.402233	0.72	0.752809	0.95	0.556031	0.443969	0.00584109	0.0488274
trichostatin A-3084	0	0.402171	0.72	0.752809	0.95	0.556031	0.443969	0.00584109	0.201355
trichostatin A-8140	0	0.402163	0.72	0.752809	0.95	0.556031	0.443969	0.00584109	0.472385
Aflatoxin B1-3397	1	0.402106	1	0.666667	1	0	1	0.0141029	0.0259862
trichostatin A-64788	1	0.401853	0.72	0.752809	0.95	0.556031	0.443969	0.00584109	0.198156
trichostatin A-11098	1	0.401815	0.72	0.752809	0.95	0.556031	0.443969	0.00584109	0.0883517
Acetaminophen-6150	0	0.40176	1	0.894737	1	1.14e-16	1	0.0123466	0.0237951
Tretinoin-2731	0	0.401575	1	0.948052	0.995327	0	1	0.322938	0.462618
Medroxyprogesterone Acetate-9231	1	0.401454	1	0.4375	0.934524	0	1	0.00783044	0.109283
trichostatin A-83604	0	0.401416	0.72	0.752809	0.95	0.556031	0.443969	0.00584109	0.644333
Calcitriol-3566	1	0.401225	1	0.875	1	0	1	0.0206795	0.167335
Thioridazine-26471	1	0.401198	1	0.833333	0.903509	0	1	0.0157348	0.113283
Cisplatin-1317	0	0.400919	0.583333	0.75	0.876812	0.605698	0.394302	0.0160593	0.115924
Tretinoin-10969	1	0.400832	1	0.974684	1	0	1	0.315333	0.393845
Tretinoin-4605	0	0.400775	1	0.944444	1	0	1	0.0313863	0.318938
trichostatin A-25999	0	0.400702	0.72	0.752809	0.95	0.556031	0.443969	0.00584109	0.109303
Aflatoxin B1-25771	0	0.400698	1	0.952381	1	0	1	0.0118352	0.0205742
Calcitriol-3586	1	0.400679	1	1	1	0	1	0.0283982	0.234541
Tretinoin-3757	1	0.400629	1	0.830189	1	4.59e-17	1	0.452219	0.344812
Aflatoxin B1-7011	0	0.400479	1	0.952381	1	0	1	0.0118352	0.0618068
trichostatin A-55745	1	0.400466	0.72	0.752809	0.95	0.556031	0.443969	0.00584109	0.0753564
Tretinoin-25840	1	0.400407	1	0.789474	0.992063	7.77e-17	1	0.0100118	0.250188
Curcumin-3065	1	0.400349	1	0.681818	1	0	1	0.00424743	0.318965
Cisplatin-5832	1	0.40019	1	0.909091	1	3.47e-17	1	0.00451854	0.217888
trichostatin A-11322	1	0.400142	0.72	0.752809	0.95	0.556031	0.443969	0.00584109	0.0784132
trichostatin A-7227	1	0.400135	0.72	0.752809	0.95	0.556031	0.443969	0.00584109	0.213657
trichostatin A-2150	1	0.400026	0.72	0.752809	0.95	0.556031	0.443969	0.00584109	0.306094
Isotretinoin-56603	0	0.399921	1	0.851064	1	1.25e-16	1	0.0351782	0.139244
trichostatin A-54674	1	0.399779	0.72	0.752809	0.95	0.556031	0.443969	0.00584109	0.0654669
trichostatin A-120526	0	0.399667	1	0.752809	0.95	0.556031	0.443969	0.00584109	0.101006
trichostatin A-4199	1	0.399581	0.72	0.752809	0.95	0.556031	0.443969	0.00584109	0.112506
Cisplatin-3398	1	0.399447	1	0.743902	1	2.79e-17	1	0.426703	0.194965
Cadmium Chloride-2355	1	0.399439	1	1	1	0	1	0.0106639	0.0172527
trichostatin A-1847	1	0.399347	0.72	0.752809	0.95	0.556031	0.443969	0.00584109	0.0591767
troglitazone-2920	1	0.399267	1	0.963636	1	0.313809	0.686191	0.0191962	0.158752
Benzo(a)pyrene-11065	0	0.399183	1	0.904762	0.988764	0	1	0.0137856	0.0235648
trichostatin A-64344	0	0.399154	0.72	0.752809	0.95	0.556031	0.443969	0.00584109	0.0485171
Diethylstilbestrol-4128	1	0.399092	1	0.833333	0.921053	0.313809	0.686191	0.027131	0.226648
Sirolimus-1026	1	0.399043	1	0.785714	1	7.41e-17	1	0.0123622	0.454738
Estradiol-570	1	0.398949	0.428571	0.772727	0.949612	0.550185	0.449815	0.0103838	0.276529
Amitriptyline-64838	1	0.398943	1	0.833333	0.903509	0	1	0.0157348	0.179547
Busulfan-7018	1	0.398915	0.875	0.735294	0.984211	0.343229	0.656771	0.0102717	0.106043
trichostatin A-4507	0	0.39891	0.72	0.752809	0.95	0.556031	0.443969	0.00584109	0.373862
trichostatin A-5764	1	0.398899	0.72	0.752809	0.95	0.556031	0.443969	0.00584109	0.19855
trichostatin A-56994	0	0.398876	0.72	0.752809	0.95	0.556031	0.443969	0.00584109	0.172523
Methotrexate-2491	1	0.398848	1	0.902778	1	0	1	0.00953638	0.125788
Genistein-7779	0	0.398786	1	0.835821	0.996124	0	1	0.0668978	0.323881
trichostatin A-8877	0	0.398752	0.72	0.752809	0.95	0.556031	0.443969	0.00584109	0.103195
Benzo(a)pyrene-8519	1	0.398735	1	0.962963	1	0	1	0.00676895	0.064277
trichostatin A-9446	0	0.398673	0.72	0.752809	0.95	0.556031	0.443969	0.00584109	0.0360323
Calcitriol-1525	0	0.398603	1	0.875	1	0	1	0.0206795	0.33488
Estradiol-3265	1	0.398491	1	0.932203	1	0	1	0.026493	0.213773
Sulindac-6303	0	0.398466	0.25	0.647059	0.891566	0.378252	0.621748	0.573313	0.1788
trichostatin A-9060	0	0.398362	0.72	0.752809	0.95	0.556031	0.443969	0.00584109	0.127653
trichostatin A-65125	1	0.398175	0.72	0.752809	0.95	0.556031	0.443969	0.00584109	0.179203
Cisplatin-23612	1	0.398093	1	0.909091	1	3.47e-17	1	0.00451854	0.163911
trichostatin A-80108	0	0.397968	0.72	0.752809	0.95	0.556031	0.443969	0.00584109	0.576123
trichostatin A-51363	1	0.39794	0.72	0.752809	0.95	0.556031	0.443969	0.00584109	0.101986
trichostatin A-4852	1	0.397933	0.72	0.752809	0.95	0.556031	0.443969	0.00584109	0.57025
trichostatin A-6016	1	0.397915	0.72	0.752809	0.95	0.556031	0.443969	0.00584109	0.24394
Vitamin K 3-2730	1	0.397887	1	0.884615	1	3.47e-17	1	0.118687	0.0740134
trichostatin A-10873	1	0.397813	0.72	0.752809	0.95	0.556031	0.443969	0.00584109	0.0507824
trichostatin A-83937	0	0.397796	0.72	0.752809	0.95	0.556031	0.443969	0.00584109	0.0916643
Genistein-6509	1	0.397772	1	0.938776	0.993976	0	1	0.0574507	0.195185
trichostatin A-84864	0	0.397772	0.72	0.752809	0.95	0.556031	0.443969	0.00584109	0.0754701
trichostatin A-55647	1	0.39774	0.72	0.752809	0.95	0.556031	0.443969	0.00584109	0.337325
trichostatin A-55765	1	0.397662	0.72	0.752809	0.95	0.556031	0.443969	0.00584109	0.157834
trichostatin A-55033	1	0.397654	0.72	0.752809	0.95	0.556031	0.443969	0.00584109	0.0763249
Estradiol-7290	0	0.397594	1	0.929825	0.994565	0	1	0.0417917	0.257083
Aflatoxin B1-26999	1	0.39757	1	1	1	0	1	0.00585131	0.0504621
trichostatin A-10507	0	0.397501	0.72	0.752809	0.95	0.556031	0.443969	0.00584109	0.186693
Estradiol-1029	1	0.397484	1	0.867925	1	7.41e-17	1	0.012126	0.543773
trichostatin A-51123	0	0.397403	0.72	0.752809	0.95	0.556031	0.443969	0.00584109	0.274233
Thioridazine-1174	1	0.397383	1	0.833333	0.903509	0	1	0.0157348	0.208531
trichostatin A-85377	0	0.397338	0.72	0.752809	0.95	0.556031	0.443969	0.00584109	0.0495527
trichostatin A-1277	1	0.397259	0.72	0.752809	0.95	0.556031	0.443969	0.00584109	0.0587496
trichostatin A-23077	1	0.397233	0.72	0.752809	0.95	0.556031	0.443969	0.00584109	0.0558574
Fluorouracil-2810	1	0.397104	1	0.565217	0.988506	0	1	0.0390297	0.145408
trichostatin A-9111	0	0.397043	0.72	0.752809	0.95	0.556031	0.443969	0.00584109	0.0382875
Aflatoxin B1-7805	0	0.396995	1	1	1	0	1	0.00585131	0.0684219
Calcitriol-2355	1	0.396972	1	0.961538	1	3.13e-17	1	0.0184936	0.104655
Calcitriol-3955	0	0.396934	1	0.875	1	0	1	0.0206795	0.354302
Estradiol-6210	0	0.396831	1	0.960784	1	0	1	0.0620664	0.46729
Simvastatin-595	1	0.396722	1	0.846154	0.987952	2.79e-17	1	0.00854679	0.256427
Tretinoin-3215	1	0.396643	1	0.823529	1	2.79e-17	1	0.0191955	0.269786
trichostatin A-10640	1	0.396578	0.72	0.752809	0.95	0.556031	0.443969	0.00584109	0.290281
Tretinoin-929	1	0.396532	1	0.875	1	7.41e-17	1	0.00195876	0.327808
trichostatin A-85236	0	0.396528	0.72	0.752809	0.95	0.556031	0.443969	0.00584109	0.10574
decitabine-1786	1	0.396516	1	0.885887	0.997395	0	1	0.0477055	0.0811538
trichostatin A-64285	0	0.396461	0.72	0.752809	0.95	0.556031	0.443969	0.00584109	0.0913751
trichostatin A-6627	0	0.396455	0.72	0.752809	0.95	0.556031	0.443969	0.00584109	0.0400363
Benzo(a)pyrene-79415	0	0.396455	0.428571	0.772727	0.949612	0.550185	0.449815	0.0103838	0.0496692
trichostatin A-4117	0	0.396435	0.72	0.752809	0.95	0.556031	0.443969	0.00584109	0.070666
trichostatin A-64764	1	0.396371	0.72	0.752809	0.95	0.556031	0.443969	0.00584109	0.0542092
trichostatin A-394	0	0.396367	0.72	0.752809	0.95	0.556031	0.443969	0.00584109	0.114924
Acetaminophen-3964	1	0.396349	1	0.941176	0.994382	1.14e-16	1	0.0147101	0.0179536
trichostatin A-18	1	0.39634	0.72	0.752809	0.95	0.556031	0.443969	0.00584109	0.0512137
trichostatin A-6857	0	0.396198	0.72	0.752809	0.95	0.556031	0.443969	0.00584109	0.118693
sulforafan-1066	1	0.396184	1	0.969697	0.993506	0	1	0.013131	0.110791
Tetradecanoylphorbol Acetate-5154	1	0.396127	1	0.969697	0.993243	7.41e-17	1	0.0121024	0.148743
Estradiol-9928	1	0.396036	0.833333	0.769231	0.906977	0.42028	0.57972	0.0176136	0.459267
trichostatin A-1289	1	0.396028	0.72	0.752809	0.95	0.556031	0.443969	0.00584109	0.466593
trichostatin A-6781	1	0.396004	0.72	0.752809	0.95	0.556031	0.443969	0.00584109	0.121728
Acetaminophen-3014	1	0.395983	1	0.941176	0.994382	1.14e-16	1	0.0147101	0.0206088
trichostatin A-8507	0	0.395947	0.72	0.752809	0.95	0.556031	0.443969	0.00584109	0.252697
trichostatin A-214	0	0.395926	0.72	0.752809	0.95	0.556031	0.443969	0.00584109	0.056326
trichostatin A-2935	0	0.395891	0.72	0.752809	0.95	0.556031	0.443969	0.00584109	0.301396
Estradiol-1831	1	0.395733	1	0.746667	0.98913	1.25e-16	1	0.0485669	0.357659
Clozapine-79153	1	0.395721	1	0.833333	0.903509	0	1	0.0157348	0.157364
resveratrol-634	1	0.395709	1	0.869565	1	0	1	0.00811178	0.274552
Aflatoxin B1-64788	0	0.395672	1	0.952381	1	0	1	0.0118352	0.0171345
Tretinoin-2877	1	0.395664	1	0.777778	1	1.25e-16	1	0.0136825	0.139254
trichostatin A-55885	0	0.395635	0.72	0.752809	0.95	0.556031	0.443969	0.00584109	0.133724
trichostatin A-11011	1	0.395604	0.72	0.752809	0.95	0.556031	0.443969	0.00584109	0.169606
trichostatin A-54541	1	0.395594	0.72	0.752809	0.95	0.556031	0.443969	0.00584109	0.245386
sulforafan-1645	1	0.395508	1	0.809524	1	7.41e-17	1	0.00742385	0.125604
trichostatin A-10512	0	0.395498	0.72	0.752809	0.95	0.556031	0.443969	0.00584109	0.0911338
trichostatin A-79718	1	0.395423	0.72	0.752809	0.95	0.556031	0.443969	0.00584109	0.0462463
trichostatin A-2791	0	0.395298	0.72	0.752809	0.95	0.556031	0.443969	0.00584109	0.286914
trichostatin A-7162	1	0.39524	0.72	0.752809	0.95	0.556031	0.443969	0.00584109	0.0553465
Acetaminophen-10131	0	0.395212	1	0.894737	1	1.14e-16	1	0.0123466	0.0244167
Benzo(a)pyrene-83461	1	0.394981	1	0.904762	0.988764	0	1	0.0137856	0.0639456
trichostatin A-2326	1	0.394952	0.72	0.752809	0.95	0.556031	0.443969	0.00584109	0.11015
Doxorubicin-1647	1	0.394924	1	0.822222	0.995146	0	1	0.117679	0.101018
Tretinoin-1508	1	0.394807	1	0.948052	0.995327	0	1	0.322938	0.333062
trichostatin A-29969	0	0.394778	0.72	0.752809	0.95	0.556031	0.443969	0.00584109	0.139631
trichostatin A-7204	0	0.394728	0.72	0.752809	0.95	0.556031	0.443969	0.00584109	0.112217
panobinostat-1647	1	0.394663	1	0.922222	1	0	1	0.00655075	0.110796
Quercetin-4363	1	0.394637	1	1	1	0	1	0.00501528	0.17652
trichostatin A-283131	1	0.394621	1	0.752809	0.95	0.556031	0.443969	0.00584109	0.0515887
trichostatin A-55283	1	0.394615	0.72	0.752809	0.95	0.556031	0.443969	0.00584109	0.0647804
Aflatoxin B1-85377	1	0.39458	1	0.869565	0.97931	1.25e-16	1	0.00843339	0.0550796
trichostatin A-55220	0	0.394578	0.72	0.752809	0.95	0.556031	0.443969	0.00584109	0.0867103
Benzo(a)pyrene-4603	0	0.394526	0.777778	0.833333	0.996599	0.499242	0.500758	0.00675673	0.0780706
Tretinoin-9412	1	0.394502	1	0.92	1	0	1	0.0244038	0.194655
trichostatin A-8673	1	0.394426	0.72	0.752809	0.95	0.556031	0.443969	0.00584109	0.494776
Genistein-672	1	0.394331	1	0.953488	0.994737	0	1	0.0288438	0.418069
Calcitriol-291	1	0.394312	1	0.875	1	0	1	0.0206795	0.0961297
Estradiol-7846	0	0.394305	0.428571	0.772727	0.949612	0.550185	0.449815	0.0103838	0.221506
Benzo(a)pyrene-6929	1	0.394197	1	0.973333	0.993333	7.41e-17	1	0.0127401	0.0963618
trichostatin A-10129	0	0.394143	0.72	0.752809	0.95	0.556031	0.443969	0.00584109	0.087923
Methotrexate-11025	0	0.394115	1	0.947368	1	0	1	0.00835428	0.0883012
Acetaminophen-4752	1	0.394105	1	0.941176	0.994382	1.14e-16	1	0.0147101	0.038105
Cycloheximide-3569	1	0.393999	1	0.966667	1	3.13e-17	1	0.02228	0.0797813
Calcitriol-10475	1	0.393722	1	0.875	1	0	1	0.0206795	0.263019
trichostatin A-10630	1	0.393705	0.72	0.752809	0.95	0.556031	0.443969	0.00584109	0.131479
trichostatin A-79817	0	0.39366	0.72	0.752809	0.95	0.556031	0.443969	0.00584109	0.0982357
trichostatin A-3680	1	0.393651	0.72	0.752809	0.95	0.556031	0.443969	0.00584109	0.0818358
Aflatoxin B1-5360	1	0.393635	1	1	1	0	1	0.00585131	0.0250379
Estradiol-3014	1	0.393526	0.833333	0.769231	0.906977	0.42028	0.57972	0.0176136	0.466295
Estradiol-23092	1	0.393507	1	0.8375	1	1.25e-16	1	0.0472594	0.429375
Estradiol-6303	1	0.393379	1	0.96	0.990654	0	1	0.037816	0.361154
Acetaminophen-10486	1	0.393324	1	0.941176	0.994382	1.14e-16	1	0.0147101	0.0490896
Vitamin K 3-1026	1	0.393313	1	0.884615	1	3.47e-17	1	0.118687	0.120236
Estradiol-79153	1	0.393263	1	0.945946	1	5.19e-17	1	0.0100096	0.285994
Estradiol-8626	0	0.393253	1	0.770833	0.995798	0	1	0.0230414	0.538138
Fluorouracil-5111	0	0.393226	1	0.821429	0.983333	0	1	0.0321468	0.151853
trichostatin A-7941	1	0.393213	0.72	0.752809	0.95	0.556031	0.443969	0.00584109	0.13201
trichostatin A-9747	0	0.393204	0.72	0.752809	0.95	0.556031	0.443969	0.00584109	0.511158
phenethyl isothiocyanate-1728	1	0.393146	1	0.87234	0.977273	0.566367	0.433633	0.010787	0.118601
trichostatin A-1846	1	0.393138	0.72	0.752809	0.95	0.556031	0.443969	0.00584109	0.0699145
Calcitriol-54626	1	0.393126	1	0.959459	0.995238	7.41e-17	1	0.0088866	0.268398
trichostatin A-6229	0	0.393025	0.72	0.752809	0.95	0.556031	0.443969	0.00584109	0.067438
Genistein-4824	1	0.393022	0.25	0.733333	0.919355	0.378252	0.621748	0.00449395	0.309264
trichostatin A-54842	1	0.39292	0.72	0.752809	0.95	0.556031	0.443969	0.00584109	0.674442
Calcitriol-9562	0	0.392855	1	0.875	1	0	1	0.0206795	0.20313
Tretinoin-5087	1	0.392852	1	0.789474	0.992063	7.77e-17	1	0.0100118	0.2238
Estradiol-6658	0	0.392835	1	0.714286	1	0	1	0.0217339	0.42273
trichostatin A-4212	0	0.392834	0.72	0.752809	0.95	0.556031	0.443969	0.00584109	0.203829
trichostatin A-7447	0	0.39278	0.72	0.752809	0.95	0.556031	0.443969	0.00584109	0.209427
trichostatin A-83481	1	0.392752	0.72	0.752809	0.95	0.556031	0.443969	0.00584109	0.0720618
trichostatin A-10150	1	0.392727	0.72	0.752809	0.95	0.556031	0.443969	0.00584109	0.123437
Cadmium Chloride-2729	1	0.39258	1	0.909091	1	3.13e-17	1	0.00674354	0.00828208
trichostatin A-6585	1	0.392544	0.72	0.752809	0.95	0.556031	0.443969	0.00584109	0.104562
trichostatin A-9516	1	0.392496	0.72	0.752809	0.95	0.556031	0.443969	0.00584109	0.17345
trichostatin A-4086	1	0.392484	0.72	0.752809	0.95	0.556031	0.443969	0.00584109	0.0990134
trichostatin A-6249	1	0.392469	0.72	0.752809	0.95	0.556031	0.443969	0.00584109	0.138419
trichostatin A-7323	0	0.392383	0.72	0.752809	0.95	0.556031	0.443969	0.00584109	0.0598739
Benzo(a)pyrene-57804	1	0.392341	0.777778	0.833333	0.996599	0.499242	0.500758	0.00675673	0.0441824
Azacitidine-1647	1	0.392295	1	0.533333	0.993506	0	1	0.142597	0.0639635
Lovastatin-3156	1	0.392256	1	0.966102	1	7.41e-17	1	0.0573899	0.0782654
Aflatoxin B1-55332	0	0.392228	1	1	1	0	1	0.00585131	0.025086
Aflatoxin B1-79959	1	0.39221	1	0.952381	1	0	1	0.0118352	0.0228734
Genistein-2353	1	0.39211	1	0.9375	1	2.79e-17	1	0.540895	0.243444
resveratrol-2961	0	0.392108	0.666667	0.526316	0.96087	0.588392	0.411608	0.0470124	0.194747
Benzo(a)pyrene-6660	0	0.392105	1	0.934426	0.993976	0	1	0.00911307	0.0835847
trichostatin A-23201	0	0.392101	0.72	0.752809	0.95	0.556031	0.443969	0.00584109	0.0580998
trichostatin A-57060	0	0.392054	0.72	0.752809	0.95	0.556031	0.443969	0.00584109	0.188995
trichostatin A-5326	1	0.392035	0.72	0.752809	0.95	0.556031	0.443969	0.00584109	0.106834
Benzo(a)pyrene-9498	1	0.392019	1	0.893617	1	1.25e-16	1	0.00641595	0.0643762
Benzo(a)pyrene-2027	0	0.392015	1	0.915254	0.988722	5.19e-17	1	0.0048058	0.0666294
Loratadine-6515	0	0.391943	1	0.75	0.921053	0	1	0.0157348	0.118764
Estradiol-2273	0	0.391896	0.666667	0.971831	0.978873	0.588392	0.411608	0.012205	0.492208
Simvastatin-983	1	0.391882	1	0.846154	0.987952	2.79e-17	1	0.00854679	0.236947
trichostatin A-10631	0	0.391827	0.72	0.752809	0.95	0.556031	0.443969	0.00584109	0.700372
Benzo(a)pyrene-5763	0	0.391768	0.428571	0.772727	0.949612	0.550185	0.449815	0.0103838	0.0984913
Estradiol-7077	1	0.391765	1	0.7	0.994898	5.19e-17	1	0.00982493	0.278895
Acetaminophen-3995	0	0.391716	1	0.941176	0.994382	1.14e-16	1	0.0147101	0.0423222
Tretinoin-100	1	0.39169	1	0.881356	1	6.39e-17	1	0.466611	0.282773
trichostatin A-4978	1	0.391667	0.72	0.752809	0.95	0.556031	0.443969	0.00584109	0.10627
vorinostat-5366	1	0.391654	1	0.977778	0.99505	7.41e-17	1	0.0738819	0.122204
Estradiol-5359	1	0.391647	0.666667	0.971831	0.978873	0.588392	0.411608	0.012205	0.23028
resveratrol-2972	0	0.391628	0.666667	0.526316	0.96087	0.588392	0.411608	0.0470124	0.428914
Tretinoin-4939	1	0.391628	1	0.966102	1	1.25e-16	1	0.00718419	0.275091
trichostatin A-56999	1	0.391572	0.72	0.752809	0.95	0.556031	0.443969	0.00584109	0.969124
trichostatin A-22807	1	0.391569	0.647059	0.717391	0.964052	0.595917	0.404083	0.00627826	0.153953
trichostatin A-55209	0	0.391514	0.72	0.752809	0.95	0.556031	0.443969	0.00584109	0.0596798
Acetaminophen-90956	0	0.391421	1	0.941176	0.994382	1.14e-16	1	0.0147101	0.0494584
Benzo(a)pyrene-25897	1	0.391322	1	0.928571	0.984536	0	1	0.0140386	0.061886
Benzo(a)pyrene-10635	1	0.391312	1	0.904762	0.988764	0	1	0.0137856	0.0772542
Bortezomib-1649	1	0.391286	1	0.75	0.977679	0.218546	0.781454	0.0238288	0.0364817
Dexamethasone-7852	1	0.391263	1	0.97561	0.990991	1.25e-16	1	0.0129911	0.499621
rosiglitazone-8837	0	0.391258	0.75	0.35	1	0.529553	0.470447	0.00630011	0.148838
Benzo(a)pyrene-1839	0	0.391235	0.428571	0.772727	0.949612	0.550185	0.449815	0.0103838	0.0606746
Tretinoin-55701	1	0.391215	1	0.961039	0.994505	2.37e-17	1	0.315231	0.340287
Perhexiline-11067	1	0.391154	1	0.833333	0.903509	0	1	0.0157348	0.161463
Estradiol-2956	0	0.391137	0.25	0.894737	0.985	0.378252	0.621748	0.0161591	0.343904
trichostatin A-29116	1	0.391084	0.72	0.752809	0.95	0.556031	0.443969	0.00584109	0.072072
Tretinoin-2487	0	0.391044	1	0.948052	0.995327	0	1	0.322938	0.436232
Calcitriol-7739	1	0.391027	1	0.961538	1	3.13e-17	1	0.0184936	0.154599
alvocidib-4170	1	0.390891	1	0.970588	0.974747	0	1	0.24349	0.108248
trichostatin A-26115	1	0.39089	0.72	0.752809	0.95	0.556031	0.443969	0.00584109	0.0687213
Bortezomib-874	1	0.390788	1	1	1	2.79e-17	1	0.0505754	0.115133
troglitazone-1869	0	0.390758	1	0.963636	1	0.313809	0.686191	0.0191962	0.219071
bisphenol A-56944	1	0.390745	1	0.928571	0.986486	0	1	0.0211699	0.0192413
trichostatin A-55233	1	0.390738	0.72	0.752809	0.95	0.556031	0.443969	0.00584109	0.241204
Cisplatin-2810	1	0.39071	1	0.930233	1	7.77e-17	1	0.137406	0.210981
Emodin-1545	0	0.390673	1	0.941176	1	0	1	0.0064542	0.0373711
trichostatin A-23057	1	0.390663	0.72	0.752809	0.95	0.556031	0.443969	0.00584109	0.228656
trichostatin A-6322	1	0.390629	0.72	0.752809	0.95	0.556031	0.443969	0.00584109	0.136887
Acetaminophen-25996	0	0.390572	1	0.875	1	0	1	0.0126393	0.032454
trichostatin A-51599	0	0.390512	0.72	0.752809	0.95	0.556031	0.443969	0.00584109	0.0636392
palbociclib-983	1	0.390382	1	0.977273	1	7.41e-17	1	0.0178188	0.0543669
Aflatoxin B1-51704	0	0.390288	1	1	1	0	1	0.00585131	0.044036
Acetaminophen-22824	1	0.390221	1	0.941176	0.994382	1.14e-16	1	0.0147101	0.0353233
trichostatin A-6778	0	0.390215	0.72	0.752809	0.95	0.556031	0.443969	0.00584109	0.0322513
trichostatin A-5547	1	0.390111	0.72	0.752809	0.95	0.556031	0.443969	0.00584109	0.174959
Fluorouracil-6790	1	0.390092	1	0.576923	0.99375	0	1	0.144819	0.159654
Benzo(a)pyrene-79083	1	0.390012	1	0.875	0.983471	3.13e-17	1	0.006607	0.0468037
Estradiol-4939	1	0.389995	0.666667	0.971831	0.978873	0.588392	0.411608	0.012205	0.437254
Benzo(a)pyrene-9896	0	0.389988	0.428571	0.772727	0.949612	0.550185	0.449815	0.0103838	0.0650704
Mitomycin-891	0	0.389977	1	1	1	0	1	0.0209576	0.109813
trichostatin A-10371	0	0.389972	0.72	0.752809	0.95	0.556031	0.443969	0.00584109	0.0527433
Estradiol-4144	1	0.389967	1	0.96	0.990654	0	1	0.037816	0.331807
Calcitriol-515	1	0.389961	0.583333	0.75	0.892857	0.605698	0.394302	0.00185722	0.278854
Methotrexate-8837	1	0.389947	1	0.931034	1	0	1	0.0130537	0.165551
trichostatin A-6696	1	0.389914	0.72	0.752809	0.95	0.556031	0.443969	0.00584109	0.162924
Tretinoin-7164	1	0.389911	1	0.789474	0.992063	7.77e-17	1	0.0100118	0.399841
trichostatin A-2200	1	0.389833	0.72	0.752809	0.95	0.556031	0.443969	0.00584109	0.550614
trichostatin A-81537	1	0.389769	0.72	0.752809	0.95	0.556031	0.443969	0.00584109	0.0445504
Genistein-894	1	0.389767	1	0.893333	0.994624	0	1	0.039014	0.427354
Tamoxifen-1647	0	0.389738	1	0.85	1	5.19e-17	1	0.145535	0.386555
Genistein-81544	1	0.3897	1	0.914894	0.993631	0	1	0.0413723	0.252503
trichostatin A-1052	0	0.389656	0.72	0.752809	0.95	0.556031	0.443969	0.00584109	0.13387
trichostatin A-23433	1	0.389614	0.72	0.752809	0.95	0.556031	0.443969	0.00584109	0.0800045
Benzo(a)pyrene-80005	1	0.389611	1	0.724138	0.993056	1.14e-16	1	0.0109143	0.0608681
Tretinoin-55388	0	0.389535	1	0.742574	1	0	1	0.336853	0.231181
trichostatin A-2534	1	0.38953	0.72	0.752809	0.95	0.556031	0.443969	0.00584109	0.0618316
trichostatin A-9475	0	0.38948	0.72	0.752809	0.95	0.556031	0.443969	0.00584109	0.221112
trichostatin A-652	1	0.389476	0.72	0.752809	0.95	0.556031	0.443969	0.00584109	0.373688
trichostatin A-79841	0	0.389476	0.72	0.752809	0.95	0.556031	0.443969	0.00584109	0.0935737
Benzo(a)pyrene-1906	0	0.389453	0.981481	0.884264	0.986182	0.110086	0.889914	0.0138709	0.0582477
Curcumin-2067	0	0.389442	1	0.666667	1	0	1	0.0406417	0.301283
Amiodarone-6876	1	0.389439	1	0.666667	0.815789	0	1	0.0166868	0.200516
trichostatin A-1906	0	0.389421	0.0813445	0.106564	0.816308	0.560374	0.439626	0.00628144	0.366581
trichostatin A-5168	1	0.389403	0.72	0.752809	0.95	0.556031	0.443969	0.00584109	0.489577
Cadmium Chloride-5154	1	0.389401	1	0.986301	0.994737	0	1	0.0531003	0.0341941
trichostatin A-284	1	0.389361	0.72	0.752809	0.95	0.556031	0.443969	0.00584109	0.142192
Acetaminophen-7103	0	0.389335	1	0.941176	0.994382	1.14e-16	1	0.0147101	0.0310122
Tretinoin-1465	0	0.389297	1	0.92	1	0	1	0.0244038	0.283857
trichostatin A-7101	0	0.389246	0.72	0.752809	0.95	0.556031	0.443969	0.00584109	0.0673029
trichostatin A-22837	0	0.389191	0.72	0.752809	0.95	0.556031	0.443969	0.00584109	0.129318
Simvastatin-3309	0	0.389159	0.333333	0.235294	1	0.470714	0.529286	NA	0.299122
trichostatin A-114327	0	0.389081	1	0.752809	0.95	0.556031	0.443969	0.00584109	0.0689475
trichostatin A-4301	0	0.389056	0.72	0.752809	0.95	0.556031	0.443969	0.00584109	0.125667
Curcumin-1647	1	0.38905	1	0.913043	1	0	1	0.0157368	0.18567
Aflatoxin B1-11067	0	0.389034	1	1	1	0	1	0.00585131	0.016776
Methotrexate-4084	1	0.388991	1	0.828947	1	1.25e-16	1	0.0102536	0.165237
Curcumin-83463	0	0.388986	1	0.923077	0.993902	0	1	0.0129472	0.526793
trichostatin A-26136	1	0.38896	0.72	0.752809	0.95	0.556031	0.443969	0.00584109	0.133272
Bortezomib-9236	1	0.388942	1	0.941176	0.995192	1.14e-16	1	0.00724091	0.129344
palbociclib-890	1	0.388915	1	0.810345	0.986486	0	1	0.0597666	0.0526874
bisphenol A-3952	0	0.388906	1	0.984615	1	2.79e-17	1	0.316429	0.0241581
Perhexiline-55062	1	0.388892	1	0.833333	0.903509	0	1	0.0157348	0.0716197
trichostatin A-3176	0	0.388867	0.72	0.752809	0.95	0.556031	0.443969	0.00584109	0.233904
trichostatin A-2048	0	0.388837	0.72	0.752809	0.95	0.556031	0.443969	0.00584109	0.0945767
Acetaminophen-64216	0	0.388811	1	0.894737	1	1.14e-16	1	0.0123466	0.0402117
Acetaminophen-56997	0	0.388792	1	0.875	1	0	1	0.0126393	0.0406382
trichostatin A-5799	1	0.388779	0.72	0.752809	0.95	0.556031	0.443969	0.00584109	0.247115
trans-1,4-Bis(2-chlorobenzaminomethyl)cyclohexane Dihydrochloride-55062	1	0.388746	1	0.833333	0.903509	0	1	0.0157348	0.0933609
Progesterone-9687	1	0.388735	1	0.607143	1	0	1	0.0225626	0.170633
bisphenol A-7124	1	0.388718	1	0.789474	0.993827	0	1	0.00981609	0.0217575
Estradiol-6506	1	0.388682	0.428571	0.772727	0.949612	0.550185	0.449815	0.0103838	0.49653
Estradiol-55686	1	0.388653	1	0.756098	1	0	1	0.015511	0.326311
Fluorouracil-9133	1	0.388593	1	0.821429	0.983333	0	1	0.0321468	0.278776
Genistein-27347	1	0.388545	0.25	0.733333	0.919355	0.378252	0.621748	0.00449395	0.414333
trichostatin A-11178	1	0.388453	0.72	0.752809	0.95	0.556031	0.443969	0.00584109	0.178151
trichostatin A-5176	0	0.388451	0.72	0.752809	0.95	0.556031	0.443969	0.00584109	0.328105
Aflatoxin B1-3576	0	0.388425	1	1	1	0	1	0.00585131	0.0740378
Calcitriol-3708	1	0.388404	1	0.959459	0.995238	7.41e-17	1	0.0088866	0.183298
Tretinoin-3101	1	0.388389	1	0.92	1	0	1	0.0167989	0.241427
Estradiol-9188	1	0.388358	1	0.957447	1	2.37e-17	1	0.0451595	0.22458
Methoxychlor-595	0	0.388338	0.8	0.666667	0.984375	0.470714	0.529286	0.00204449	0.034749
trichostatin A-4050	1	0.3883	0.72	0.752809	0.95	0.556031	0.443969	0.00584109	0.127754
trichostatin A-79828	0	0.388251	0.72	0.752809	0.95	0.556031	0.443969	0.00584109	0.105267
Fenofibrate-51	0	0.388236	1	1	1	5.19e-17	1	0.147162	0.123307
trichostatin A-1843	1	0.388214	0.72	0.752809	0.95	0.556031	0.443969	0.00584109	0.190157
trichostatin A-2571	0	0.388163	0.72	0.752809	0.95	0.556031	0.443969	0.00584109	0.0609884
Tretinoin-2122	1	0.388062	1	0.789474	0.992063	7.77e-17	1	0.0100118	0.315766
Bortezomib-468	1	0.388053	1	0.657143	0.988506	0	1	0.346878	0.0401603
Progesterone-10891	1	0.388027	1	0.824176	1	0	1	0.222978	0.217192
trichostatin A-54875	0	0.388026	0.72	0.752809	0.95	0.556031	0.443969	0.00584109	0.203722
Estradiol-23397	1	0.387989	1	0.636364	0.996124	7.77e-17	1	0.0160777	0.372573
trichostatin A-1130	1	0.387921	0.72	0.752809	0.95	0.556031	0.443969	0.00584109	0.0741965
Colforsin-2059	1	0.387912	0.555556	1	0.941176	0.603479	0.396521	0.0868311	0.104507
Fluorouracil-7098	1	0.387894	0.461538	0.952381	0.987342	0.570288	0.429712	0.0946134	0.241217
Amiodarone-4047	1	0.387854	1	0.75	0.921053	0	1	0.0157348	0.11632
Tretinoin-1054	1	0.387823	1	0.977273	1	0	1	0.147399	0.202825
trichostatin A-23348	1	0.38781	0.72	0.752809	0.95	0.556031	0.443969	0.00584109	0.0462825
trichostatin A-8644	0	0.387794	0.647059	0.717391	0.964052	0.595917	0.404083	0.00627826	0.178523
Benzo(a)pyrene-5091	1	0.387762	0.777778	0.833333	0.996599	0.499242	0.500758	0.00675673	0.0863359
Disulfiram-4501	1	0.387716	1	0.821429	1	0	1	0.0736317	0.0473922
trichostatin A-80177	1	0.387652	0.72	0.752809	0.95	0.556031	0.443969	0.00584109	0.253288
trichostatin A-84159	1	0.387642	0.72	0.752809	0.95	0.556031	0.443969	0.00584109	0.251841
trichostatin A-7813	0	0.387606	0.72	0.752809	0.95	0.556031	0.443969	0.00584109	0.0398115
trichostatin A-2487	0	0.387606	0.72	0.752809	0.95	0.556031	0.443969	0.00584109	0.25002
Tretinoin-90355	0	0.387597	1	0.92	1	0	1	0.0244038	0.367404
trichostatin A-93349	0	0.38754	0.72	0.752809	0.95	0.556031	0.443969	0.00584109	0.309657
trichostatin A-1305	1	0.387518	0.72	0.752809	0.95	0.556031	0.443969	0.00584109	0.0780157
vorinostat-27113	1	0.387512	1	0.938776	0.992958	5.19e-17	1	0.115114	0.0756049
trichostatin A-6670	0	0.387495	0.72	0.752809	0.95	0.556031	0.443969	0.00584109	0.03506
trichostatin A-10142	0	0.387472	0.72	0.752809	0.95	0.556031	0.443969	0.00584109	0.0750096
trichostatin A-55612	0	0.387386	0.72	0.752809	0.95	0.556031	0.443969	0.00584109	0.070593
Aflatoxin B1-55297	0	0.387362	1	0.869565	0.97931	1.25e-16	1	0.00843339	0.00941001
tributyltin-9619	1	0.387317	0.375	0.884615	0.965517	0.509186	0.490814	0.00993623	0.0235973
trichostatin A-11141	0	0.387315	0.72	0.752809	0.95	0.556031	0.443969	0.00584109	0.0999271
trichostatin A-1978	0	0.387279	0.72	0.752809	0.95	0.556031	0.443969	0.00584109	0.137884
trichostatin A-1396	1	0.387269	0.72	0.752809	0.95	0.556031	0.443969	0.00584109	0.274608
Aflatoxin B1-6502	0	0.387247	1	1	1	0	1	0.00585131	0.0185061
Calcitriol-5029	1	0.387216	1	0.9	1	3.13e-17	1	0.027944	0.192278
trichostatin A-9448	0	0.387183	0.72	0.752809	0.95	0.556031	0.443969	0.00584109	0.0852209
tamibarotene-3659	1	0.387176	1	0.823529	0.989362	7.41e-17	1	0.0200789	0.0927779
Estradiol-9319	1	0.387171	0.833333	0.769231	0.906977	0.42028	0.57972	0.0176136	0.186454
trichostatin A-2535	0	0.387164	0.72	0.752809	0.95	0.556031	0.443969	0.00584109	0.524324
trichostatin A-7262	1	0.387162	0.72	0.752809	0.95	0.556031	0.443969	0.00584109	0.184049
Tretinoin-990	0	0.387088	1	0.910448	0.994792	0	1	0.0383196	0.451706
trichostatin A-3597	1	0.387087	0.72	0.752809	0.95	0.556031	0.443969	0.00584109	0.390376
Estradiol-5800	1	0.387079	1	0.839286	1	0	1	0.0214387	0.228733
trichostatin A-875	0	0.387067	0.72	0.752809	0.95	0.556031	0.443969	0.00584109	0.102289
Benzo(a)pyrene-7763	1	0.387028	1	0.948052	1	1.25e-16	1	0.00446502	0.0852444
Tretinoin-1632	0	0.386961	1	0.923077	1	0	1	0.329623	0.424677
resveratrol-6932	0	0.386921	1	0.919355	1	5.19e-17	1	0.00873417	0.362552
trichostatin A-57706	1	0.386916	0.72	0.752809	0.95	0.556031	0.443969	0.00584109	0.189301
Cadmium Chloride-4968	1	0.386904	1	0.975	0.958824	1.25e-16	1	0.0538468	0.0488328
Cycloheximide-374	1	0.386814	1	0.769231	1	0	1	0.00867016	0.0832059
trichostatin A-2744	1	0.386808	0.72	0.752809	0.95	0.556031	0.443969	0.00584109	0.0826674
trichostatin A-3955	0	0.386796	0.72	0.752809	0.95	0.556031	0.443969	0.00584109	0.181494
Estradiol-23641	1	0.386787	0.666667	0.971831	0.978873	0.588392	0.411608	0.012205	0.193653
Tretinoin-51334	0	0.386781	1	0.948052	0.995327	0	1	0.322938	0.412698
Methoxychlor-1576	1	0.386761	1	0.928571	1	0	1	0.0124673	0.0268438
trichostatin A-5156	1	0.386722	0.72	0.752809	0.95	0.556031	0.443969	0.00584109	0.159185
Methotrexate-650	1	0.386652	1	0.921569	1	5.19e-17	1	0.0110647	0.0925472
trichostatin A-51105	0	0.386607	0.72	0.752809	0.95	0.556031	0.443969	0.00584109	0.0819099
Aflatoxin B1-11257	1	0.38652	1	0.952381	1	0	1	0.0118352	0.0439096
Benzo(a)pyrene-2892	0	0.386515	0.8	0.6	1	0.470714	0.529286	0.014691	0.102002
trichostatin A-23043	1	0.386498	0.72	0.752809	0.95	0.556031	0.443969	0.00584109	0.0875575
trichostatin A-6657	0	0.386418	0.72	0.752809	0.95	0.556031	0.443969	0.00584109	0.190205
trichostatin A-2070	1	0.386393	0.72	0.752809	0.95	0.556031	0.443969	0.00584109	0.112234
Calcitriol-4330	0	0.386384	1	0.615385	0.981308	0	1	0.0302865	0.214757
trichostatin A-6299	1	0.386367	0.72	0.752809	0.95	0.556031	0.443969	0.00584109	0.0891009
Acetaminophen-57761	0	0.386357	1	0.940299	0.996324	3.47e-17	1	0.0130896	0.0813839
Estradiol-51646	1	0.386339	1	0.979592	0.986364	0	1	0.0466954	0.206244
ochratoxin A-4891	1	0.386318	1	0.947368	1	7.77e-17	1	0.00219769	0.0392205
Estradiol-3006	0	0.386272	0.428571	0.772727	0.949612	0.550185	0.449815	0.0103838	0.237314
trichostatin A-11228	0	0.386235	0.72	0.752809	0.95	0.556031	0.443969	0.00584109	0.15612
Benzo(a)pyrene-90333	0	0.386138	0.428571	0.772727	0.949612	0.550185	0.449815	0.0103838	0.0708352
trichostatin A-56950	0	0.38613	0.72	0.752809	0.95	0.556031	0.443969	0.00584109	0.0911197
Thalidomide-7422	1	0.386124	1	0.923077	1	0	1	0.00764433	0.0987811
Tretinoin-10528	1	0.386099	1	0.974684	1	0	1	0.315333	0.328074
trichostatin A-79026	0	0.386086	0.72	0.752809	0.95	0.556031	0.443969	0.00584109	0.142824
Estradiol-641	1	0.386064	1	1	1	0	1	0.0192383	0.185104
tripterine-3303	1	0.386018	1	0.960784	0.99569	0	1	0.155147	0.0775964
trichostatin A-7057	0	0.386005	0.0813445	0.106564	0.816308	0.560374	0.439626	0.00628144	0.236657
trichostatin A-728215	0	0.385998	1	0.752809	0.95	0.556031	0.443969	0.00584109	0.0524597
Calcitriol-1027	0	0.385997	1	0.72	0.973214	0	1	0.00997431	0.157732
trichostatin A-4753	0	0.385981	0.72	0.752809	0.95	0.556031	0.443969	0.00584109	0.238839
Acetaminophen-9818	1	0.385956	1	0.941176	0.994382	1.14e-16	1	0.0147101	0.0270091
trichostatin A-4780	0	0.385943	0.72	0.752809	0.95	0.556031	0.443969	0.00584109	0.159097
Calcitriol-4312	1	0.385877	0.9	0.6875	0.978102	0.288847	0.711153	0.0309716	0.259634
Estradiol-54205	0	0.385851	1	0.742268	1	1.25e-16	1	0.0334475	0.285645
trichostatin A-8334	0	0.385812	0.72	0.752809	0.95	0.556031	0.443969	0.00584109	0.0520443
Estradiol-768	1	0.385809	0.428571	0.772727	0.949612	0.550185	0.449815	0.0103838	0.502213
trichostatin A-6495	1	0.385802	0.72	0.752809	0.95	0.556031	0.443969	0.00584109	0.0442159
trichostatin A-2131	0	0.385726	0.72	0.752809	0.95	0.556031	0.443969	0.00584109	0.133798
trichostatin A-1381	1	0.385592	0.72	0.752809	0.95	0.556031	0.443969	0.00584109	0.265792
Cadmium Chloride-23413	1	0.38551	1	0.852273	0.995536	5.19e-17	1	0.066033	0.0192811
Tretinoin-2012	0	0.3855	1	0.971014	0.992063	0	1	0.0378747	0.373836
trichostatin A-29967	0	0.385497	0.72	0.752809	0.95	0.556031	0.443969	0.00584109	0.106043
Loratadine-26471	1	0.385478	1	0.75	0.921053	0	1	0.0157348	0.127715
Progesterone-51474	1	0.385477	1	0.90625	1	0	1	0.00931797	0.170756
trichostatin A-6422	1	0.385462	0.72	0.752809	0.95	0.556031	0.443969	0.00584109	0.094395
trichostatin A-51176	0	0.385453	0.72	0.752809	0.95	0.556031	0.443969	0.00584109	0.371445
decitabine-22943	1	0.385429	1	0.833333	1	5.19e-17	1	0.0751342	0.0985564
Quercetin-1509	1	0.38542	1	0.913043	1	2.79e-17	1	0.508671	0.170972
Calcitriol-259173	1	0.38542	1	0.959459	0.995238	7.41e-17	1	0.0088866	0.200329
trichostatin A-23093	1	0.385418	0.72	0.752809	0.95	0.556031	0.443969	0.00584109	0.0791567
trichostatin A-7298	1	0.385388	1	0.916667	1	0	1	0.0101903	0.0401258
trichostatin A-9903	1	0.385313	0.72	0.752809	0.95	0.556031	0.443969	0.00584109	0.100968
Tretinoin-5427	0	0.385256	1	0.857143	1	7.41e-17	1	0.0101133	0.269615
trichostatin A-1829	0	0.385237	0.647059	0.717391	0.964052	0.595917	0.404083	0.00627826	0.208324
vorinostat-1028	1	0.385219	1	0.863636	0.990654	0	1	0.0356007	0.061398
vorinostat-5727	0	0.385217	1	0.967213	1	1.14e-16	1	0.00875583	0.541444
Tretinoin-7436	0	0.385205	1	0.789474	0.992063	7.77e-17	1	0.0100118	0.3144
trichostatin A-79888	1	0.38519	0.72	0.752809	0.95	0.556031	0.443969	0.00584109	0.0527456
Tretinoin-4853	1	0.385171	1	0.827273	1	0	1	0.31585	0.305374
Quercetin-3422	1	0.385158	1	0.916667	1	1.25e-16	1	0.00634894	0.0977109
Tretinoin-84981	1	0.385128	1	0.888889	1	7.41e-17	1	0.031634	0.231808
nimesulide-1588	1	0.385074	1	0.892857	0.97	1.25e-16	1	0.00997662	0.138514
Estradiol-56521	1	0.385052	1	0.714286	1	0	1	0.0217339	0.444159
trichostatin A-3910	0	0.385038	0.72	0.752809	0.95	0.556031	0.443969	0.00584109	0.186783
Simvastatin-3569	1	0.385013	1	0.931034	1	0	1	0.168067	0.20356
Curcumin-7113	0	0.38501	1	0.918919	1	0	1	0.0899957	0.524961
trichostatin A-55556	0	0.384996	0.72	0.752809	0.95	0.556031	0.443969	0.00584109	0.0586533
Tetradecanoylphorbol Acetate-2729	0	0.384972	1	1	1	0	1	0.0177441	0.154549
Aflatoxin B1-467	0	0.384963	1	0.952381	1	0	1	0.0118352	0.037988
Tretinoin-30008	0	0.384949	1	0.948052	0.995327	0	1	0.322938	0.248537
Tretinoin-51203	1	0.384948	1	0.888889	1	7.41e-17	1	0.031634	0.150164
trichostatin A-51285	1	0.384942	0.72	0.752809	0.95	0.556031	0.443969	0.00584109	0.0660668
trichostatin A-477	1	0.384882	0.72	0.752809	0.95	0.556031	0.443969	0.00584109	0.193246
trichostatin A-6314	1	0.384878	0.72	0.752809	0.95	0.556031	0.443969	0.00584109	0.06997
Acetaminophen-10605	1	0.384872	1	0.823529	0.993151	0	1	0.0121027	0.0314038
Benzo(a)pyrene-5159	0	0.38487	1	0.934426	0.993976	0	1	0.00911307	0.0505057
Ouabain-5111	1	0.384856	0.4	0.6	0.88806	0.529553	0.470447	0.0096716	0.0784306
Tunicamycin-9709	1	0.384827	1	0.571429	1	1.25e-16	1	0.000969336	0.0233153
trichostatin A-8706	1	0.384755	0.72	0.752809	0.95	0.556031	0.443969	0.00584109	0.0896848
Tretinoin-3959	1	0.384732	1	0.909091	0.990909	7.77e-17	1	0.902133	0.238979
trichostatin A-11183	1	0.384725	0.72	0.752809	0.95	0.556031	0.443969	0.00584109	0.0384167
Dexamethasone-2099	1	0.384706	1	0.909091	1	7.41e-17	1	0.0182044	0.40292
Acetaminophen-4907	0	0.384696	1	0.941176	0.994382	1.14e-16	1	0.0147101	0.0216317
trichostatin A-9079	1	0.384687	0.72	0.752809	0.95	0.556031	0.443969	0.00584109	0.237498
trichostatin A-10231	0	0.38468	0.72	0.752809	0.95	0.556031	0.443969	0.00584109	0.159409
Acetaminophen-22911	0	0.384628	1	0.941176	0.994382	1.14e-16	1	0.0147101	0.0422967
trichostatin A-55526	1	0.384614	0.72	0.752809	0.95	0.556031	0.443969	0.00584109	0.637894
Aflatoxin B1-915	0	0.384592	1	0.869565	0.97931	1.25e-16	1	0.00843339	0.0377304
trichostatin A-23564	0	0.384535	0.72	0.752809	0.95	0.556031	0.443969	0.00584109	0.0881831
Chlorpromazine-55062	1	0.384532	1	0.833333	0.903509	0	1	0.0157348	0.156646
trichostatin A-6282	0	0.384472	0.72	0.752809	0.95	0.556031	0.443969	0.00584109	0.240658
Estradiol-4292	0	0.384458	0.25	0.894737	0.985	0.378252	0.621748	0.0161591	0.394975
trichostatin A-388677	0	0.384447	1	0.752809	0.95	0.556031	0.443969	0.00584109	0.325812
Benzo(a)pyrene-54541	1	0.384431	0.428571	0.772727	0.949612	0.550185	0.449815	0.0103838	0.0270953
trichostatin A-26610	0	0.384399	0.72	0.752809	0.95	0.556031	0.443969	0.00584109	0.0983672
Acetaminophen-91754	1	0.384357	1	0.894737	1	1.14e-16	1	0.0123466	0.0243486
Acetaminophen-1723	1	0.384354	1	0.875	1	0	1	0.0126393	0.0564709
trichostatin A-5359	0	0.384331	0.72	0.752809	0.95	0.556031	0.443969	0.00584109	0.129723
Fluorouracil-27244	1	0.384317	1	0.851852	0.994505	0	1	0.00838821	0.117114
Aflatoxin B1-7076	0	0.384307	1	1	1	0	1	0.00585131	0.0808125
trichostatin A-10725	1	0.384301	0.72	0.752809	0.95	0.556031	0.443969	0.00584109	0.504265
Tretinoin-6653	1	0.384292	1	0.948052	0.995327	0	1	0.322938	0.226909
trichostatin A-1290	0	0.384242	0.72	0.752809	0.95	0.556031	0.443969	0.00584109	0.104133
Cadmium Chloride-6648	1	0.384176	1	0.9625	0.997409	1.25e-16	1	0.00737161	0.0255615
Acetaminophen-11067	1	0.384171	1	0.904762	1	0	1	0.0134813	0.0666972
ochratoxin A-7352	1	0.384144	1	0.857143	0.96875	0	1	0.00902188	0.110917
trichostatin A-9915	0	0.38413	0.72	0.752809	0.95	0.556031	0.443969	0.00584109	0.736593
Calcitriol-51334	0	0.384129	1	0.959459	0.995238	7.41e-17	1	0.0088866	0.299845
trichostatin A-4012	1	0.384122	0.72	0.752809	0.95	0.556031	0.443969	0.00584109	0.131647
Estradiol-9111	1	0.384118	0.666667	0.971831	0.978873	0.588392	0.411608	0.012205	0.508411
Tretinoin-51149	0	0.384089	1	0.723404	1	6.39e-17	1	0.765145	0.419689
trichostatin A-7040	1	0.384045	1	0.938776	1	0	1	0.554247	0.0708335
Acetaminophen-5831	1	0.384016	1	0.894737	1	1.14e-16	1	0.0123466	0.0406322
Tretinoin-2533	1	0.383968	1	0.953125	1	0	1	0.0455498	0.453655
trichostatin A-3755	1	0.383946	0.72	0.752809	0.95	0.556031	0.443969	0.00584109	0.111784
trichostatin A-84168	1	0.383936	0.72	0.752809	0.95	0.556031	0.443969	0.00584109	0.0712918
trichostatin A-22920	1	0.383883	0.72	0.752809	0.95	0.556031	0.443969	0.00584109	0.0455896
trichostatin A-57415	0	0.38387	0.72	0.752809	0.95	0.556031	0.443969	0.00584109	0.5299
Estradiol-5292	0	0.383827	1	0.9375	1	0	1	0.0418406	0.318853
trichostatin A-6507	1	0.383815	0.72	0.752809	0.95	0.556031	0.443969	0.00584109	0.0947994
trichostatin A-26207	0	0.383792	0.72	0.752809	0.95	0.556031	0.443969	0.00584109	0.118295
trichostatin A-5520	0	0.383786	0.72	0.752809	0.95	0.556031	0.443969	0.00584109	0.0516657
Estradiol-9787	1	0.383779	0.333333	0.733333	0.835443	0.470714	0.529286	0.00875209	0.250549
Estradiol-9249	0	0.383763	1	0.764045	0.996552	0	1	0.0413723	0.314063
3,3'-diindolylmethane-1728	1	0.383752	1	1	1	2.79e-17	1	0.0040028	0.0953688
Tretinoin-912	1	0.383743	1	0.951613	1	0	1	0.00556239	0.286918
resveratrol-6783	1	0.383723	1	0.935484	0.992188	7.41e-17	1	0.0107246	0.459502
Calcitriol-80223	1	0.383701	1	0.959459	0.995238	7.41e-17	1	0.0088866	0.182621
Benzo(a)pyrene-5348	0	0.383691	0.428571	0.772727	0.949612	0.550185	0.449815	0.0103838	0.0659305
trichostatin A-51188	1	0.383686	0.72	0.752809	0.95	0.556031	0.443969	0.00584109	0.806454
Amiodarone-1649	1	0.383674	1	0.867647	1	0	1	0.0475723	0.106434
trichostatin A-4919	0	0.383664	0.72	0.752809	0.95	0.556031	0.443969	0.00584109	0.095966
Cisplatin-6667	1	0.383626	0.583333	0.75	0.876812	0.605698	0.394302	0.0160593	0.126097
trichostatin A-2934	1	0.383625	0.72	0.752809	0.95	0.556031	0.443969	0.00584109	0.0930359
trichostatin A-27303	1	0.383579	0.72	0.752809	0.95	0.556031	0.443969	0.00584109	0.255622
trichostatin A-862	1	0.383548	0.72	0.752809	0.95	0.556031	0.443969	0.00584109	0.116801
trichostatin A-5125	0	0.383504	0.72	0.752809	0.95	0.556031	0.443969	0.00584109	0.0438238
Tunicamycin-7184	1	0.383504	1	0.8	1	0	1	0.000968964	0.0389647
trichostatin A-159	1	0.383448	0.72	0.752809	0.95	0.556031	0.443969	0.00584109	0.0804879
Benzo(a)pyrene-29940	0	0.383427	1	0.875	0.983471	3.13e-17	1	0.006607	0.107637
trichostatin A-5480	1	0.38338	0.72	0.752809	0.95	0.556031	0.443969	0.00584109	0.937876
trichostatin A-3183	1	0.383285	0.72	0.752809	0.95	0.556031	0.443969	0.00584109	0.0415265
kaempferol-4780	0	0.383226	1	0.833333	1	7.41e-17	1	0.0112216	0.0595098
trichostatin A-55329	0	0.383187	0.72	0.752809	0.95	0.556031	0.443969	0.00584109	0.480023
trichostatin A-887	1	0.383183	0.72	0.752809	0.95	0.556031	0.443969	0.00584109	0.138714
Calcitriol-1474	1	0.383148	0.9	0.6875	0.978102	0.288847	0.711153	0.0309716	0.343057
trichostatin A-6683	1	0.38312	0.72	0.752809	0.95	0.556031	0.443969	0.00584109	0.417436
Estradiol-3301	1	0.383115	1	0.857143	1	0	1	0.0208697	0.440077
Tretinoin-2004	1	0.383105	1	0.948052	0.995327	0	1	0.322938	0.28715
trichostatin A-9885	0	0.383098	0.72	0.752809	0.95	0.556031	0.443969	0.00584109	0.0409196
Estradiol-5427	1	0.383098	1	0.934211	0.994792	0	1	0.010095	0.149283
Tretinoin-2261	0	0.38307	1	0.923077	1	1.14e-16	1	0.00230537	0.462763
trichostatin A-5101	1	0.383063	0.72	0.752809	0.95	0.556031	0.443969	0.00584109	0.0943739
bisphenol A-4609	0	0.383048	1	0.979592	0.986364	0	1	0.0466954	0.0521858
trichostatin A-3993	0	0.383032	0.72	0.752809	0.95	0.556031	0.443969	0.00584109	0.0833808
trichostatin A-6843	0	0.383019	0.72	0.752809	0.95	0.556031	0.443969	0.00584109	0.0418995
trichostatin A-90362	1	0.383016	0.72	0.752809	0.95	0.556031	0.443969	0.00584109	0.11478
trichostatin A-5791	1	0.383004	0.72	0.752809	0.95	0.556031	0.443969	0.00584109	0.0864142
trichostatin A-3667	0	0.382993	0.72	0.752809	0.95	0.556031	0.443969	0.00584109	0.0901738
Calcitriol-55129	1	0.382991	1	0.875	1	0	1	0.0206795	0.185388
trichostatin A-8702	1	0.382985	0.72	0.752809	0.95	0.556031	0.443969	0.00584109	0.194285
trichostatin A-56944	0	0.382968	0.72	0.752809	0.95	0.556031	0.443969	0.00584109	0.224527
Tretinoin-5721	1	0.382923	1	0.977273	1	0	1	0.147399	0.246464
Estradiol-93664	1	0.382914	0.666667	0.971831	0.978873	0.588392	0.411608	0.012205	0.503444
trichostatin A-140597	1	0.382913	1	0.717391	0.964052	0.595917	0.404083	0.00627826	0.0530545
Vitamin A-1382	0	0.382909	1	0.833333	0.992958	0	1	0.078965	0.206172
trichostatin A-2027	1	0.382907	0.72	0.752809	0.95	0.556031	0.443969	0.00584109	0.275914
trichostatin A-9955	0	0.382902	0.72	0.752809	0.95	0.556031	0.443969	0.00584109	0.305654
Lovastatin-3949	1	0.382827	1	0.833333	0.974227	5.19e-17	1	0.0463695	0.216779
trichostatin A-7706	0	0.382823	0.72	0.752809	0.95	0.556031	0.443969	0.00584109	0.992741
Estradiol-4856	1	0.382818	0.875	0.708333	0.986726	0.343229	0.656771	0.00603771	0.314736
troglitazone-1649	0	0.382811	1	0.963636	1	0.313809	0.686191	0.0191962	0.332043
trichostatin A-23428	0	0.382802	0.72	0.752809	0.95	0.556031	0.443969	0.00584109	0.149424
trichostatin A-4040	0	0.382797	0.84	0.886792	0.968254	0.409034	0.590966	0.0340204	0.20866
Estradiol-26278	1	0.382778	1	0.980769	1	5.19e-17	1	0.0426079	0.242942
Estradiol-790	1	0.382756	1	0.92	1	5.19e-17	1	0.0478559	0.362961
trichostatin A-54504	1	0.382736	0.72	0.752809	0.95	0.556031	0.443969	0.00584109	0.0746933
trichostatin A-5194	0	0.382711	0.72	0.752809	0.95	0.556031	0.443969	0.00584109	0.14787
trichostatin A-4902	0	0.382708	0.72	0.752809	0.95	0.556031	0.443969	0.00584109	0.0471527
Tretinoin-4051	1	0.382679	1	0.977273	1	0	1	0.138919	0.201747
Calcitriol-26353	1	0.382678	1	0.959459	0.995238	7.41e-17	1	0.0088866	0.355468
Calcitriol-3561	1	0.382675	1	0.955224	1	0	1	0.0110725	0.26555
trichostatin A-7718	1	0.38267	0.72	0.752809	0.95	0.556031	0.443969	0.00584109	0.280606
trichostatin A-163	0	0.382658	0.72	0.752809	0.95	0.556031	0.443969	0.00584109	0.146556
trichostatin A-10848	1	0.382656	0.647059	0.717391	0.964052	0.595917	0.404083	0.00627826	0.778197
Benzo(a)pyrene-56474	1	0.38261	0.428571	0.772727	0.949612	0.550185	0.449815	0.0103838	0.0582596
trichostatin A-8870	1	0.382599	0.72	0.752809	0.95	0.556031	0.443969	0.00584109	0.167775
Calcitriol-3398	0	0.382597	1	0.961538	1	3.13e-17	1	0.0184936	0.313035
trichostatin A-64116	0	0.382582	0.72	0.752809	0.95	0.556031	0.443969	0.00584109	0.0706452
trichostatin A-56829	0	0.382575	0.72	0.752809	0.95	0.556031	0.443969	0.00584109	0.0856109
trichostatin A-10221	1	0.382562	0.72	0.752809	0.95	0.556031	0.443969	0.00584109	0.255681
Aflatoxin B1-7136	1	0.382547	1	0.952381	1	0	1	0.0118352	0.0210527
bisphenol A-81544	1	0.382518	1	0.914894	0.993631	0	1	0.0413723	0.0451551
trichostatin A-1780	0	0.382511	0.72	0.752809	0.95	0.556031	0.443969	0.00584109	0.323922
Tretinoin-3157	1	0.38241	1	0.881356	1	6.39e-17	1	0.466611	0.114449
Acetaminophen-9429	1	0.382399	1	1	1	0	1	0.0140464	0.0414695
trichostatin A-3958	1	0.38236	0.72	0.752809	0.95	0.556031	0.443969	0.00584109	0.102597
Acetaminophen-27244	0	0.382307	1	0.941176	0.994382	1.14e-16	1	0.0147101	0.0599572
Genistein-29775	0	0.382306	1	0.893333	0.994624	0	1	0.039014	0.4018
Estradiol-4059	1	0.382282	0.666667	0.971831	0.978873	0.588392	0.411608	0.012205	0.247406
Estradiol-6472	1	0.382271	1	0.894737	0.989691	5.19e-17	1	0.0562527	0.499959
trichostatin A-8626	0	0.38226	1	0.969697	1	7.77e-17	1	0.0531447	0.322195
Estradiol-55839	1	0.382242	0.833333	0.769231	0.906977	0.42028	0.57972	0.0176136	0.234054
Tretinoin-6909	1	0.382202	1	0.948052	0.995327	0	1	0.322938	0.242337
trichostatin A-25805	1	0.382197	0.72	0.752809	0.95	0.556031	0.443969	0.00584109	0.0968264
trichostatin A-307	0	0.382196	0.72	0.752809	0.95	0.556031	0.443969	0.00584109	0.273716
trichostatin A-9555	1	0.38219	0.72	0.752809	0.95	0.556031	0.443969	0.00584109	0.146266
Cadmium Chloride-1364	1	0.382158	1	0.969697	1	0	1	0.00722087	0.0328948
trichostatin A-6303	1	0.38213	0.72	0.752809	0.95	0.556031	0.443969	0.00584109	0.049882
trichostatin A-7291	0	0.382127	0.72	0.752809	0.95	0.556031	0.443969	0.00584109	0.276256
Estradiol-9886	0	0.382119	1	0.764045	0.996552	0	1	0.0413723	0.482751
trichostatin A-9939	0	0.382062	0.72	0.752809	0.95	0.556031	0.443969	0.00584109	0.0712317
trichostatin A-2624	1	0.381969	0.72	0.752809	0.95	0.556031	0.443969	0.00584109	0.56111
trichostatin A-384	0	0.381948	0.72	0.752809	0.95	0.556031	0.443969	0.00584109	0.404563
trichostatin A-117178	0	0.381943	1	0.752809	0.95	0.556031	0.443969	0.00584109	0.0699998
trichostatin A-54981	1	0.381917	0.647059	0.717391	0.964052	0.595917	0.404083	0.00627826	0.100994
Clozapine-4047	1	0.381906	1	0.833333	0.903509	0	1	0.0157348	0.0881129
Beclomethasone-154	1	0.38188	1	0.875	1	3.13e-17	1	0.0324546	0.136516
Genistein-6533	1	0.381865	1	0.914894	0.993631	0	1	0.0413723	0.269802
trichostatin A-5453	0	0.381859	0.72	0.752809	0.95	0.556031	0.443969	0.00584109	0.0700035
Tretinoin-5579	1	0.381847	1	0.92	1	0	1	0.0167989	0.169497
Quercetin-3162	1	0.381746	1	1	0.986111	7.41e-17	1	0.0742292	0.0895095
Tretinoin-11015	0	0.381743	1	0.823529	1	2.79e-17	1	0.0191955	0.205155
resveratrol-7980	0	0.381722	1	0.944444	1	7.41e-17	1	0.0141987	0.169464
trichostatin A-26018	1	0.381664	0.72	0.752809	0.95	0.556031	0.443969	0.00584109	0.0808169
trichostatin A-2650	0	0.38163	0.72	0.752809	0.95	0.556031	0.443969	0.00584109	0.337397
Benzo(a)pyrene-50865	1	0.381626	0.428571	0.772727	0.949612	0.550185	0.449815	0.0103838	0.0544908
trichostatin A-373	0	0.381625	0.72	0.752809	0.95	0.556031	0.443969	0.00584109	0.0434419
Tretinoin-395	0	0.381604	1	0.948052	0.995327	0	1	0.322938	0.448158
Tretinoin-2950	1	0.3816	1	0.896552	1	0	1	0.128891	0.459037
trichostatin A-10186	1	0.381594	0.72	0.752809	0.95	0.556031	0.443969	0.00584109	0.127767
bisphenol A-5888	1	0.381566	1	1	0.99537	0	1	0.0192302	0.0425591
Tretinoin-11221	0	0.381553	1	0.975	1	3.13e-17	1	0.329178	0.180796
Amitriptyline-8431	1	0.381513	1	0.833333	0.903509	0	1	0.0157348	0.100191
trichostatin A-54704	0	0.381503	0.72	0.752809	0.95	0.556031	0.443969	0.00584109	0.0413609
trichostatin A-54839	0	0.381497	0.72	0.752809	0.95	0.556031	0.443969	0.00584109	0.115826
rosiglitazone-23710	0	0.381496	1	0.962963	1	2.37e-17	1	0.0821099	0.187275
Estradiol-9466	0	0.381477	0.666667	0.971831	0.978873	0.588392	0.411608	0.012205	0.515109
Tretinoin-3687	1	0.381426	1	0.947368	1	7.41e-17	1	0.00257507	0.482791
Thapsigargin-27230	1	0.381408	1	0.954545	1	0	1	0.00540409	0.152634
Mebendazole-7124	1	0.381386	0.571429	0.666667	0.993827	0.605204	0.394796	0.00651316	0.348281
Estradiol-10561	1	0.381377	0.666667	0.971831	0.978873	0.588392	0.411608	0.012205	0.296125
Estradiol-6584	1	0.381367	1	0.929825	0.994565	0	1	0.0417917	0.335473
trichostatin A-23062	1	0.381363	0.72	0.752809	0.95	0.556031	0.443969	0.00584109	0.288387
Calcitriol-5918	1	0.381347	1	0.777778	1	7.41e-17	1	0.00723709	0.237761
Calcitriol-1051	0	0.381312	1	1	1	7.77e-17	1	0.020623	0.226219
Tretinoin-4938	1	0.381302	1	0.958333	1	0	1	0.00397635	0.184657
trichostatin A-1687	1	0.381285	0.72	0.752809	0.95	0.556031	0.443969	0.00584109	0.360084
trichostatin A-6777	1	0.381242	0.72	0.752809	0.95	0.556031	0.443969	0.00584109	0.31257
Cisplatin-4609	1	0.381241	1	0.88	1	0	1	0.20924	0.138237
trichostatin A-7464	1	0.381202	0.72	0.752809	0.95	0.556031	0.443969	0.00584109	0.0579976
trichostatin A-10395	0	0.381187	0.72	0.752809	0.95	0.556031	0.443969	0.00584109	0.0755168
trichostatin A-10313	0	0.381144	0.72	0.752809	0.95	0.556031	0.443969	0.00584109	0.0533061
trichostatin A-8826	1	0.381137	0.72	0.752809	0.95	0.556031	0.443969	0.00584109	0.0749248
Tretinoin-840	1	0.381098	1	0.966102	1	1.14e-16	1	0.568825	0.196235
trichostatin A-25907	0	0.381095	0.72	0.752809	0.95	0.556031	0.443969	0.00584109	0.112936
Medroxyprogesterone Acetate-2289	1	0.381087	1	0.791667	1	0	1	0.0429758	0.0628659
Bortezomib-8743	1	0.381084	1	1	1	0.248935	0.751065	0.0115398	0.203018
trichostatin A-4811	0	0.381075	0.72	0.752809	0.95	0.556031	0.443969	0.00584109	0.0856945
Acetaminophen-23168	1	0.381017	1	0.941176	0.994382	1.14e-16	1	0.0147101	0.0416769
trichostatin A-6900	0	0.381009	0.72	0.752809	0.95	0.556031	0.443969	0.00584109	0.0704171
Estradiol-4907	1	0.380965	1	0.742268	1	7.41e-17	1	0.0195384	0.259655
trichostatin A-3652	0	0.380837	0.72	0.752809	0.95	0.556031	0.443969	0.00584109	0.18753
Tretinoin-9134	1	0.380734	1	0.888889	1	0	1	0.0115906	0.380505
Azacitidine-7015	0	0.380642	1	0.923077	0.935484	0	1	0.0149967	0.0751553
Tretinoin-4744	0	0.380624	1	0.95	0.995935	2.79e-17	1	0.00936705	0.326334
trichostatin A-23566	0	0.380562	0.72	0.752809	0.95	0.556031	0.443969	0.00584109	0.139146
Benzo(a)pyrene-89853	0	0.380513	1	0.973333	0.993333	7.41e-17	1	0.0127401	0.0811947
Dexamethasone-1675	1	0.380485	1	0.953488	1	0	1	0.00753114	0.347524
trichostatin A-112464	0	0.380468	1	0.752809	0.95	0.556031	0.443969	0.00584109	0.138666
Calcimycin-1649	1	0.380437	1	0.7	0.994318	0	1	0.0834499	0.0418928
resveratrol-3727	0	0.380337	1	0.881356	0.995146	0	1	0.025895	0.158005
Calcitriol-22874	1	0.380328	1	0.959459	0.995238	7.41e-17	1	0.0088866	0.275135
Aflatoxin B1-10346	1	0.380304	1	1	1	0	1	0.00585131	0.0104035
trichostatin A-6323	1	0.380292	0.72	0.752809	0.95	0.556031	0.443969	0.00584109	0.112174
trichostatin A-2824	1	0.380282	0.72	0.752809	0.95	0.556031	0.443969	0.00584109	0.93761
trichostatin A-2823	1	0.380274	0.72	0.752809	0.95	0.556031	0.443969	0.00584109	0.120471
resveratrol-4671	0	0.380249	0.666667	0.526316	0.96087	0.588392	0.411608	0.0470124	0.361743
Estradiol-6509	1	0.380227	1	0.983607	1	0	1	0.0656961	0.166291
trichostatin A-114088	0	0.380206	1	0.752809	0.95	0.556031	0.443969	0.00584109	0.291232
trichostatin A-10468	1	0.380169	0.72	0.752809	0.95	0.556031	0.443969	0.00584109	0.146436
Calcitriol-79745	1	0.380165	1	0.875	1	0	1	0.0206795	0.123361
trichostatin A-112399	0	0.380135	1	0.752809	0.95	0.556031	0.443969	0.00584109	0.09251
trichostatin A-9122	1	0.380134	0.72	0.752809	0.95	0.556031	0.443969	0.00584109	0.420684
trichostatin A-55729	1	0.380071	0.72	0.752809	0.95	0.556031	0.443969	0.00584109	0.0631312
Estradiol-1889	1	0.380038	1	0.910714	1	0	1	0.0446697	0.416734
Estradiol-2192	0	0.380017	1	0.838384	1	7.41e-17	1	0.0391768	0.292949
Benzo(a)pyrene-116039	0	0.379976	0.428571	0.772727	0.949612	0.550185	0.449815	0.0103838	0.0728833
Bortezomib-23645	1	0.379968	1	0.657143	0.988506	0	1	0.346878	0.0295424
bisphenol A-3459	0	0.379949	1	0.808824	0.97449	0	1	0.0141437	0.047263
trichostatin A-4857	1	0.379942	0.72	0.752809	0.95	0.556031	0.443969	0.00584109	0.131909
Aflatoxin B1-360	1	0.379934	1	1	1	0	1	0.00585131	0.0293385
Tretinoin-6518	1	0.379848	1	0.92	1	0	1	0.0167989	0.330502
Aflatoxin B1-2934	1	0.379791	1	0.869565	0.97931	1.25e-16	1	0.00843339	0.0509845
Bortezomib-4793	1	0.379732	1	0.9	1	0	1	0.00507067	0.111881
trichostatin A-4121	1	0.379694	0.72	0.752809	0.95	0.556031	0.443969	0.00584109	0.0568547
trichostatin A-8633	1	0.379668	0.72	0.752809	0.95	0.556031	0.443969	0.00584109	0.886532
Tretinoin-3485	1	0.379667	1	0.977273	1	0	1	0.147399	0.236839
trichostatin A-2173	1	0.379664	0.72	0.752809	0.95	0.556031	0.443969	0.00584109	0.228814
trichostatin A-3098	1	0.379642	0.72	0.752809	0.95	0.556031	0.443969	0.00584109	0.175414
trichostatin A-9379	0	0.37962	0.72	0.752809	0.95	0.556031	0.443969	0.00584109	0.075708
Estradiol-3955	0	0.379574	1	0.957447	0.995868	0	1	0.0377305	0.369787
trichostatin A-79657	0	0.379557	0.72	0.752809	0.95	0.556031	0.443969	0.00584109	0.400529
Simvastatin-5054	1	0.379451	1	0.742857	1	1.25e-16	1	0.00388356	0.171587
trichostatin A-5173	1	0.37945	0.72	0.752809	0.95	0.556031	0.443969	0.00584109	0.350795
Colforsin-8038	0	0.379423	0.555556	1	0.941176	0.603479	0.396521	0.0868311	0.157704
trichostatin A-3956	1	0.379399	0.72	0.752809	0.95	0.556031	0.443969	0.00584109	0.16736
Aflatoxin B1-80216	1	0.379391	1	0.952381	1	0	1	0.0118352	0.0267833
Tretinoin-1831	1	0.379381	1	0.857143	1	7.41e-17	1	0.0101133	0.139522
trichostatin A-7324	1	0.379371	0.72	0.752809	0.95	0.556031	0.443969	0.00584109	0.0416578
Benzo(a)pyrene-5125	0	0.379338	1	0.934426	0.993976	0	1	0.00911307	0.0372114
trichostatin A-8851	0	0.379334	0.72	0.752809	0.95	0.556031	0.443969	0.00584109	0.161859
trichostatin A-57608	1	0.37922	0.72	0.752809	0.95	0.556031	0.443969	0.00584109	0.0641001
trichostatin A-4026	0	0.379215	0.72	0.752809	0.95	0.556031	0.443969	0.00584109	0.0710374
trichostatin A-57111	0	0.379212	0.72	0.752809	0.95	0.556031	0.443969	0.00584109	0.106009
trichostatin A-4092	1	0.37916	0.72	0.752809	0.95	0.556031	0.443969	0.00584109	0.108675
trichostatin A-8744	1	0.379147	1	0.842975	1	3.13e-17	1	0.0467014	0.0309538
Acetaminophen-29105	1	0.379147	1	0.941176	0.994382	1.14e-16	1	0.0147101	0.0158514
Vitamin K 3-3976	1	0.379114	1	0.884615	1	3.47e-17	1	0.118687	0.180598
trichostatin A-3092	0	0.379105	0.72	0.752809	0.95	0.556031	0.443969	0.00584109	0.123824
Ketoconazole-79153	0	0.37908	1	0.833333	0.903509	0	1	0.0157348	0.133549
Estradiol-55450	1	0.379078	0.833333	0.769231	0.906977	0.42028	0.57972	0.0176136	0.20568
Estradiol-7371	1	0.379069	1	0.96	0.990654	0	1	0.037816	0.150254
trichostatin A-5236	0	0.379056	0.72	0.752809	0.95	0.556031	0.443969	0.00584109	0.0846803
trichostatin A-4616	1	0.37905	0.72	0.752809	0.95	0.556031	0.443969	0.00584109	0.0571269
trichostatin A-55106	1	0.379042	0.72	0.752809	0.95	0.556031	0.443969	0.00584109	0.0947661
Etodolac-596	0	0.378951	0.111111	0.8	0.881944	0.184594	0.815406	0.00584921	0.259803
trichostatin A-2186	1	0.378951	0.72	0.752809	0.95	0.556031	0.443969	0.00584109	0.0788778
trichostatin A-5077	1	0.378907	0.72	0.752809	0.95	0.556031	0.443969	0.00584109	0.0717833
Rifabutin-1576	1	0.378861	1	0.818182	1	7.41e-17	1	0.0193604	0.0996357
trichostatin A-23522	1	0.378781	0.72	0.752809	0.95	0.556031	0.443969	0.00584109	0.0913073
Genistein-23089	0	0.37877	1	0.893333	0.994624	0	1	0.039014	0.347241
trichostatin A-1184	1	0.378733	0.72	0.752809	0.95	0.556031	0.443969	0.00584109	0.143091
Cadmium Chloride-5887	1	0.378732	1	0.974026	1	5.19e-17	1	0.0496651	0.00805848
Calcitriol-7052	1	0.378539	1	0.959459	0.995238	7.41e-17	1	0.0088866	0.227696
trichostatin A-10475	1	0.378524	0.72	0.752809	0.95	0.556031	0.443969	0.00584109	0.140856
trichostatin A-1027	0	0.378484	1	0.909091	1	0	1	0.0159647	0.0522926
trichostatin A-26355	1	0.378473	0.72	0.752809	0.95	0.556031	0.443969	0.00584109	0.293561
ochratoxin A-10254	0	0.378449	1	0.806452	1	0	1	0.00298493	0.0607875
trichostatin A-84804	0	0.378434	0.72	0.752809	0.95	0.556031	0.443969	0.00584109	0.145294
Estradiol-26271	1	0.378429	0.833333	0.769231	0.906977	0.42028	0.57972	0.0176136	0.366448
Progesterone-4129	1	0.378371	1	0.607143	1	0	1	0.0225626	0.161288
Simvastatin-823	1	0.378297	0.333333	0.235294	1	0.470714	0.529286	NA	0.158952
trichostatin A-6935	1	0.378278	0.72	0.752809	0.95	0.556031	0.443969	0.00584109	0.215701
Estradiol-22822	1	0.37826	1	0.948276	1	0	1	0.0414228	0.493872
trichostatin A-6663	1	0.378222	0.72	0.752809	0.95	0.556031	0.443969	0.00584109	0.271752
trichostatin A-5479	0	0.378161	0.72	0.752809	0.95	0.556031	0.443969	0.00584109	0.0548839
Estradiol-80324	1	0.378122	1	0.980769	1	5.19e-17	1	0.0426079	0.204047
trichostatin A-8895	0	0.378119	0.72	0.752809	0.95	0.556031	0.443969	0.00584109	0.171769
trichostatin A-51191	1	0.378116	0.72	0.752809	0.95	0.556031	0.443969	0.00584109	0.0490718
trichostatin A-55681	0	0.378106	0.72	0.752809	0.95	0.556031	0.443969	0.00584109	0.140954
Estradiol-4627	0	0.3781	1	0.980769	1	5.19e-17	1	0.0426079	0.230734
trichostatin A-10763	1	0.378074	0.72	0.752809	0.95	0.556031	0.443969	0.00584109	0.0942122
trichostatin A-1827	1	0.378071	0.72	0.752809	0.95	0.556031	0.443969	0.00584109	0.0913616
Tretinoin-2534	1	0.378034	1	0.92	1	0	1	0.0244038	0.350026
trichostatin A-3708	1	0.378032	0.72	0.752809	0.95	0.556031	0.443969	0.00584109	0.634221
trichostatin A-9910	0	0.378	0.72	0.752809	0.95	0.556031	0.443969	0.00584109	0.193484
trichostatin A-51278	1	0.377994	0.72	0.752809	0.95	0.556031	0.443969	0.00584109	0.0628247
trichostatin A-3856	0	0.377982	0.72	0.752809	0.95	0.556031	0.443969	0.00584109	0.0980466
trichostatin A-1490	1	0.377978	1	0.941176	1	0	1	0.0059395	0.144024
Benzo(a)pyrene-1595	1	0.377951	1	0.915254	0.988722	5.19e-17	1	0.0048058	0.0765722
Estradiol-383	1	0.37794	0.428571	0.772727	0.949612	0.550185	0.449815	0.0103838	0.459339
Progesterone-10602	0	0.377906	1	0.761364	0.99734	0	1	0.01721	0.201034
trichostatin A-23345	1	0.377884	0.72	0.752809	0.95	0.556031	0.443969	0.00584109	0.0700906
trichostatin A-5122	1	0.377829	0.647059	0.717391	0.964052	0.595917	0.404083	0.00627826	0.0814369
trichostatin A-10752	0	0.377795	0.72	0.752809	0.95	0.556031	0.443969	0.00584109	0.0870196
troglitazone-3910	1	0.37776	1	0.956522	1	0.267451	0.732549	0.0198916	0.240151
trichostatin A-27289	0	0.377758	0.72	0.752809	0.95	0.556031	0.443969	0.00584109	0.0423246
ochratoxin A-1051	1	0.377753	1	0.806452	1	0	1	0.00298493	0.0587385
trichostatin A-51362	0	0.377725	0.72	0.752809	0.95	0.556031	0.443969	0.00584109	0.0503641
trichostatin A-5583	1	0.377721	0.72	0.752809	0.95	0.556031	0.443969	0.00584109	0.161416
Methotrexate-4193	1	0.377683	1	0.823529	1	1.25e-16	1	0.000739025	0.0852009
bisphenol A-11254	1	0.377659	1	0.888889	0.994845	0	1	0.028571	0.0358149
Benzo(a)pyrene-55133	0	0.377655	0.428571	0.772727	0.949612	0.550185	0.449815	0.0103838	0.0589569
Tretinoin-6566	1	0.37764	1	0.923077	0.994444	3.13e-17	1	0.0306445	0.305028
mevastatin-1576	1	0.377579	0.6	0.555556	0.972222	0.605204	0.394796	0.0366051	0.170913
Calcitriol-10396	1	0.37756	1	0.959459	0.995238	7.41e-17	1	0.0088866	0.250466
Aflatoxin B1-64782	1	0.377529	1	0.869565	0.97931	1.25e-16	1	0.00843339	0.0421295
trichostatin A-10265	0	0.377525	0.72	0.752809	0.95	0.556031	0.443969	0.00584109	0.753422
trichostatin A-6320	0	0.3775	0.72	0.752809	0.95	0.556031	0.443969	0.00584109	0.143384
Rotenone-7157	0	0.377495	1	0.953488	0.994898	0	1	0.0330601	0.253235
Acetaminophen-648	0	0.377486	1	0.941176	0.994382	1.14e-16	1	0.0147101	0.0406476
Tretinoin-51491	0	0.377468	1	0.974684	1	0	1	0.315333	0.305886
trichostatin A-1950	0	0.377453	0.72	0.752809	0.95	0.556031	0.443969	0.00584109	0.230357
trichostatin A-29761	0	0.377442	0.72	0.752809	0.95	0.556031	0.443969	0.00584109	0.560284
irinotecan-2335	0	0.377424	1	0.885714	1	3.13e-17	1	0.0674564	0.0962299
trichostatin A-57758	1	0.377398	0.72	0.752809	0.95	0.556031	0.443969	0.00584109	0.0626427
trichostatin A-26047	0	0.377391	0.72	0.752809	0.95	0.556031	0.443969	0.00584109	0.0925812
Estradiol-11067	0	0.377382	1	0.9	1	0	1	0.0206042	0.215481
Calcimycin-3309	1	0.377344	1	0.9	1	0	1	0.0276033	0.0618059
Calcitriol-1645	1	0.377335	1	0.890625	0.996753	2.79e-17	1	0.0213646	0.356392
trichostatin A-79956	1	0.377325	0.72	0.752809	0.95	0.556031	0.443969	0.00584109	0.166131
Curcumin-2729	1	0.377281	1	0.928571	0.990099	1.14e-16	1	0.00793753	0.394344
trichostatin A-81558	0	0.377259	0.72	0.752809	0.95	0.556031	0.443969	0.00584109	0.032547
trichostatin A-5100	1	0.377239	0.72	0.752809	0.95	0.556031	0.443969	0.00584109	0.40131
trichostatin A-4908	0	0.377189	0.72	0.752809	0.95	0.556031	0.443969	0.00584109	0.327424
Acetaminophen-8799	0	0.377121	1	0.894737	1	1.14e-16	1	0.0123466	0.0377513
trichostatin A-9569	1	0.377117	0.72	0.752809	0.95	0.556031	0.443969	0.00584109	0.0651142
trichostatin A-5315	1	0.377111	0.72	0.752809	0.95	0.556031	0.443969	0.00584109	0.806577
trichostatin A-4242	0	0.377088	0.72	0.752809	0.95	0.556031	0.443969	0.00584109	0.107898
Tretinoin-8490	0	0.377033	1	0.948052	0.995327	0	1	0.322938	0.385389
Benzo(a)pyrene-10499	0	0.37702	0.428571	0.772727	0.949612	0.550185	0.449815	0.0103838	0.0800004
Fenretinide-5366	1	0.376983	0.2	0.931818	0.976562	0.313809	0.686191	0.234856	0.130043
Quercetin-6696	1	0.376974	1	0.913043	1	0	1	0.0149029	0.208625
Tretinoin-7138	1	0.376954	1	0.948052	0.995327	0	1	0.322938	0.29582
Benzo(a)pyrene-10672	0	0.376893	0.428571	0.772727	0.949612	0.550185	0.449815	0.0103838	0.0605701
Sulindac-332	0	0.376891	1	0.846154	0.987179	1.25e-16	1	0.107617	0.134247
trichostatin A-2023	0	0.376871	0.72	0.752809	0.95	0.556031	0.443969	0.00584109	0.0713974
Estradiol-2237	1	0.376867	0.833333	0.769231	0.906977	0.42028	0.57972	0.0176136	0.410447
trichostatin A-6385	1	0.376861	0.72	0.752809	0.95	0.556031	0.443969	0.00584109	0.0646886
troglitazone-51129	1	0.376819	1	0.956522	1	0.267451	0.732549	0.0198916	0.457785
resveratrol-10891	1	0.376731	1	0.983333	0.986957	0	1	0.0147916	0.439103
Tetradecanoylphorbol Acetate-5155	1	0.376717	1	0.969697	0.993243	7.41e-17	1	0.0121024	0.285944
trichostatin A-7025	1	0.376698	0.72	0.752809	0.95	0.556031	0.443969	0.00584109	0.131205
Calcitriol-8821	1	0.376687	1	0.961538	1	3.13e-17	1	0.0184936	0.175288
Doxorubicin-4363	1	0.376683	0.9	0.933333	1	0.288847	0.711153	0.00112921	0.0885768
trichostatin A-2308	1	0.37668	0.72	0.752809	0.95	0.556031	0.443969	0.00584109	0.215379
trichostatin A-5069	0	0.376568	0.647059	0.717391	0.964052	0.595917	0.404083	0.00627826	0.105964
Cisplatin-10243	0	0.376543	1	0.953846	1	7.77e-17	1	0.295622	0.203523
tamibarotene-5341	1	0.376524	1	0.823529	0.989362	7.41e-17	1	0.0200789	0.0951099
Doxorubicin-7161	1	0.376478	1	0.742424	1	0	1	0.418015	0.0874267
trichostatin A-1741	0	0.376477	0.72	0.752809	0.95	0.556031	0.443969	0.00584109	0.147203
Niclosamide-4609	0	0.376449	1	0.944444	1	3.47e-17	1	0.0275697	0.166819
Tretinoin-2268	1	0.376446	1	0.92	1	0	1	0.0167989	0.291951
Benzo(a)pyrene-6337	0	0.376433	0.428571	0.772727	0.949612	0.550185	0.449815	0.0103838	0.083654
trichostatin A-55607	1	0.376384	0.72	0.752809	0.95	0.556031	0.443969	0.00584109	0.577074
trichostatin A-3490	0	0.376372	0.72	0.752809	0.95	0.556031	0.443969	0.00584109	0.284543
Tretinoin-3383	1	0.376329	1	0.830189	1	4.59e-17	1	0.452219	0.125623
irinotecan-1387	1	0.376315	1	0.885714	1	3.13e-17	1	0.0674564	0.0720965
Calcitriol-6317	0	0.376309	0.9	0.6875	0.978102	0.288847	0.711153	0.0309716	0.131703
trichostatin A-4267	0	0.376302	0.72	0.752809	0.95	0.556031	0.443969	0.00584109	0.205942
Aflatoxin B1-1382	0	0.376297	1	0.9	0.983607	0	1	0.0160678	0.0471434
trichostatin A-116984	0	0.376251	1	0.752809	0.95	0.556031	0.443969	0.00584109	0.12152
Aspirin-672	0	0.376216	1	0.896552	1	0	1	0.00897768	0.0959657
Fenretinide-3162	1	0.37619	1	0.935484	1	0	1	0.045783	0.0691313
trichostatin A-79977	0	0.376164	0.72	0.752809	0.95	0.556031	0.443969	0.00584109	0.114416
Benzo(a)pyrene-5577	0	0.376155	1	0.789474	1	0	1	0.0101789	0.0465488
trichostatin A-22862	1	0.376115	0.72	0.752809	0.95	0.556031	0.443969	0.00584109	0.120674
Genistein-6558	1	0.376097	0.777778	0.875	0.983516	0.499242	0.500758	0.0677359	0.361615
trichostatin A-55079	0	0.376037	0.72	0.752809	0.95	0.556031	0.443969	0.00584109	0.123522
Acetaminophen-79568	1	0.376014	1	0.894737	1	1.14e-16	1	0.0123466	0.0414208
Tretinoin-6428	0	0.37598	1	0.92	1	0	1	0.0167989	0.365443
Progesterone-10699	1	0.375953	1	0.857143	1	2.79e-17	1	0.00875358	0.215064
trichostatin A-6505	1	0.37594	0.647059	0.717391	0.964052	0.595917	0.404083	0.00627826	0.0656662
Genistein-7168	1	0.37589	1	0.753247	1	2.79e-17	1	0.0190707	0.506475
Estradiol-3134	0	0.375877	0.666667	0.971831	0.978873	0.588392	0.411608	0.012205	0.480025
vorinostat-8406	1	0.375861	1	0.811111	1	7.77e-17	1	0.00909061	0.224182
trichostatin A-22907	1	0.375848	0.72	0.752809	0.95	0.556031	0.443969	0.00584109	0.0486362
Curcumin-7422	1	0.37584	1	0.838235	1	0	1	0.0334583	0.45986
trichostatin A-1787	0	0.375781	0.72	0.752809	0.95	0.556031	0.443969	0.00584109	0.892831
trichostatin A-80777	0	0.375755	0.72	0.752809	0.95	0.556031	0.443969	0.00584109	0.0531364
trichostatin A-9830	0	0.375744	0.72	0.752809	0.95	0.556031	0.443969	0.00584109	0.0690879
Estradiol-51083	0	0.375729	1	0.907895	1	0	1	0.0158468	0.469771
Tretinoin-2317	1	0.375726	1	0.897959	1	2.79e-17	1	0.0388886	0.366717
trichostatin A-8452	1	0.375699	0.72	0.752809	0.95	0.556031	0.443969	0.00584109	0.230195
Benzo(a)pyrene-10391	0	0.375662	0.428571	0.772727	0.949612	0.550185	0.449815	0.0103838	0.0810029
trichostatin A-58526	0	0.375655	0.72	0.752809	0.95	0.556031	0.443969	0.00584109	0.673084
Tretinoin-23566	1	0.375623	1	0.948052	0.995327	0	1	0.322938	0.410133
trichostatin A-24147	1	0.375529	0.72	0.752809	0.95	0.556031	0.443969	0.00584109	0.0715828
Estradiol-7128	1	0.375472	1	0.75	1	5.19e-17	1	0.0805024	0.241803
Budesonide-1577	0	0.375447	1	0.84	1	0	1	0.0580964	0.229948
Tretinoin-9429	1	0.375423	1	0.863636	1	1.25e-16	1	0.01331	0.160314
Genistein-9935	1	0.37541	1	0.786667	0.988095	0	1	0.0270111	0.278471
Calcitriol-8291	1	0.375372	1	0.959459	0.995238	7.41e-17	1	0.0088866	0.305312
trichostatin A-445	1	0.375368	0.72	0.752809	0.95	0.556031	0.443969	0.00584109	0.140005
trichostatin A-7468	1	0.375349	0.72	0.752809	0.95	0.556031	0.443969	0.00584109	0.0405115
Benzo(a)pyrene-27295	0	0.375321	1	0.934426	0.993976	0	1	0.00911307	0.0769906
Aflatoxin B1-25984	0	0.375297	1	1	1	0	1	0.00585131	0.0612425
Benzo(a)pyrene-29091	1	0.375294	0.428571	0.772727	0.949612	0.550185	0.449815	0.0103838	0.0599605
trichostatin A-23164	0	0.375291	0.72	0.752809	0.95	0.556031	0.443969	0.00584109	0.0655252
Amiodarone-3162	1	0.375268	1	0.880952	1	0	1	0.0478422	0.0971118
resveratrol-5901	1	0.375207	0.666667	0.526316	0.96087	0.588392	0.411608	0.0470124	0.304835
Tetradecanoylphorbol Acetate-5468	1	0.375176	1	1	1	0.167227	0.832773	0.14611	0.113113
trichostatin A-2562	1	0.375155	0.72	0.752809	0.95	0.556031	0.443969	0.00584109	0.182638
Isotretinoin-3934	1	0.375154	1	0.955882	1	2.79e-17	1	0.0210465	0.157919
trichostatin A-4522	0	0.375154	0.72	0.752809	0.95	0.556031	0.443969	0.00584109	0.0456645
trichostatin A-9205	1	0.375132	0.72	0.752809	0.95	0.556031	0.443969	0.00584109	0.277122
Tretinoin-23368	1	0.375112	1	0.948052	0.995327	0	1	0.322938	0.310926
resveratrol-3485	0	0.375051	0.666667	0.526316	0.96087	0.588392	0.411608	0.0470124	0.418559
Tretinoin-85236	1	0.37504	1	0.948052	0.995327	0	1	0.322938	0.22959
trichostatin A-25788	1	0.374984	0.72	0.752809	0.95	0.556031	0.443969	0.00584109	0.0467817
Tretinoin-5468	1	0.374959	1	0.948052	0.995327	0	1	0.322938	0.192366
Estradiol-83990	1	0.374949	1	0.955056	1	0	1	0.385234	0.511678
Tretinoin-11335	0	0.374944	1	0.923077	0.994444	3.13e-17	1	0.0306445	0.391831
Calcitriol-5465	1	0.374938	1	0.924242	1	1.25e-16	1	0.0122192	0.171699
Calcitriol-7098	1	0.37493	1	0.923077	1	0	1	0.0110725	0.249232
trichostatin A-55082	1	0.374928	0.72	0.752809	0.95	0.556031	0.443969	0.00584109	0.0471646
Estradiol-64087	1	0.374919	0.666667	0.971831	0.978873	0.588392	0.411608	0.012205	0.460267
Aflatoxin B1-585	1	0.374909	1	0.952381	1	0	1	0.0118352	0.0300919
trichostatin A-339287	1	0.37484	1	0.752809	0.95	0.556031	0.443969	0.00584109	0.039799
Tretinoin-7153	1	0.374831	1	0.910448	0.994792	0	1	0.0383196	0.250243
Estradiol-444	0	0.374815	0.666667	0.971831	0.978873	0.588392	0.411608	0.012205	0.444795
trichostatin A-54845	0	0.37481	0.72	0.752809	0.95	0.556031	0.443969	0.00584109	0.188896
Estradiol-8638	1	0.374774	0.666667	0.971831	0.978873	0.588392	0.411608	0.012205	0.284006
trichostatin A-1956	0	0.374768	0.72	0.752809	0.95	0.556031	0.443969	0.00584109	0.134238
Estradiol-7124	0	0.374764	1	0.75	1	5.19e-17	1	0.0805024	0.42013
Acetaminophen-54148	0	0.374763	1	0.875	1	0	1	0.0126393	0.0334697
Clomipramine-55062	1	0.374755	1	0.833333	0.903509	0	1	0.0157348	0.0638606
trichostatin A-56521	0	0.374721	0.72	0.752809	0.95	0.556031	0.443969	0.00584109	0.844318
Benzo(a)pyrene-51129	0	0.374655	1	0.933333	1	7.41e-17	1	0.014691	0.0456822
trichostatin A-55843	1	0.374634	0.72	0.752809	0.95	0.556031	0.443969	0.00584109	0.301025
Aflatoxin B1-440	0	0.374564	1	0.869565	0.97931	1.25e-16	1	0.00843339	0.0520626
Acetaminophen-57728	0	0.374543	1	0.941176	0.994382	1.14e-16	1	0.0147101	0.0151813
Benzo(a)pyrene-55785	1	0.374467	1	0.978261	1	0	1	0.0103838	0.0506259
trichostatin A-4216	0	0.374448	0.72	0.752809	0.95	0.556031	0.443969	0.00584109	0.0615727
trichostatin A-25	1	0.374411	1	0.863636	1	2.79e-17	1	0.00736094	0.0938799
trichostatin A-2995	1	0.374391	0.72	0.752809	0.95	0.556031	0.443969	0.00584109	0.39032
trichostatin A-2065	0	0.374356	0.72	0.752809	0.95	0.556031	0.443969	0.00584109	0.320625
trichostatin A-3725	1	0.374329	0.72	0.752809	0.95	0.556031	0.443969	0.00584109	0.079339
Estradiol-26577	1	0.374321	1	0.714286	1	0	1	0.0217339	0.384475
Methotrexate-5364	1	0.374295	1	0.958333	1	0	1	0.00907152	0.0954157
Tretinoin-3856	0	0.374276	1	0.92	0.992857	3.47e-17	1	0.0203746	0.333789
resveratrol-7153	1	0.374258	1	0.953846	0.990826	0	1	0.0160574	0.175675
Methotrexate-9540	1	0.374256	1	0.828947	1	1.25e-16	1	0.0102536	0.109883
trichostatin A-4208	1	0.374207	0.72	0.752809	0.95	0.556031	0.443969	0.00584109	0.0807814
Indomethacin-332	1	0.374202	1	0.95	1	2.79e-17	1	0.0272369	0.201683
Etoposide-581	1	0.374199	1	0.963636	1	0	1	0.00897816	0.0743025
trichostatin A-11031	1	0.374185	0.72	0.752809	0.95	0.556031	0.443969	0.00584109	0.130104
trichostatin A-26509	0	0.374178	0.72	0.752809	0.95	0.556031	0.443969	0.00584109	0.079714
Curcumin-467	1	0.374043	1	0.842105	1	0	1	0.0118545	0.203021
trichostatin A-2034	1	0.374027	0.72	0.752809	0.95	0.556031	0.443969	0.00584109	0.0632231
trichostatin A-10161	1	0.374016	0.72	0.752809	0.95	0.556031	0.443969	0.00584109	0.751534
trichostatin A-3339	0	0.374016	0.72	0.752809	0.95	0.556031	0.443969	0.00584109	0.317604
Benzo(a)pyrene-2195	1	0.374005	0.428571	0.772727	0.949612	0.550185	0.449815	0.0103838	0.0768331
Sertraline-26471	1	0.374004	1	0.75	0.921053	0	1	0.0157348	0.0929003
Estradiol-57211	1	0.373989	0.666667	0.971831	0.978873	0.588392	0.411608	0.012205	0.529204
trichostatin A-6591	1	0.373983	0.72	0.752809	0.95	0.556031	0.443969	0.00584109	0.362537
trichostatin A-4087	1	0.373942	0.72	0.752809	0.95	0.556031	0.443969	0.00584109	0.190149
Genistein-367	0	0.373937	1	0.95122	1	1.25e-16	1	0.0230855	0.533411
Estradiol-5104	1	0.37388	1	0.791304	1	0	1	0.0136513	0.515267
trichostatin A-3664	1	0.373827	0.72	0.752809	0.95	0.556031	0.443969	0.00584109	0.164436
Etoposide-6890	1	0.373821	1	0.833333	0.995968	0	1	0.0168762	0.0413089
trichostatin A-9699	1	0.373777	0.72	0.752809	0.95	0.556031	0.443969	0.00584109	0.215491
trichostatin A-4277	1	0.373756	0.72	0.752809	0.95	0.556031	0.443969	0.00584109	0.0397331
Tretinoin-5925	0	0.373732	1	0.973684	1	0	1	0.0217684	0.225304
Benzo(a)pyrene-5163	1	0.373668	0.428571	0.772727	0.949612	0.550185	0.449815	0.0103838	0.0581613
vorinostat-51131	1	0.373659	1	0.8	0.993333	1.25e-16	1	0.00762471	0.0676911
trichostatin A-7137	0	0.373597	0.72	0.752809	0.95	0.556031	0.443969	0.00584109	0.0858161
Cadmium Chloride-860	0	0.373595	1	1	1	3.13e-17	1	0.00562957	0.0508944
Acetaminophen-9874	0	0.373559	1	0.941176	0.994382	1.14e-16	1	0.0147101	0.00860235
resveratrol-2152	1	0.37351	1	0.88	0.93956	5.19e-17	1	0.0212585	0.319771
Benzo(a)pyrene-54454	1	0.373504	0.428571	0.772727	0.949612	0.550185	0.449815	0.0103838	0.100538
Progesterone-1052	1	0.373442	1	0.966667	0.997487	5.19e-17	1	0.00396542	0.205892
Tretinoin-23215	0	0.373341	1	0.92	1	0	1	0.0244038	0.275862
trichostatin A-4297	1	0.373336	0.72	0.752809	0.95	0.556031	0.443969	0.00584109	0.150442
Estradiol-23213	0	0.373307	0.666667	0.971831	0.978873	0.588392	0.411608	0.012205	0.443357
Perhexiline-4047	1	0.373304	1	0.833333	0.903509	0	1	0.0157348	0.065857
trichostatin A-51022	1	0.373292	0.72	0.752809	0.95	0.556031	0.443969	0.00584109	0.735461
Estradiol-5698	0	0.373267	0.666667	0.971831	0.978873	0.588392	0.411608	0.012205	0.433381
trichostatin A-8091	0	0.373258	0.72	0.752809	0.95	0.556031	0.443969	0.00584109	0.085309
trichostatin A-23225	1	0.373246	0.72	0.752809	0.95	0.556031	0.443969	0.00584109	0.14885
trichostatin A-6612	1	0.373238	0.72	0.752809	0.95	0.556031	0.443969	0.00584109	0.0332812
Tetradecanoylphorbol Acetate-7124	1	0.373225	1	0.860465	1	0	1	0.0255334	0.136188
trichostatin A-5652	1	0.373224	0.72	0.752809	0.95	0.556031	0.443969	0.00584109	0.0992667
belinostat-54361	1	0.373198	1	0.860215	1	1.14e-16	1	0.317222	0.0713164
Tretinoin-3597	1	0.373172	1	0.948052	0.995327	0	1	0.322938	0.361053
Benzo(a)pyrene-9236	1	0.373141	1	0.934426	0.993976	0	1	0.00911307	0.0903009
Tretinoin-79572	0	0.37313	1	0.92	1	0	1	0.0167989	0.245436
Acetaminophen-23048	0	0.373098	1	0.823529	0.993151	0	1	0.0121027	0.0248316
trichostatin A-353189	1	0.373089	1	0.752809	0.95	0.556031	0.443969	0.00584109	0.164286
trichostatin A-5880	1	0.37308	0.863636	0.910448	0.988166	0.365873	0.634127	0.00465139	0.193054
Aflatoxin B1-384	1	0.373074	1	1	1	0	1	0.00585131	0.0264168
trans-1,4-Bis(2-chlorobenzaminomethyl)cyclohexane Dihydrochloride-4047	1	0.372938	1	0.833333	0.903509	0	1	0.0157348	0.0519711
trichostatin A-868	0	0.37293	0.72	0.752809	0.95	0.556031	0.443969	0.00584109	0.108085
Genistein-7421	1	0.372831	1	0.809524	0.991071	1.25e-16	1	0.0119629	0.452143
Calcitriol-3726	1	0.372818	1	0.923077	1	0	1	0.01903	0.214864
Ouabain-1017	0	0.372795	0.4	0.6	0.88806	0.529553	0.470447	0.0096716	0.069384
trichostatin A-23142	0	0.372794	0.72	0.752809	0.95	0.556031	0.443969	0.00584109	0.24814
trichostatin A-1040	1	0.372791	0.72	0.752809	0.95	0.556031	0.443969	0.00584109	0.292572
rosiglitazone-332	1	0.372765	0.75	0.35	1	0.529553	0.470447	0.00630011	0.190488
trichostatin A-9043	0	0.372734	0.72	0.752809	0.95	0.556031	0.443969	0.00584109	0.0400608
trichostatin A-5621	0	0.372733	0.72	0.752809	0.95	0.556031	0.443969	0.00584109	0.145428
Dimethylnitrosamine-9232	1	0.372729	1	0.7	0.95045	0.378252	0.621748	0.0381313	0.00604516
Tretinoin-6881	0	0.372729	1	0.923077	1	0	1	0.329623	0.442879
Progesterone-7704	1	0.372655	1	0.607143	1	0	1	0.0225626	0.16562
Benzo(a)pyrene-4651	1	0.372641	1	0.934426	0.993976	0	1	0.00911307	0.0818081
trichostatin A-4359	1	0.372593	0.72	0.752809	0.95	0.556031	0.443969	0.00584109	0.474186
trichostatin A-9252	1	0.372556	0.72	0.752809	0.95	0.556031	0.443969	0.00584109	0.0520516
trichostatin A-2861	1	0.372543	0.72	0.752809	0.95	0.556031	0.443969	0.00584109	0.171963
trichostatin A-80004	0	0.372503	0.72	0.752809	0.95	0.556031	0.443969	0.00584109	0.0962089
rosiglitazone-596	0	0.372485	1	0.904762	1	0	1	0.0164022	0.325824
Ketoconazole-440	1	0.37245	1	0.833333	0.903509	0	1	0.0157348	0.118949
trichostatin A-83468	1	0.372437	0.72	0.752809	0.95	0.556031	0.443969	0.00584109	0.0476225
trichostatin A-23468	1	0.372377	0.72	0.752809	0.95	0.556031	0.443969	0.00584109	0.0404549
Tretinoin-4217	1	0.372372	1	0.948052	0.995327	0	1	0.322938	0.375184
trichostatin A-22821	1	0.372372	0.72	0.752809	0.95	0.556031	0.443969	0.00584109	0.184036
trichostatin A-50937	1	0.372356	0.72	0.752809	0.95	0.556031	0.443969	0.00584109	0.0876839
Tamoxifen-26471	1	0.372353	1	0.666667	0.815789	0	1	0.0166868	0.303554
trichostatin A-408	1	0.372351	0.72	0.752809	0.95	0.556031	0.443969	0.00584109	0.0971973
trichostatin A-3423	1	0.372342	0.72	0.752809	0.95	0.556031	0.443969	0.00584109	0.112066
trichostatin A-64780	0	0.372226	0.72	0.752809	0.95	0.556031	0.443969	0.00584109	0.0439676
Calcitriol-2547	1	0.372213	0.583333	0.75	0.892857	0.605698	0.394302	0.00185722	0.30713
trichostatin A-4982	0	0.372206	0.72	0.752809	0.95	0.556031	0.443969	0.00584109	0.166978
trichostatin A-80321	0	0.372199	0.72	0.752809	0.95	0.556031	0.443969	0.00584109	0.044258
trichostatin A-9683	0	0.372192	0.72	0.752809	0.95	0.556031	0.443969	0.00584109	0.274247
Curcumin-7490	0	0.372191	1	0.52381	0.949367	0	1	0.0176681	0.433633
Tretinoin-10144	1	0.372115	1	0.961039	0.994505	2.37e-17	1	0.315231	0.366111
vorinostat-3576	0	0.372105	0	0.483871	0.918605	0	1	0.0243104	0.164173
trichostatin A-55205	1	0.372072	0.72	0.752809	0.95	0.556031	0.443969	0.00584109	0.0575089
Amiodarone-6515	0	0.372012	1	0.75	0.921053	0	1	0.0157348	0.329378
trichostatin A-26585	1	0.372009	0.72	0.752809	0.95	0.556031	0.443969	0.00584109	0.225889
trichostatin A-5991	0	0.371955	0.72	0.752809	0.95	0.556031	0.443969	0.00584109	0.104948
trichostatin A-10079	1	0.371923	0.72	0.752809	0.95	0.556031	0.443969	0.00584109	0.0872764
Calcitriol-5111	1	0.371899	1	0.957143	1	0	1	0.00732219	0.325972
Tretinoin-1441	1	0.371895	1	0.979592	1	0	1	0.0984289	0.30299
trichostatin A-79669	1	0.371887	0.72	0.752809	0.95	0.556031	0.443969	0.00584109	0.3219
trichostatin A-5328	1	0.371885	0.72	0.752809	0.95	0.556031	0.443969	0.00584109	0.504036
Thioridazine-4047	1	0.371884	1	0.833333	0.903509	0	1	0.0157348	0.0617858
trichostatin A-6328	1	0.371878	0.647059	0.717391	0.964052	0.595917	0.404083	0.00627826	0.243291
trichostatin A-8660	0	0.371817	0.72	0.752809	0.95	0.556031	0.443969	0.00584109	0.103564
Genistein-8140	0	0.371765	1	0.962264	1	0	1	0.0853345	0.207897
trichostatin A-1291	0	0.37176	0.72	0.752809	0.95	0.556031	0.443969	0.00584109	0.308101
Genistein-7358	0	0.37173	0.25	0.733333	0.919355	0.378252	0.621748	0.00449395	0.226306
Tretinoin-4318	0	0.371707	1	1	1	0	1	0.00916424	0.321448
Benzo(a)pyrene-594	0	0.371645	1	0.934426	0.993976	0	1	0.00911307	0.0521868
Aflatoxin B1-23177	0	0.371629	1	0.952381	1	0	1	0.0118352	0.0427662
trichostatin A-5048	0	0.371627	0.72	0.752809	0.95	0.556031	0.443969	0.00584109	0.495987
Genistein-2633	0	0.371627	1	0.842105	1	0	1	0.0154017	0.325945
Calcitriol-3965	1	0.371578	1	0.959459	0.995238	7.41e-17	1	0.0088866	0.191316
Chlorpromazine-4047	1	0.371564	1	0.833333	0.903509	0	1	0.0157348	0.0916369
trichostatin A-224	1	0.37156	0.72	0.752809	0.95	0.556031	0.443969	0.00584109	0.370129
Tretinoin-1032	0	0.37156	1	0.885246	1	0	1	0.469338	0.29432
Benzo(a)pyrene-79074	0	0.371556	1	0.915254	0.988722	5.19e-17	1	0.0048058	0.0571961
trichostatin A-1364	1	0.371543	0.72	0.752809	0.95	0.556031	0.443969	0.00584109	0.620705
trichostatin A-3428	0	0.371527	0.72	0.752809	0.95	0.556031	0.443969	0.00584109	0.0872257
trichostatin A-4172	1	0.371519	1	0.863636	1	2.79e-17	1	0.00736094	0.0459161
Thapsigargin-22926	1	0.371516	1	0.92	1	5.19e-17	1	0.00589069	0.143625
Estradiol-3897	1	0.371505	0.833333	0.769231	0.906977	0.42028	0.57972	0.0176136	0.346421
trichostatin A-4070	0	0.371479	0.72	0.752809	0.95	0.556031	0.443969	0.00584109	0.175715
Cadmium Chloride-4097	1	0.371471	1	0.928571	0.992537	0	1	0.0849805	0.0385593
Estradiol-23198	1	0.371455	1	0.957447	1	2.37e-17	1	0.0451595	0.509216
trichostatin A-2747	1	0.371448	0.72	0.752809	0.95	0.556031	0.443969	0.00584109	0.192179
trichostatin A-4254	1	0.371403	0.72	0.752809	0.95	0.556031	0.443969	0.00584109	0.175573
trichostatin A-64393	1	0.371374	0.72	0.752809	0.95	0.556031	0.443969	0.00584109	0.0573785
Sirolimus-27250	1	0.371359	1	1	1	2.79e-17	1	0.00727535	0.0783923
Mitoxantrone-9429	1	0.371321	1	0.911765	0.995	0	1	0.0385984	0.214228
trichostatin A-8936	0	0.371312	0.72	0.752809	0.95	0.556031	0.443969	0.00584109	0.053799
Genistein-7476	0	0.371238	1	0.93617	0.978723	0	1	0.00619197	0.382289
pterostilbene-596	0	0.37123	1	0.916667	0.992	7.41e-17	1	0.00721197	0.12717
Doxorubicin-64393	1	0.371225	1	0.949153	1	0	1	0.132039	0.0835416
trichostatin A-9900	0	0.371224	0.72	0.752809	0.95	0.556031	0.443969	0.00584109	0.568645
trichostatin A-5337	1	0.371215	0.863636	0.910448	0.988166	0.365873	0.634127	0.00465139	0.090012
resveratrol-604	0	0.371154	0.666667	0.526316	0.96087	0.588392	0.411608	0.0470124	0.208212
trichostatin A-22871	1	0.371118	0.72	0.752809	0.95	0.556031	0.443969	0.00584109	0.355016
Acetaminophen-23204	1	0.371117	1	0.95	1	0	1	0.0144173	0.0169751
trichostatin A-3815	1	0.371076	0.72	0.752809	0.95	0.556031	0.443969	0.00584109	0.130327
Estradiol-396	0	0.371072	0.777778	0.875	0.983516	0.499242	0.500758	0.0677359	0.307476
trichostatin A-2026	0	0.371067	0.72	0.752809	0.95	0.556031	0.443969	0.00584109	0.485812
tributyltin-19	1	0.371065	0.375	0.884615	0.965517	0.509186	0.490814	0.00993623	0.0204762
Benzo(a)pyrene-11165	0	0.371047	1	0.722222	1	2.79e-17	1	0.0114173	0.051043
Estradiol-3012	0	0.371039	0.428571	0.772727	0.949612	0.550185	0.449815	0.0103838	0.238455
Tretinoin-7298	1	0.371039	1	0.888889	1	7.41e-17	1	0.031634	0.129614
Sertraline-6515	0	0.370986	1	0.75	0.921053	0	1	0.0157348	0.155598
trichostatin A-54361	1	0.37096	0.72	0.752809	0.95	0.556031	0.443969	0.00584109	0.13081
Acetaminophen-10417	1	0.370941	1	0.941176	0.994382	1.14e-16	1	0.0147101	0.0165536
trichostatin A-10611	1	0.370923	0.72	0.752809	0.95	0.556031	0.443969	0.00584109	0.169774
Estradiol-51659	1	0.370901	0.833333	0.769231	0.906977	0.42028	0.57972	0.0176136	0.176209
Calcitriol-3684	1	0.370891	0.9375	1	0.971014	0.194689	0.805311	0.0172001	0.273586
Acetaminophen-57473	1	0.370871	1	0.941176	0.994382	1.14e-16	1	0.0147101	0.0427568
Dexamethasone-7048	1	0.370865	1	0.952381	0.983193	0	1	0.0210012	0.122844
Sertraline-55062	1	0.370861	1	0.75	0.921053	0	1	0.0157348	0.0648627
Quercetin-2950	1	0.370842	1	0.857143	0.992126	5.19e-17	1	0.00700323	0.0887273
Estradiol-23604	0	0.370829	1	0.797619	1	1.25e-16	1	0.0289285	0.282085
trichostatin A-81578	1	0.370801	0.72	0.752809	0.95	0.556031	0.443969	0.00584109	0.0704172
trichostatin A-6897	0	0.370771	0.72	0.752809	0.95	0.556031	0.443969	0.00584109	0.252321
trichostatin A-1465	1	0.370721	0.72	0.752809	0.95	0.556031	0.443969	0.00584109	0.085211
Lansoprazole-3162	1	0.370631	0.727273	0.971429	0.948718	0.550185	0.449815	0.0841787	0.0609821
Tretinoin-10475	1	0.370624	1	0.789474	0.992063	7.77e-17	1	0.0100118	0.423029
Tretinoin-5794	1	0.370613	1	0.961039	0.994505	2.37e-17	1	0.315231	0.387405
docetaxel-7157	0	0.370611	0.9375	0.818182	0.878571	0.194689	0.805311	0.0342221	0.110399
trichostatin A-6383	1	0.370525	0.72	0.752809	0.95	0.556031	0.443969	0.00584109	0.17711
trichostatin A-55450	0	0.370515	0.72	0.752809	0.95	0.556031	0.443969	0.00584109	0.572978
trichostatin A-217	0	0.370492	0.72	0.752809	0.95	0.556031	0.443969	0.00584109	0.079658
Calcitriol-64063	1	0.370453	1	0.959459	0.995238	7.41e-17	1	0.0088866	0.135671
Calcitriol-54842	1	0.37042	1	0.959459	0.995238	7.41e-17	1	0.0088866	0.213739
trichostatin A-23171	1	0.370397	0.72	0.752809	0.95	0.556031	0.443969	0.00584109	0.0598127
trichostatin A-29799	0	0.370372	0.72	0.752809	0.95	0.556031	0.443969	0.00584109	0.0559288
Benzo(a)pyrene-1808	1	0.370358	1	0.915254	0.988722	5.19e-17	1	0.0048058	0.077024
Methotrexate-27113	1	0.370328	1	0.924528	1	0	1	0.0129037	0.166153
Estradiol-10144	1	0.370307	0.428571	0.772727	0.949612	0.550185	0.449815	0.0103838	0.31579
trichostatin A-53335	0	0.370254	0.72	0.752809	0.95	0.556031	0.443969	0.00584109	0.231596
Cisplatin-7298	0	0.370221	1	0.666667	0.994681	2.79e-17	1	0.0183142	0.0703511
Brefeldin A-3309	1	0.370204	1	0.9	1	0	1	0.0276033	0.0307892
trichostatin A-11341	1	0.370202	0.72	0.752809	0.95	0.556031	0.443969	0.00584109	0.153574
Benzo(a)pyrene-55031	0	0.370129	1	0.973333	0.993333	7.41e-17	1	0.0127401	0.0581877
trichostatin A-9874	1	0.370129	0.72	0.752809	0.95	0.556031	0.443969	0.00584109	0.0307057
Tretinoin-5631	1	0.370109	1	0.92	1	0	1	0.0244038	0.35857
Genistein-5111	0	0.370105	1	0.964912	1	7.41e-17	1	0.0146747	0.21721
Calcitriol-79956	1	0.370092	1	0.961538	1	3.13e-17	1	0.0184936	0.275371
trichostatin A-1124	1	0.370092	0.72	0.752809	0.95	0.556031	0.443969	0.00584109	0.0722773
Tretinoin-1789	0	0.370069	1	0.980392	1	0	1	0.0169713	0.300113
Tunicamycin-468	1	0.370065	1	0.883721	0.994845	0	1	0.314563	0.0274938
Dexamethasone-1843	1	0.370042	1	0.873016	1	0	1	0.0656268	0.156334
Aspirin-598	0	0.370035	1	0.611111	1	7.41e-17	1	0.00875529	0.0670479
Benzo(a)pyrene-598	1	0.370025	0.428571	0.772727	0.949612	0.550185	0.449815	0.0103838	0.0816005
Dactinomycin-4609	1	0.370012	1	0.933333	1	0	1	0.0099495	0.0186883
trichostatin A-51665	0	0.369993	0.72	0.752809	0.95	0.556031	0.443969	0.00584109	0.170575
Tretinoin-4487	0	0.369992	1	0.823529	1	2.79e-17	1	0.0191955	0.431016
Tretinoin-6949	0	0.369965	1	0.742574	1	0	1	0.336853	0.21759
Vitamin K 3-3162	1	0.369963	1	0.884615	1	3.47e-17	1	0.118687	0.0634676
trichostatin A-55709	1	0.369934	0.72	0.752809	0.95	0.556031	0.443969	0.00584109	0.135064
trichostatin A-3751	0	0.369904	0.72	0.752809	0.95	0.556031	0.443969	0.00584109	0.447352
trichostatin A-2778	0	0.369902	0.72	0.752809	0.95	0.556031	0.443969	0.00584109	0.0716948
Cadmium Chloride-7082	1	0.36987	1	0.969697	1	0	1	0.00722087	0.0346425
trichostatin A-89795	0	0.36986	0.0813445	0.106564	0.816308	0.560374	0.439626	0.00628144	0.115003
trichostatin A-9659	1	0.369814	0.72	0.752809	0.95	0.556031	0.443969	0.00584109	0.21456
Tretinoin-10247	1	0.369796	1	0.948052	0.995327	0	1	0.322938	0.252812
trichostatin A-3676	0	0.369787	0.72	0.752809	0.95	0.556031	0.443969	0.00584109	0.773983
Estradiol-27324	0	0.369744	1	0.959459	1	2.79e-17	1	0.0170824	0.497636
Flecainide-11067	0	0.36974	1	0.833333	0.903509	0	1	0.0157348	0.125684
trichostatin A-51097	1	0.369726	0.72	0.752809	0.95	0.556031	0.443969	0.00584109	0.0450842
Benzo(a)pyrene-5898	1	0.369712	1	0.973333	0.993333	7.41e-17	1	0.0127401	0.0980432
Estradiol-3431	0	0.369698	0.666667	0.971831	0.978873	0.588392	0.411608	0.012205	0.251507
Tretinoin-4212	1	0.369642	1	0.92	0.992857	3.47e-17	1	0.0203746	0.358893
Tretinoin-1475	1	0.369619	1	0.948718	1	2.37e-17	1	0.133007	0.195676
Estradiol-7145	1	0.369589	0.428571	0.772727	0.949612	0.550185	0.449815	0.0103838	0.271492
trichostatin A-996	1	0.369569	0.72	0.752809	0.95	0.556031	0.443969	0.00584109	0.116945
Estradiol-4792	1	0.369544	1	0.880952	1	7.41e-17	1	0.0737761	0.473191
Cadmium Chloride-840	1	0.369526	1	0.944444	0.996753	0	1	0.00625764	0.0597695
Benzo(a)pyrene-90362	1	0.3695	0.428571	0.772727	0.949612	0.550185	0.449815	0.0103838	0.0753573
trichostatin A-92140	0	0.369495	0.72	0.752809	0.95	0.556031	0.443969	0.00584109	0.0583585
trichostatin A-4293	0	0.369406	0.72	0.752809	0.95	0.556031	0.443969	0.00584109	0.0781471
bisphenol A-7057	1	0.369375	1	0.928571	0.986486	0	1	0.0211699	0.0223928
Tretinoin-7447	1	0.369366	1	0.948052	0.995327	0	1	0.322938	0.448661
trichostatin A-9644	1	0.369304	0.72	0.752809	0.95	0.556031	0.443969	0.00584109	0.0970438
trichostatin A-9749	1	0.369284	0.72	0.752809	0.95	0.556031	0.443969	0.00584109	0.194014
Tretinoin-6662	0	0.369256	1	0.894737	1	3.13e-17	1	0.0065778	0.294807
Cadmium Chloride-1788	1	0.36917	1	1	0.995098	5.19e-17	1	0.0111346	0.0485053
trichostatin A-9715	0	0.369098	0.72	0.752809	0.95	0.556031	0.443969	0.00584109	0.107282
Calcitriol-7164	1	0.369077	1	0.959459	0.995238	7.41e-17	1	0.0088866	0.236524
trichostatin A-5318	1	0.369074	0.72	0.752809	0.95	0.556031	0.443969	0.00584109	0.175939
Adapalene-1382	0	0.369063	0.928571	0.625	0.984848	0.218546	0.781454	0.0172321	0.0432347
Mebendazole-3576	1	0.369028	0.571429	0.666667	0.993827	0.605204	0.394796	0.00651316	0.134968
Estradiol-5328	1	0.369027	1	0.838384	1	7.41e-17	1	0.0391768	0.508514
Doxorubicin-329	0	0.369019	1	0.909091	1	5.19e-17	1	0.0452588	0.105785
Benzo(a)pyrene-51110	1	0.368993	0.428571	0.772727	0.949612	0.550185	0.449815	0.0103838	0.0645617
trichostatin A-3709	1	0.368959	0.72	0.752809	0.95	0.556031	0.443969	0.00584109	0.0397523
Tretinoin-3843	1	0.368932	1	0.92	1	0	1	0.0244038	0.321224
Methotrexate-9055	1	0.368925	1	0.927273	1	0	1	0.0175426	0.0599576
trichostatin A-1051	0	0.368876	0.72	0.752809	0.95	0.556031	0.443969	0.00584109	0.144103
trichostatin A-9760	1	0.368826	0.72	0.752809	0.95	0.556031	0.443969	0.00584109	0.0863065
Acetaminophen-55030	0	0.368826	1	0.941176	0.994382	1.14e-16	1	0.0147101	0.0725778
trichostatin A-8821	0	0.368805	0.72	0.752809	0.95	0.556031	0.443969	0.00584109	0.13843
trichostatin A-56172	1	0.36879	0.72	0.752809	0.95	0.556031	0.443969	0.00584109	0.268604
trichostatin A-9873	0	0.368728	0.72	0.752809	0.95	0.556031	0.443969	0.00584109	0.0845345
trichostatin A-23034	0	0.368605	0.72	0.752809	0.95	0.556031	0.443969	0.00584109	0.306535
trichostatin A-56888	1	0.368605	0.72	0.752809	0.95	0.556031	0.443969	0.00584109	0.0550943
Benzo(a)pyrene-53947	0	0.368571	1	0.945055	0.994845	2.79e-17	1	0.010396	0.0762908
bisphenol A-54626	1	0.368511	1	0.914894	0.993631	0	1	0.0413723	0.0299814
trichostatin A-8671	0	0.368482	0.647059	0.717391	0.964052	0.595917	0.404083	0.00627826	0.255919
trichostatin A-27332	1	0.368382	0.72	0.752809	0.95	0.556031	0.443969	0.00584109	0.105033
Estradiol-4938	1	0.368365	0.666667	0.971831	0.978873	0.588392	0.411608	0.012205	0.282328
trichostatin A-54799	0	0.368336	0.72	0.752809	0.95	0.556031	0.443969	0.00584109	0.401683
resveratrol-7306	0	0.368332	1	0.952381	1	0	1	0.0165132	0.429015
trichostatin A-51196	1	0.368279	0.72	0.752809	0.95	0.556031	0.443969	0.00584109	0.262762
trichostatin A-3037	0	0.368267	0.72	0.752809	0.95	0.556031	0.443969	0.00584109	0.0646688
Benzo(a)pyrene-2261	1	0.368252	1	0.934426	0.993976	0	1	0.00911307	0.0514829
Aflatoxin B1-23612	1	0.368236	1	0.869565	0.97931	1.25e-16	1	0.00843339	0.0360788
trichostatin A-23122	0	0.368216	0.72	0.752809	0.95	0.556031	0.443969	0.00584109	0.0883581
Tretinoin-3106	0	0.368209	1	0.948052	1	6.39e-17	1	0.582921	0.315832
Mitomycin-1026	1	0.368134	1	0.888889	1	0	1	0.0116863	0.0548881
Tretinoin-3201	1	0.368115	1	0.942857	1	0	1	0.0177182	0.10227
trichostatin A-5321	1	0.368038	0.72	0.752809	0.95	0.556031	0.443969	0.00584109	0.167842
trichostatin A-3875	0	0.367907	0.72	0.752809	0.95	0.556031	0.443969	0.00584109	0.0907437
Aflatoxin B1-1906	0	0.367888	1	1	1	0	1	0.00585131	0.0587589
trichostatin A-1528	1	0.367885	0.72	0.752809	0.95	0.556031	0.443969	0.00584109	0.0988124
trichostatin A-1984	1	0.367828	0.72	0.752809	0.95	0.556031	0.443969	0.00584109	0.222986
trichostatin A-81563	0	0.36782	0.72	0.752809	0.95	0.556031	0.443969	0.00584109	0.985505
Acetaminophen-9692	1	0.367766	1	0.875	1	0	1	0.0126393	0.0401151
trichostatin A-29767	1	0.367766	0.72	0.752809	0.95	0.556031	0.443969	0.00584109	0.240368
trichostatin A-57538	0	0.367748	0.72	0.752809	0.95	0.556031	0.443969	0.00584109	0.218769
trichostatin A-3880	0	0.367731	0.647059	0.717391	0.964052	0.595917	0.404083	0.00627826	0.193961
Tretinoin-10957	0	0.367725	1	0.974684	1	0	1	0.315333	0.458662
Tretinoin-1605	1	0.367692	1	0.866667	1	0	1	0.453379	0.423243
trichostatin A-54101	1	0.367686	0.72	0.752809	0.95	0.556031	0.443969	0.00584109	0.194894
Cadmium Chloride-1786	0	0.36759	1	1	0.995098	5.19e-17	1	0.0111346	0.0311167
Estradiol-55714	1	0.367567	0.666667	0.971831	0.978873	0.588392	0.411608	0.012205	0.32931
trichostatin A-8490	0	0.367552	0.72	0.752809	0.95	0.556031	0.443969	0.00584109	0.100202
Aflatoxin B1-1475	1	0.367542	1	1	1	0	1	0.00585131	0.018148
Estradiol-701	0	0.36754	0.833333	0.769231	0.906977	0.42028	0.57972	0.0176136	0.311323
Tretinoin-23764	0	0.367495	1	0.948052	0.995327	0	1	0.322938	0.361579
trichostatin A-11211	0	0.367461	0.72	0.752809	0.95	0.556031	0.443969	0.00584109	0.0943557
trichostatin A-6662	1	0.367455	0.72	0.752809	0.95	0.556031	0.443969	0.00584109	0.128143
trichostatin A-3920	1	0.367424	0.72	0.752809	0.95	0.556031	0.443969	0.00584109	0.0565023
Tamoxifen-55062	1	0.367423	1	0.833333	0.903509	0	1	0.0157348	0.319458
trichostatin A-7223	0	0.367394	0.72	0.752809	0.95	0.556031	0.443969	0.00584109	0.169286
Tretinoin-55030	1	0.367357	1	0.961039	0.994505	2.37e-17	1	0.315231	0.209803
trichostatin A-22882	0	0.367338	0.72	0.752809	0.95	0.556031	0.443969	0.00584109	0.0436798
troglitazone-1374	1	0.367335	1	0.909091	1	5.19e-17	1	0.00595845	0.17922
trichostatin A-4741	1	0.367307	0.72	0.752809	0.95	0.556031	0.443969	0.00584109	0.0865175
Acetaminophen-6843	0	0.367301	1	0.875	1	0	1	0.0126393	0.0501811
resveratrol-8821	0	0.367225	1	0.942529	1	2.79e-17	1	0.0180604	0.254012
GW 3965-10062	1	0.367181	1	0.9375	1	2.79e-17	1	0.0142564	0.138967
trichostatin A-25937	1	0.367152	0.72	0.752809	0.95	0.556031	0.443969	0.00584109	0.17237
resveratrol-2052	0	0.367097	1	0.863636	0.994048	0	1	0.155874	0.264131
troglitazone-6502	1	0.36701	1	0.924528	0.985507	0.205937	0.794063	0.0545976	0.319829
Estradiol-10051	1	0.366867	0.833333	0.769231	0.906977	0.42028	0.57972	0.0176136	0.385554
trichostatin A-55816	1	0.366843	0.72	0.752809	0.95	0.556031	0.443969	0.00584109	0.126938
trichostatin A-84909	1	0.366821	0.72	0.752809	0.95	0.556031	0.443969	0.00584109	0.231101
Tretinoin-84168	1	0.366804	1	0.948052	0.995327	0	1	0.322938	0.389245
Benzo(a)pyrene-56922	1	0.366803	1	0.869565	1	7.41e-17	1	0.0137856	0.0838946
Estradiol-11169	1	0.366758	1	0.946429	1	0	1	0.0181776	0.427661
belinostat-1490	1	0.366734	1	0.971831	1	0	1	0.316437	0.0898345
trichostatin A-9532	0	0.366705	0.72	0.752809	0.95	0.556031	0.443969	0.00584109	0.128768
trichostatin A-5352	0	0.366683	0.72	0.752809	0.95	0.556031	0.443969	0.00584109	0.0892567
TO-901317-1071	1	0.366683	1	0.875	0.970588	0	1	0.0180772	0.161431
irinotecan-1062	1	0.366628	1	0.885714	1	3.13e-17	1	0.0674564	0.0848574
Tretinoin-1917	1	0.366618	1	0.972222	1	2.79e-17	1	0.315338	0.226982
trichostatin A-2628	0	0.36661	0.72	0.752809	0.95	0.556031	0.443969	0.00584109	0.0803967
Calcitriol-3673	1	0.366604	1	0.959459	0.995238	7.41e-17	1	0.0088866	0.342027
Methotrexate-3486	1	0.366597	1	0.711538	0.994898	5.19e-17	1	0.00205786	0.1225
trichostatin A-395	0	0.366596	0.72	0.752809	0.95	0.556031	0.443969	0.00584109	0.173507
Tretinoin-27286	1	0.366497	1	0.789474	0.992063	7.77e-17	1	0.0100118	0.183903
vorinostat-7852	0	0.366494	1	0.875	1	0	1	0.00442109	0.0981804
Rutin-6347	0	0.366465	0.125	0.859649	0.901316	0.205937	0.794063	0.0189047	0.213276
Zearalenone-9687	1	0.366442	1	0.931818	0.98855	0	1	0.0237104	0.039071
Tretinoin-8519	0	0.366438	1	0.916667	1	0	1	0.120481	0.27867
trichostatin A-6876	1	0.366404	0.72	0.752809	0.95	0.556031	0.443969	0.00584109	0.103824
Calcitriol-11322	1	0.366403	1	0.875	1	0	1	0.0206795	0.350327
trichostatin A-5638	1	0.366367	0.72	0.752809	0.95	0.556031	0.443969	0.00584109	0.233688
trichostatin A-8854	0	0.366345	0.647059	0.717391	0.964052	0.595917	0.404083	0.00627826	0.643129
trichostatin A-10207	0	0.366249	0.72	0.752809	0.95	0.556031	0.443969	0.00584109	0.368721
Tretinoin-7076	0	0.366234	1	1	1	0	1	0.0250733	0.167117
trichostatin A-6374	0	0.366174	0.72	0.752809	0.95	0.556031	0.443969	0.00584109	0.866899
trichostatin A-23263	1	0.366149	0.72	0.752809	0.95	0.556031	0.443969	0.00584109	0.158575
Calcitriol-5742	1	0.366091	0.888889	1	0.947761	0.313809	0.686191	0.00741587	0.286864
Benzo(a)pyrene-23405	0	0.36609	0.428571	0.772727	0.949612	0.550185	0.449815	0.0103838	0.0939056
trichostatin A-1690	1	0.366086	0.72	0.752809	0.95	0.556031	0.443969	0.00584109	0.163559
Curcumin-5268	0	0.366068	1	0.791667	1	0	1	0.00703968	0.404583
Fenretinide-468	1	0.366059	1	0.984375	0.988095	0	1	0.0601489	0.0902259
trichostatin A-57348	0	0.366005	0.72	0.752809	0.95	0.556031	0.443969	0.00584109	0.0458032
trichostatin A-6515	1	0.365999	0.72	0.752809	0.95	0.556031	0.443969	0.00584109	0.0768105
Methotrexate-3183	1	0.365996	1	0.931818	1	2.79e-17	1	0.00603626	0.122377
Calcitriol-23039	0	0.365988	0.833333	0.785714	0.960526	0.42028	0.57972	0.000290509	0.330545
trichostatin A-2115	0	0.365982	0.72	0.752809	0.95	0.556031	0.443969	0.00584109	0.236949
trichostatin A-8406	1	0.365965	0.72	0.752809	0.95	0.556031	0.443969	0.00584109	0.32107
Tretinoin-9236	0	0.365922	1	0.948052	0.995327	0	1	0.322938	0.45134
trichostatin A-114884	1	0.365891	1	0.752809	0.95	0.556031	0.443969	0.00584109	0.256767
trichostatin A-4804	1	0.365889	0.72	0.752809	0.95	0.556031	0.443969	0.00584109	0.042221
trichostatin A-463	0	0.365888	0.72	0.752809	0.95	0.556031	0.443969	0.00584109	0.302563
Estradiol-1111	1	0.365879	0.833333	0.769231	0.906977	0.42028	0.57972	0.0176136	0.293997
trichostatin A-3108	1	0.365834	0.714286	0.636364	0.902256	0.560374	0.439626	0.00672496	0.117013
trichostatin A-2004	0	0.365825	0.72	0.752809	0.95	0.556031	0.443969	0.00584109	0.17289
decitabine-4118	1	0.365777	1	0.918919	0.941176	0	1	0.0132397	0.229194
trichostatin A-9508	0	0.36568	0.72	0.752809	0.95	0.556031	0.443969	0.00584109	0.12156
trichostatin A-1499	0	0.365675	0.72	0.752809	0.95	0.556031	0.443969	0.00584109	0.155516
Benzo(a)pyrene-23286	1	0.365658	0.777778	0.833333	0.996599	0.499242	0.500758	0.00675673	0.0377688
trichostatin A-54855	1	0.365618	0.72	0.752809	0.95	0.556031	0.443969	0.00584109	0.0860695
Tretinoin-10276	1	0.365614	1	0.888889	1	7.41e-17	1	0.031634	0.189419
Fenretinide-1647	1	0.365606	1	0.941176	0.976636	0	1	0.061835	0.104927
daidzein-1312	0	0.365596	0	0.772727	0.893939	0	1	0.0138903	0.114644
Acetaminophen-1716	0	0.365579	1	0.875	1	0	1	0.0126393	0.0377058
Benzo(a)pyrene-23596	1	0.365577	0.428571	0.772727	0.949612	0.550185	0.449815	0.0103838	0.0728846
Genistein-1822	0	0.365566	1	0.927273	0.99375	5.19e-17	1	0.0160057	0.402739
Acetaminophen-5366	0	0.36552	1	0.875	1	0	1	0.0126393	0.042766
bisphenol A-367	0	0.365486	1	0.980769	1	1.86e-17	1	0.0240105	0.0384676
trichostatin A-8508	0	0.36545	0.72	0.752809	0.95	0.556031	0.443969	0.00584109	0.477649
trichostatin A-149986	0	0.365416	1	0.752809	0.95	0.556031	0.443969	0.00584109	0.0695325
trichostatin A-6160	1	0.365406	0.72	0.752809	0.95	0.556031	0.443969	0.00584109	0.0789831
Cisplatin-1316	0	0.365401	1	0.897059	1	0	1	0.296426	0.116512
trichostatin A-23286	1	0.365359	0.72	0.752809	0.95	0.556031	0.443969	0.00584109	0.322817
Thioridazine-6876	1	0.365322	1	0.833333	0.903509	0	1	0.0157348	0.382519
Acetaminophen-57669	0	0.365302	1	0.941176	0.994382	1.14e-16	1	0.0147101	0.071608
trichostatin A-1806	0	0.365246	0.72	0.752809	0.95	0.556031	0.443969	0.00584109	0.147447
Tretinoin-26027	0	0.365241	1	0.961039	0.994505	2.37e-17	1	0.315231	0.30958
trichostatin A-22822	0	0.365232	0.72	0.752809	0.95	0.556031	0.443969	0.00584109	0.136967
trichostatin A-2891	0	0.365226	0.72	0.752809	0.95	0.556031	0.443969	0.00584109	0.103124
ochratoxin A-10421	0	0.365207	1	0.947368	1	7.77e-17	1	0.00219769	0.0927467
Bortezomib-332	1	0.365194	1	0.888889	0.995413	0	1	0.0250472	0.0599933
Cadmium Chloride-8061	1	0.365171	1	1	1	0	1	0.0106639	0.0360683
Tetradecanoylphorbol Acetate-3569	1	0.365148	1	0.722222	1	0	1	0.0146421	0.0398983
trichostatin A-2596	1	0.365091	0.72	0.752809	0.95	0.556031	0.443969	0.00584109	0.119471
ochratoxin A-64577	1	0.365085	0.375	0.884615	0.965517	0.509186	0.490814	0.00993623	0.0632879
trichostatin A-633	1	0.36506	0.72	0.752809	0.95	0.556031	0.443969	0.00584109	0.13458
trichostatin A-3005	1	0.365059	1	0.96	1	2.37e-17	1	0.00505563	0.110836
trichostatin A-6232	0	0.365044	0.72	0.752809	0.95	0.556031	0.443969	0.00584109	0.121298
Thapsigargin-1051	1	0.364987	1	0.961039	1	0	1	0.00670841	0.26932
trichostatin A-8516	1	0.364947	0.72	0.752809	0.95	0.556031	0.443969	0.00584109	0.0663006
trichostatin A-23195	0	0.364939	0.72	0.752809	0.95	0.556031	0.443969	0.00584109	0.167029
trichostatin A-5527	0	0.364932	0.72	0.752809	0.95	0.556031	0.443969	0.00584109	0.631013
trichostatin A-827	0	0.364889	0.72	0.752809	0.95	0.556031	0.443969	0.00584109	0.250324
Tretinoin-220	0	0.364879	1	0.948052	0.995327	0	1	0.322938	0.0906792
Calcitriol-9590	1	0.364873	1	0.875	1	0	1	0.0206795	0.141178
Acetaminophen-51056	1	0.364865	1	0.875	1	0	1	0.0126393	0.0659137
trichostatin A-5021	0	0.364814	0.647059	0.717391	0.964052	0.595917	0.404083	0.00627826	0.0924685
Tretinoin-5341	1	0.364794	1	0.8	1	0	1	0.0310895	0.203221
fulvestrant-890	1	0.364747	0.866667	0.869565	0.984848	0.359958	0.640042	0.0100567	0.273119
trichostatin A-81035	1	0.364738	0.72	0.752809	0.95	0.556031	0.443969	0.00584109	0.259348
Benzo(a)pyrene-283131	0	0.364731	1	0.935484	0.974138	1.14e-16	1	0.00896334	0.0819673
trichostatin A-55366	0	0.364718	0.72	0.752809	0.95	0.556031	0.443969	0.00584109	0.0776357
Tamoxifen-8202	1	0.364691	1	0.8	0.983333	0	1	0.0720391	0.269496
Estradiol-3705	1	0.364673	1	0.979592	0.986364	0	1	0.0466954	0.291601
trichostatin A-800	1	0.364667	0.647059	0.717391	0.964052	0.595917	0.404083	0.00627826	0.135184
trichostatin A-64215	1	0.364642	0.72	0.752809	0.95	0.556031	0.443969	0.00584109	0.132555
Estradiol-6171	0	0.364623	1	0.960784	1	0	1	0.0620664	0.4687
trichostatin A-2113	1	0.364522	0.72	0.752809	0.95	0.556031	0.443969	0.00584109	0.280881
Progesterone-4783	1	0.364514	1	0.857143	1	2.79e-17	1	0.00875358	0.229799
trichostatin A-301	0	0.364488	0.72	0.752809	0.95	0.556031	0.443969	0.00584109	0.0939427
Estradiol-3673	0	0.364408	0.666667	0.971831	0.978873	0.588392	0.411608	0.012205	0.49089
ochratoxin A-841	0	0.36437	1	0.923077	0.983146	0	1	0.0150661	0.113588
TO-901317-2194	1	0.364309	1	0.833333	0.988462	2.79e-17	1	0.490909	0.128692
Tretinoin-26047	1	0.364294	1	0.948052	0.995327	0	1	0.322938	0.419659
Dexamethasone-5187	1	0.364294	1	0.892857	1	0	1	0.0161445	0.0928784
Methotrexate-983	1	0.364293	1	0.828947	1	1.25e-16	1	0.0102536	0.0522549
trichostatin A-9926	0	0.364237	0.72	0.752809	0.95	0.556031	0.443969	0.00584109	0.0448527
trichostatin A-5947	1	0.3642	0.72	0.752809	0.95	0.556031	0.443969	0.00584109	0.136091
trichostatin A-7022	0	0.364171	0.72	0.752809	0.95	0.556031	0.443969	0.00584109	0.255736
Azacitidine-1026	1	0.364143	1	1	0.986726	0	1	0.0390942	0.0933666
trichostatin A-8556	0	0.364091	0.72	0.752809	0.95	0.556031	0.443969	0.00584109	0.232769
Acetaminophen-384	0	0.36408	1	0.941176	0.994382	1.14e-16	1	0.0147101	0.0823866
trichostatin A-988	1	0.364064	0.72	0.752809	0.95	0.556031	0.443969	0.00584109	0.426398
trichostatin A-25836	0	0.364049	0.72	0.752809	0.95	0.556031	0.443969	0.00584109	0.166243
trichostatin A-5783	1	0.364033	0.72	0.752809	0.95	0.556031	0.443969	0.00584109	0.438228
trichostatin A-6535	0	0.364014	0.72	0.752809	0.95	0.556031	0.443969	0.00584109	0.0844273
trichostatin A-1942	1	0.363966	0.72	0.752809	0.95	0.556031	0.443969	0.00584109	0.205382
trichostatin A-56034	0	0.363963	0.72	0.752809	0.95	0.556031	0.443969	0.00584109	0.0892933
Genistein-3486	1	0.363951	1	0.893333	0.994624	0	1	0.039014	0.426071
trichostatin A-11240	1	0.363942	0.72	0.752809	0.95	0.556031	0.443969	0.00584109	0.0627904
trichostatin A-64062	1	0.363879	0.72	0.752809	0.95	0.556031	0.443969	0.00584109	0.0397753
decitabine-6387	1	0.363858	1	0.909091	0.986667	0	1	0.112163	0.130328
trichostatin A-57460	0	0.363854	0.72	0.752809	0.95	0.556031	0.443969	0.00584109	0.1142
trichostatin A-115	1	0.363832	0.72	0.752809	0.95	0.556031	0.443969	0.00584109	0.0335211
Benzo(a)pyrene-1719	1	0.3638	1	0.973333	0.993333	7.41e-17	1	0.0127401	0.056253
Estradiol-2288	0	0.363799	1	0.9375	1	0	1	0.0224055	0.172387
trichostatin A-22824	1	0.363767	0.72	0.752809	0.95	0.556031	0.443969	0.00584109	0.0903385
trichostatin A-367	1	0.363725	0.72	0.752809	0.95	0.556031	0.443969	0.00584109	0.515491
Tretinoin-3655	0	0.363692	1	0.75	1	0	1	0.119013	0.234144
trichostatin A-7347	1	0.363662	0.72	0.752809	0.95	0.556031	0.443969	0.00584109	0.0597076
trichostatin A-2100	1	0.363567	1	0.871795	1	1.25e-16	1	0.0120283	0.131615
Benzo(a)pyrene-84851	1	0.363567	0.428571	0.772727	0.949612	0.550185	0.449815	0.0103838	0.0439127
Quercetin-2888	1	0.363557	1	0.76	1	0	1	0.0023979	0.168164
Benzo(a)pyrene-3875	0	0.363507	1	0.973333	0.993333	7.41e-17	1	0.0127401	0.0820749
Chlorambucil-355	1	0.36348	1	1	1	0	1	0.128149	0.0902523
trichostatin A-64859	1	0.363454	0.72	0.752809	0.95	0.556031	0.443969	0.00584109	0.280987
trichostatin A-6533	0	0.363451	0.72	0.752809	0.95	0.556031	0.443969	0.00584109	0.110661
trichostatin A-23327	1	0.363434	0.72	0.752809	0.95	0.556031	0.443969	0.00584109	0.182641
Benzo(a)pyrene-27242	0	0.363423	1	0.934426	0.993976	0	1	0.00911307	0.0929937
trichostatin A-23769	1	0.363411	0.72	0.752809	0.95	0.556031	0.443969	0.00584109	0.0831638
Thioridazine-55062	1	0.363382	1	0.833333	0.903509	0	1	0.0157348	0.105932
trichostatin A-9355	1	0.363297	0.72	0.752809	0.95	0.556031	0.443969	0.00584109	0.0749812
trichostatin A-5214	0	0.363282	0.72	0.752809	0.95	0.556031	0.443969	0.00584109	0.0883668
tamibarotene-3695	1	0.363276	1	0.823529	0.989362	7.41e-17	1	0.0200789	0.101221
trichostatin A-25862	0	0.363248	0.72	0.752809	0.95	0.556031	0.443969	0.00584109	0.216406
Benzo(a)pyrene-54504	1	0.363233	0.8	0.6	1	0.470714	0.529286	0.014691	0.0999633
Tretinoin-2195	1	0.363227	1	0.923077	1	0	1	0.329623	0.324542
trichostatin A-51232	0	0.363045	0.72	0.752809	0.95	0.556031	0.443969	0.00584109	0.491193
trichostatin A-4154	0	0.362953	0.72	0.752809	0.95	0.556031	0.443969	0.00584109	0.0839288
Estradiol-6491	1	0.36294	1	0.882353	0.994444	1.25e-16	1	0.0135261	0.510105
Benzo(a)pyrene-1212	0	0.362932	0.428571	0.772727	0.949612	0.550185	0.449815	0.0103838	0.0905724
trichostatin A-54894	0	0.362921	0.72	0.752809	0.95	0.556031	0.443969	0.00584109	0.615623
trichostatin A-26751	1	0.36292	0.72	0.752809	0.95	0.556031	0.443969	0.00584109	0.361316
Tretinoin-28231	1	0.362862	1	0.961039	0.994505	2.37e-17	1	0.315231	0.420795
Estradiol-24138	1	0.362841	0.666667	0.971831	0.978873	0.588392	0.411608	0.012205	0.286971
trichostatin A-51752	1	0.362786	0.72	0.752809	0.95	0.556031	0.443969	0.00584109	0.129769
trichostatin A-8828	0	0.362772	0.72	0.752809	0.95	0.556031	0.443969	0.00584109	0.443478
Benzo(a)pyrene-114884	0	0.362696	1	0.934426	0.993976	0	1	0.00911307	0.0516459
trichostatin A-10330	0	0.362658	0.72	0.752809	0.95	0.556031	0.443969	0.00584109	0.0374614
trichostatin A-84900	0	0.362617	0.72	0.752809	0.95	0.556031	0.443969	0.00584109	0.0473241
trichostatin A-9466	0	0.362615	0.72	0.752809	0.95	0.556031	0.443969	0.00584109	0.0588419
trichostatin A-50807	0	0.362602	0.72	0.752809	0.95	0.556031	0.443969	0.00584109	0.211961
Estradiol-11012	1	0.362592	0.666667	0.971831	0.978873	0.588392	0.411608	0.012205	0.478398
Tretinoin-5294	1	0.362576	1	0.92	1	0	1	0.0167989	0.240213
Benzo(a)pyrene-9603	1	0.362534	0.428571	0.772727	0.949612	0.550185	0.449815	0.0103838	0.0883483
trichostatin A-26094	1	0.362516	0.72	0.752809	0.95	0.556031	0.443969	0.00584109	0.125239
trichostatin A-302	0	0.362499	0.72	0.752809	0.95	0.556031	0.443969	0.00584109	0.543229
Acetaminophen-26589	0	0.362483	1	0.875	1	0	1	0.0126393	0.0381311
vorinostat-6648	1	0.362482	1	0.677419	1	0	1	0.0122089	0.167721
trichostatin A-6744	0	0.362455	0.72	0.752809	0.95	0.556031	0.443969	0.00584109	0.0799748
trichostatin A-51222	1	0.362447	0.72	0.752809	0.95	0.556031	0.443969	0.00584109	0.115358
trichostatin A-3371	1	0.362378	0.72	0.752809	0.95	0.556031	0.443969	0.00584109	0.222676
resveratrol-360	0	0.362373	1	0.979167	1	0	1	0.00643846	0.388094
Estradiol-3437	1	0.362322	0.666667	0.971831	0.978873	0.588392	0.411608	0.012205	0.525524
Acetaminophen-80176	0	0.362321	1	0.941176	0.994382	1.14e-16	1	0.0147101	0.0542971
trichostatin A-10098	0	0.362303	0.72	0.752809	0.95	0.556031	0.443969	0.00584109	0.0919419
Calcitriol-10158	1	0.362256	1	0.959459	0.995238	7.41e-17	1	0.0088866	0.396017
Calcitriol-27134	1	0.362229	1	0.959459	0.995238	7.41e-17	1	0.0088866	0.21149
alitretinoin-3855	0	0.362217	1	1	0.988889	7.77e-17	1	0.0266152	0.115789
trichostatin A-2913	0	0.362212	0.72	0.752809	0.95	0.556031	0.443969	0.00584109	0.0639135
Aflatoxin B1-8698	0	0.362196	1	0.952381	1	0	1	0.0118352	0.057971
trichostatin A-56946	1	0.362193	0.72	0.752809	0.95	0.556031	0.443969	0.00584109	0.151785
trichostatin A-1004	0	0.362162	0.72	0.752809	0.95	0.556031	0.443969	0.00584109	0.165735
Cisplatin-3976	0	0.362103	1	0.947368	1	7.41e-17	1	0.138124	0.194663
Tretinoin-54498	1	0.362101	1	0.92	1	0	1	0.0167989	0.157426
trichostatin A-55740	0	0.362048	0.84	0.886792	0.968254	0.409034	0.590966	0.0340204	0.0447327
trichostatin A-11014	0	0.36202	0.72	0.752809	0.95	0.556031	0.443969	0.00584109	0.18063
Bortezomib-3303	1	0.361986	1	0.818182	0.993671	0	1	0.34331	0.0475951
trichostatin A-3298	0	0.361982	0.72	0.752809	0.95	0.556031	0.443969	0.00584109	0.0803255
trichostatin A-8614	1	0.361962	0.72	0.752809	0.95	0.556031	0.443969	0.00584109	0.0827944
trichostatin A-89927	0	0.361948	0.72	0.752809	0.95	0.556031	0.443969	0.00584109	0.161165
trans-1,4-Bis(2-chlorobenzaminomethyl)cyclohexane Dihydrochloride-8431	1	0.361945	1	0.833333	0.903509	0	1	0.0157348	0.102529
trichostatin A-7368	0	0.361909	0.72	0.752809	0.95	0.556031	0.443969	0.00584109	0.4956
Estradiol-5021	0	0.361896	1	0.946429	1	0	1	0.0181776	0.314985
trichostatin A-1666	0	0.361873	0.72	0.752809	0.95	0.556031	0.443969	0.00584109	0.0723102
trichostatin A-22848	1	0.361852	0.72	0.752809	0.95	0.556031	0.443969	0.00584109	0.285459
trichostatin A-23212	0	0.361817	0.72	0.752809	0.95	0.556031	0.443969	0.00584109	0.075331
Aflatoxin B1-51084	1	0.361778	1	0.952381	1	0	1	0.0118352	0.028994
Tunicamycin-5034	1	0.361766	1	0.8	1	0	1	0.000968964	0.0864111
trichostatin A-1656	0	0.361757	0.72	0.752809	0.95	0.556031	0.443969	0.00584109	0.31965
Calcitriol-7538	1	0.361751	1	0.875	1	0	1	0.0206795	0.103135
Tetradecanoylphorbol Acetate-3552	1	0.361742	1	0.958333	1	0	1	0.533911	0.0484697
Methotrexate-5788	0	0.361719	1	0.933333	1	2.79e-17	1	0.0114953	0.0980542
[truncated: 507 more rows]
